# Supplementary material for: Genomic deletions on 16p11.2 associated with severe obesity in Brazil
Source: Front Endocrinol (Lausanne). 2025 Jan 17;15:1495534. doi: 10.3389/fendo.2024.1495534 (PMC11781945; doi:10.3389/fendo.2024.1495534)
Supplement: Supplementary file 8 [file Table1.csv]

mirnaid	refseqid	genesymbol	duplex	start	end	bindingp	energy	seed	accessibility	au	phylopstem	phylopflank	me	number_of_pairings	binding_region_length	longest_consecutive_pairings	position	validated	TargetScan	miRDB
hsa-miR-3680-5p	NM_001198818	A1CF	GACTCACTCACAGGATTGTGCA#GGACAGTCCTGGCTTAGGTCT#((((......(((((((((.(.#).))))))))).....)))).	7204	7225	0.980769231	-20.2	0	7.33E-05	0.618	0.473788111	0.171623346	-16.11378797	14	21	9	3UTR		0	0
hsa-miR-3680-5p	NM_001103170	AADACL3	GACTCACTCACAGGATTGTGCA#TGCCATCCTGAGAGTGGGG#..(((((((.(((((.((.(((#)))))))))).))))))).	2542	2561	0.974358974	-22.8	1	1.05E-05	0.456	0.19279886	-0.029803457	-6.432556268	17	19	10	3UTR		0	0
hsa-miR-3680-5p	NM_001271885	AAGAB	GACTCACTCACAGGATTGTGCA#GGACTATCTTTTGTTCTTTATCCTTTGTCTTGTTTGAGTGGGTCA#((((((((((((((((......#.)))))))..))))))))).	1955	2000	1	-22.1	1	0.000528499	0.574	-0.106482666	0.004977576	-3.937574446	16	20	9	3UTR		0	0
hsa-miR-3680-5p	NM_001371575	AAK1	GACTCACTCACAGGATTGTGCA#GCAGTAGCCTGGAGATGGGTG#.((((((((.((((....(((.#)))....))))))).))))).	3670	3691	1	-20.4	1	0.000118468	0.559	0	0	-6.004329946	15	21	7	3UTR		0	0
hsa-miR-3680-5p	NM_001163942	ABCB5	GACTCACTCACAGGATTGTGCA#GCACATTTTACTTTGCATTTGCTTGGAAGTGAGTTA#((((((((..((((...(((((#.)))))...))))..)))))))).	1220	1256	1	-23	1	0.002797771	0.662	0.0518849	0.295300123	-7.204969213	17	24	8	3UTR		0	0
hsa-miR-3680-5p	NM_001282291	ABCB8	GACTCACTCACAGGATTGTGCA#TGCAGGAGCCAGAGTGGGACCCACGGGCTCTTGTGGGTGTGGTTT#((((((((((((((((((((..#.)))))..))))))))))).)))).	3730	3775	1	-21.3	1	0.000669001	0.426	0.119059803	0.07139004	-3.937574446	20	25	11	3UTR		0	0
hsa-miR-3680-5p	NM_022437	ABCG8	GACTCACTCACAGGATTGTGCA#GTGCTGAACTGTGAGTCAGTTA#((((.((((((((....((((.#))))....)))))))).)))).	3218	3240	1	-20.7	0	0.000848962	0.529	-0.052710613	-0.284097774	-9.881950179	16	22	8	3UTR		0	0
hsa-miR-3680-5p	NM_001320126	ABHD6	GACTCACTCACAGGATTGTGCA#GCAGAATGAGCACCTGGCAGGGTGGGTTT#(((((((((.(((((((.(((.#))).))).....))))...))))))))).	1892	1921	1	-21.1	1	0.000376242	0.603	0.155649	0.498251436	-5.180080915	19	29	9	3UTR		0	0
hsa-miR-3680-5p	XM_005248019	ABLIM2	GACTCACTCACAGGATTGTGCA#TGCAGGCGTCTGTGATGGGTCT#((((((.(((((((....((((#))))....))))))))))))).	2566	2588	1	-22.3	0	1.26E-05	0.515	0	0	-6.449759622	17	22	13	3UTR		0	0
hsa-miR-3680-5p	NM_001345859	ABLIM3	GACTCACTCACAGGATTGTGCA#GCACGGGGTGAGTCA#(((((((((.......(((((.#)))))))))))))).	3553	3568	1	-20.3	1	0.00442066	0.368	1.153866667	0.669508048	-14.46612787	14	15	14	3UTR		0	0
hsa-miR-3680-5p	NM_020469	ABO	GACTCACTCACAGGATTGTGCA#GCATAAGTTCCTGGAGGGGTG#.((((.(((.(((((((((((.#))))))..)))))))))))).	2292	2313	1	-22.5	0	0.000540743	0.382	0.117190538	0.10430327	-6.936790067	18	21	12	3UTR		0	0
hsa-miR-3680-5p	NM_013375	ABT1	GACTCACTCACAGGATTGTGCA#GTCCTCTCAATGGGAACCTGATTGATGATCACAGTCTTCAGTGGTGAGTCA#(((((((.((((((((((((..#.)))))))))..)))))))))).	1685	1736	1	-25.5	1	5.60E-07	0.544	-0.328178502	-0.161589448	-6.251209375	19	23	10	3UTR		0	0
hsa-miR-3680-5p	XM_047432080	ACBD6	GACTCACTCACAGGATTGTGCA#GCTTCAGTGTTCTTGATGAGTGAGTG#.(((((((((((((((((.((.#))..)))...))))).))))))))).	6596	6622	1	-21.9	1	0.02214979	0.471	0	0	-3.793324837	19	26	9	3UTR		0	0
hsa-miR-3680-5p	NM_018367	ACER3	GACTCACTCACAGGATTGTGCA#GCCAACCAGAATGAGTGGGTCA#((((((((((..((.(((.((.#)))))))....)))))))))).	1529	1551	1	-22.1	1	0.000350091	0.515	-0.4842457	-0.027100187	-10.84460179	17	22	10	3UTR		0	0
hsa-miR-3680-5p	NM_015547	ACOT11	GACTCACTCACAGGATTGTGCA#TGCCCCTCCACACCTGTGGGTGTTTCT#((..((((((((((..((((..#.))))))))))))))..)).	3310	3337	1	-22.1	0	2.76E-05	0.441	0.10315	0.019282	-9.495634836	16	20	14	3UTR		0	0
hsa-miR-3680-5p	NM_001160094	ACOT13	GACTCACTCACAGGATTGTGCA#GCTGGAAAGTCCTGGGTCAAGGCCCAGCAGATCCTGTTAGGTGAGG#..((((((.((((((((.(((.#.)))))))))))..)))))).	1287	1333	1	-23	1	0.000126947	0.397	-0.23321475	0.063467114	-6.013390378	17	21	11	3UTR		0	0
hsa-miR-3680-5p	NM_001614	ACTG1	GACTCACTCACAGGATTGTGCA#GCTAAGGTAAGAACGTGCTTGTGGAAGACAAGTCTGTGGCTTGGTGAGTCT#((((((((((((((.((((...#.)))).))))))....)))))))).	1480	1531	1	-22.5	1	0.000713992	0.441	0	0	-4.673024006	18	25	8	3UTR		0	0
hsa-miR-3680-5p	NM_004924	ACTN4	GACTCACTCACAGGATTGTGCA#GCTCACCTGTCTGTGGGTCA#(((((((..(((((..((.((.#)).)))))))..))))))).	4359	4379	1	-22.6	1	3.35E-08	0.338	0.827933143	-0.041719934	-8.276097674	16	20	7	3UTR		0	0
hsa-miR-3680-5p	NM_005736	ACTR1A	GACTCACTCACAGGATTGTGCA#CCTGTGTGTGAGTG#.((((((.((((((........#)))))).)))))).	1281	1295	1	-20.6	1	0.006496517	0.471	1.067315167	0.432247545	-7.075458407	12	14	6	3UTR		0	0
hsa-miR-3680-5p	NM_020327	ACVR1B	GACTCACTCACAGGATTGTGCA#GCACGGCTGTGGGTGGTGATTTGGTCA#(((((((((((((..((((((.#))))))))))))))).......)))).	2911	2938	1	-23.6	1	0.000120426	0.574	1.49936369	1.949455872	-5.529863924	19	27	15	3UTR		0	0
hsa-miR-3680-5p	NM_001106	ACVR2B	GACTCACTCACAGGATTGTGCA#GCACTTCATCCTGTAGTTGGGCTCT#((((((((.(((((((.((((.#))))...)))))))))).))).)).	6049	6074	1	-21.2	1	0.000366531	0.529	-0.6114	-0.174	-4.993964104	19	25	10	3UTR		0	0
hsa-miR-3680-5p	XM_024449858	ADAL	GACTCACTCACAGGATTGTGCA#GCACTGGAAGTGGGCAGCAGTCTTGTGGGACTGGGC#..(((((((((((((((((((.#.))).))))))))))))..)))).	3510	3546	1	-23.9	1	1.49E-05	0.441	0	0	-4.957000719	19	24	12	3UTR		0	0
hsa-miR-3680-5p	NM_018702	ADARB2	GACTCACTCACAGGATTGTGCA#GCAGAGTTAAGACCTGTGACGTGGGG#..(((((((((((((((.(((.#))).))).....))))))).))))).	3238	3264	1	-23.3	1	7.99E-05	0.368	0.0003136	-0.148399826	-4.957000719	18	26	7	3UTR		0	0
hsa-miR-3680-5p	NM_182503	ADAT2	GACTCACTCACAGGATTGTGCA#TGTAAATTGCTAATTTTGTGTAGTGAGG#..((((((((((((((((.(((#.))))))))))))).)))))).	4885	4913	1	-22.3	1	0.003865546	0.632	0	0	-4.957000719	19	22	13	3UTR		0	0
hsa-miR-3680-5p	NM_015270	ADCY6	GACTCACTCACAGGATTGTGCA#TGCTCAGAGAGCAAGCCTGTGTGTGGGG#..(((((.((((((.((((...#.)))).)))))).))))).	4428	4456	1	-21.6	0	0.000822459	0.485	5.525293167	5.615800715	-8.006085209	15	19	6	3UTR		0	0
hsa-miR-3680-5p	XM_047433555	ADCY7	GACTCACTCACAGGATTGTGCA#TGGACAACCTGTGAGTGCATCTCTTCTTTCCTTTAGTCT#((((((((((((((.((((.((#)).)))))))))))))).................)))).	4536	4575	1	-25	1	0.01780977	0.559	0	0	-4.673024006	20	39	14	3UTR		0	0
hsa-miR-3680-5p	NM_001199635	ADCYAP1R1	GACTCACTCACAGGATTGTGCA#CACAGTCTTGGGGTGTTTCT#((..(((((.((((((((((..#)))))))))))))))..)).	6428	6448	1	-22	0	8.72E-05	0.544	0.37416701	0.327755214	-9.769642664	17	20	15	3UTR		0	0
hsa-miR-3680-5p	NM_198827	ADGRD1	GACTCACTCACAGGATTGTGCA#GCATGATCCTGTGGAACACAGGTTTGGGATCA#((((((.((((((((((((((.#))))))))))))))..........)))).)).	4355	4387	0.961538462	-23.5	0	0.00093611	0.544	0	0	-5.481260981	20	32	14	3UTR		0	0
hsa-miR-3680-5p	NM_199162	ADPRHL1	GACTCACTCACAGGATTGTGCA#GCGCTGTCCCTGTGATGAGG#..((((.(((((((((.((((.#)))).)))).))))))))).	1758	1778	1	-23.5	0	0.000734944	0.441	0	0	-6.500687254	17	20	9	3UTR		0	0
hsa-miR-3680-5p	NM_001146337	AFAP1L1	GACTCACTCACAGGATTGTGCA#TGTCTCAACACTGTAGTGAGTCT#((((((((.((((..(((.(((#)))..)))..)))))))))))).	3343	3366	1	-21.5	1	0.001003732	0.603	0.414773375	0.483305785	-6.586253582	18	23	12	3UTR		0	0
hsa-miR-3680-5p	XM_047443193	AGAP1	GACTCACTCACAGGATTGTGCA#TGTTCAGTTCTGTGACGTGAC#...(((((((((((((((.(((#))).))))))))))).)))).	6517	6538	1	-22.3	0	0.001607776	0.515	0	0	-6.514540194	18	21	11	3UTR		0	0
hsa-miR-3680-5p	NM_014770	AGAP2	GACTCACTCACAGGATTGTGCA#TGCCAGTCCTGGGAGAGTTGGGA#..(((((((.((((((((.(((#)))))))))))...)))).))).	4201	4224	0.961538462	-21.8	1	5.33E-05	0.485	4.057982375	4.477651746	-6.199507188	18	23	11	3UTR		0	0
hsa-miR-3680-5p	NM_012199	AGO1	GACTCACTCACAGGATTGTGCA#GCACAATTCTGTGTTTTATAAAGACAACAGTGGCTTCTATTTCTAAAGTGCGGTCT#(((((((((((((((((((((.#)))))))))))))...............))))...................)))).	7432	7488	0.980769231	-23	1	0.007151161	0.647	3.031543327	1.341339313	-3.937574446	21	56	13	3UTR		0	0
hsa-miR-3680-5p	NM_001164623	AGO2	GACTCACTCACAGGATTGTGCA#TGCGCAGTCTTGGGTGGGA#..((((((((..((((((((((#)))))))))))))))))).	9897	9916	1	-24.3	1	0.000348814	0.426	0.80903029	0.94728081	-11.1285785	18	19	18	3UTR		0	0
hsa-miR-3680-5p	NM_024852	AGO3	GACTCACTCACAGGATTGTGCA#GCACTTCTTTCCTGTGAATTTGGTGAGCA#(.(((((((((((((..((((.#)))).....)))))))).....)))))).	9857	9886	1	-24.1	1	0.000989853	0.603	1.520460883	0.436028956	-5.334299409	18	29	8	3UTR		0	0
hsa-miR-3680-5p	XM_047440919	AGPAT3	GACTCACTCACAGGATTGTGCA#GCACGTCCTGTCGATGAATTTTGAGTCT#(((((((((((((((.(((((.#))))))))))).)).).....)))))).	4331	4359	1	-23.3	1	0.006483526	0.544	0	0	-4.170623527	20	28	11	3UTR		0	0
hsa-miR-3680-5p	NM_001377236	AHRR	GACTCACTCACAGGATTGTGCA#TGCCGGTTTTGTGGTGTGGGG#..((((((((((((((((.(((#)))))))))))))).))))).	5118	5139	1	-21.8	1	0.000122662	0.338	0	0	-4.957000719	19	21	14	3UTR		0	0
hsa-miR-3680-5p	NM_000383	AIRE	GACTCACTCACAGGATTGTGCA#TGTGCAAATATCTGTGTGAGTCT#(((((((..(((((.(((((((#)))))))...)))))))))))).	2638	2661	1	-20.7	1	0.03459269	0.618	0	0	-8.043048594	19	23	12	3UTR		0	0
hsa-miR-3680-5p	NM_018836	AJAP1	GACTCACTCACAGGATTGTGCA#TGACACAATATATGTGGGTGGGG#..((((((((((..((((((((#)).))))))...)))))))))).	11882	11905	1	-22.6	1	0.01241128	0.515	0.18380882	0.68292409	-7.10297125	18	23	10	3UTR		0	0
hsa-miR-3680-5p	NM_198086	AJUBA	GACTCACTCACAGGATTGTGCA#GCAGATCTCTGTGGGTGTGG#..(.(((((((((((((.(((.#))))))).))))))))).).	1577	1597	1	-22.3	0	0.004162877	0.441	0	0	-7.989022994	17	20	9	3UTR		0	0
hsa-miR-3680-5p	NM_013411	AK2	GACTCACTCACAGGATTGTGCA#GCACCCTGTGGAGTCA#(((((...((((((...((((.#))))))))))))))).	2857	2873	1	-21.5	0	0.000871539	0.5	2.083592333	3.003554175	-10.66435331	15	16	15	3UTR		0	0
hsa-miR-3680-5p	NM_016248	AKAP11	GACTCACTCACAGGATTGTGCA#GCTGTGTCCTGTGTATGTGTGGGTG#.((((((.((((((((...((.#))...)))))))).....)))))).	7226	7251	1	-21.5	1	0.01024508	0.529	0.25527495	0.031775207	-6.106959767	16	25	8	3UTR		0	0
hsa-miR-3680-5p	NM_004274	AKAP6	GACTCACTCACAGGATTGTGCA#GCCAGTCCTGATGACTTGGTCG#((((...(((((((((((.((.#)))))))))).)))...)))).	14253	14275	1	-22.4	0	2.95E-05	0.559	0	0	-11.50125692	17	22	10	3UTR		0	0
hsa-miR-3680-5p	NM_000693	ALDH1A3	GACTCACTCACAGGATTGTGCA#TGCCTATAGGTTGTCTGTGAAATCGCAGTCCTGCCTGGGGAGG#..(((.((((((((((((((..#.))))))))))..))))))).	1798	1841	1	-22.3	0	2.11E-06	0.485	0	0	-6.857959481	17	21	10	3UTR		0	0
hsa-miR-3680-5p	NM_001368954	ALDH5A1	GACTCACTCACAGGATTGTGCA#TGCATTTATCCGGCATTATTTCAACACCTCCTGTGAAGAAAGTACTTTTCTGGCATAGCTACCGTGAGTTC#(((((((((((((((..(((..#.))).))))))))...........................))))))).	4341	4412	1	-20.3	1	0.00092344	0.544	0	0	-4.170623527	18	48	8	3UTR		0	0
hsa-miR-3680-5p	NM_001077690	ALG9	GACTCACTCACAGGATTGTGCA#GCACATCCTGCATGGGGCACTTCTAGTCA#((((..(((((((((.(((((.#))))))))))..))))........)))).	2902	2931	1	-20.2	0	0.000470679	0.574	-0.064673	0.037321501	-10.19061946	18	29	10	3UTR		0	0
hsa-miR-3680-5p	NM_147129	ALS2CL	GACTCACTCACAGGATTGTGCA#TGTACAATGGTGGAGTGAGTA#.((((((((.((..((((((((#))))))))..)))))))))).	3265	3286	1	-22.9	1	8.69E-05	0.5	2.106168125	2.635119878	-7.181801836	18	21	10	3UTR		0	0
hsa-miR-3680-5p	XM_017023264	AMDHD2	GACTCACTCACAGGATTGTGCA#CACGGCCTGGGGTGGGA#..(((((((.((((.(((((..#)))))))))))))))).	1490	1507	1	-20.8	1	7.86E-05	0.382	0	0	-6.934956748	16	17	16	3UTR	MIRT641278	0	0
hsa-miR-3680-5p	XM_011541812	AMIGO1	GACTCACTCACAGGATTGTGCA#TGCATGCCCTGTGAGTGGC#...(((((((((((..((((((#)))))).))))))))))).	3383	3402	1	-23.4	0	7.54E-06	0.426	0	0	-7.483038834	17	19	11	3UTR		0	0
hsa-miR-3680-5p	NM_031445	AMMECR1L	GACTCACTCACAGGATTGTGCA#TGGGCAAGGGTGAGTGGGTTT#(((((((((((....((((.((#)).))))..))))))))))).	2845	2866	1	-22.1	1	0.00065998	0.412	1.522534727	1.264051697	-10.16579785	17	21	11	3UTR		0	0
hsa-miR-3680-5p	NM_016201	AMOTL2	GACTCACTCACAGGATTGTGCA#CACAGCCTCACCTTCTCACTTGCTGTGGGTGAGG#..(((((((((((.(..(((..#.))).).))))))))))).	3079	3113	1	-22.4	1	1.54E-05	0.441	0.933578564	2.557761891	-6.046889717	15	19	11	3UTR		0	0
hsa-miR-3680-5p	NM_001384743	AMZ1	GACTCACTCACAGGATTGTGCA#TGGACCTTTTGTGGGTGGGTG#.((((((((((((((..((.((#)).)).)))))))))))))).	3162	3183	1	-21.3	1	2.31E-05	0.441	0	0	-4.026373918	18	21	14	3UTR		0	0
hsa-miR-3680-5p	NM_182703	ANKDD1A	GACTCACTCACAGGATTGTGCA#TGTATGACACTGTGATGGTGGGTA#.((((((((((((..(((((((#)))))))..))))))..)))))).	2630	2654	1	-21.8	1	0.000354472	0.529	1.947806614	1.56928913	-5.385614315	19	24	7	3UTR		0	0
hsa-miR-3680-5p	NM_052855	ANKRD40	GACTCACTCACAGGATTGTGCA#TGCACAGTTGCTGGTAGGTGAGTTT#((((((((..((((((((((((#))))))))).)))...)))))))).	3915	3940	1	-24.4	1	0.000300605	0.618	0.801969946	1.543416748	-6.236470573	20	25	9	3UTR		0	0
hsa-miR-3680-5p	NM_001300976	ANKRD42	GACTCACTCACAGGATTGTGCA#GCACAGGCTGGAGTGCAGTG#.((((((((.(((..((((((.#)))))).)))))))).))).	2496	2516	1	-22.2	1	4.01E-05	0.426	-0.084996778	0.081722185	-6.628120783	17	20	8	3UTR		0	0
hsa-miR-3680-5p	NM_017704	ANKRD49	GACTCACTCACAGGATTGTGCA#CACAATCCTGTGGATAGTCC#((((..(.((((((((((((..#)))))))))))))..)))).	1498	1518	1	-24.1	0	0.000329572	0.515	0.252423208	0.249240984	-12.27120531	17	20	13	3UTR		0	0
hsa-miR-3680-5p	NM_001190479	ANKRD63	GACTCACTCACAGGATTGTGCA#GCATATTTTGGGAGTGGGA#..(((((((.(((((.(((((.#)))))))))).))))))).	2218	2237	1	-20.3	1	6.18E-06	0.529	0.318632143	0.29202355	-6.432556268	17	19	10	3UTR		0	0
hsa-miR-3680-5p	XM_024446383	ANKS1A	GACTCACTCACAGGATTGTGCA#GGACAGCTTGAGGGGGTGAGTTG#(((((((((.((((.((((.(.#).))))))))...))))))))).	3845	3868	1	-21.2	1	0.000129246	0.382	0	0	-5.915530475	18	23	9	3UTR		0	0
hsa-miR-3680-5p	NM_173551	ANKS6	GACTCACTCACAGGATTGTGCA#GCAACCAAGAGGCCTTGCAGCCCTGGAAGTGGGTCA#((((((((..((((....((((#.))))..))))..)))))))).	5620	5656	1	-24.4	1	1.90E-06	0.368	3.17865375	2.925781795	-7.204969213	16	22	8	3UTR		0	0
hsa-miR-3680-5p	NM_001204803	ANO6	GACTCACTCACAGGATTGTGCA#TGCAGGGTCATTTCCCCATGCCATCCACAGTGTTTGTTAGTGAGTCC#((((((((.(((((((((((..#.)))))).))))).)))))))).	5333	5380	1	-22.3	1	0.02994678	0.529	-0.419752283	-0.081592414	-4.993964104	19	23	8	3UTR		0	0
hsa-miR-3680-5p	NM_032208	ANTXR1	GACTCACTCACAGGATTGTGCA#TGCACATCCTGTGGGAATGGAGTG#.((((.(((((((((.((((((#)))))))))))))))....)))).	5387	5411	1	-26	0	2.59E-05	0.632	0.041816656	0.847908741	-5.927332679	19	24	15	3UTR		0	0
hsa-miR-3680-5p	NM_001030007	AP1G1	GACTCACTCACAGGATTGTGCA#GCAATATCAGTGAGTGGGTCC#(((((((((((..(((..(((.#)))..))).))))))))))).	6016	6037	1	-26.2	1	0.01994015	0.529	0	0	-8.573508368	17	21	11	3UTR		0	0
hsa-miR-3680-5p	NM_001282	AP2B1	GACTCACTCACAGGATTGTGCA#CACAGTCCTGGAGGCAGAGA#..(((.(((.((((((((((..#)))))))))))))...))).	3427	3447	1	-21.9	0	8.15E-05	0.529	0.54942586	-0.017868109	-8.100465949	16	20	13	3UTR		0	0
hsa-miR-3680-5p	XM_047421275	AP3M2	GACTCACTCACAGGATTGTGCA#GCACAGCTGTGAGTGAGTG#.((((((((((((..((((((.#)))))))))))))))))).	2805	2824	1	-29.4	1	0.001762498	0.5	0	0	-5.385614315	18	19	18	3UTR		0	0
hsa-miR-3680-5p	NM_005829	AP3S2	GACTCACTCACAGGATTGTGCA#TGTCTTCCTGAGAGTGGGTTG#(((((((((.(((((.......#.))))).))))))))).	5213	5234	1	-21.3	1	0.002494593	0.471	5.323223444	4.45329589	-5.413129995	14	17	9	3UTR		0	0
hsa-miR-3680-5p	NM_018347	AP5S1	GACTCACTCACAGGATTGTGCA#TGCTCCTATGAGTGAGTG#.(((((((((.((((....(((#))))))).))))))))).	1867	1885	1	-21	1	0.000152539	0.441	-0.160899478	-0.061757523	-6.851148393	16	18	9	3UTR		0	0
hsa-miR-3680-5p	NM_181861	APAF1	GACTCACTCACAGGATTGTGCA#TGCATAGTCTGCAGCATTTCCTTTAATTGACTCAATAAGTGAGTCT#(((((((((...((((((((((#))))))))))...).......................)))))))).	4835	4881	1	-20.6	1	0.000155094	0.574	0	0	-11.3516587	19	46	10	3UTR		0	0
hsa-miR-3680-5p	NM_017413	APLN	GACTCACTCACAGGATTGTGCA#GCTCATGCTTGGAGTGGGG#..(((((((.((((..((.((.#)).))..))))))))))).	2288	2307	1	-21.8	1	0.001482232	0.426	-0.309294	-0.101684456	-7.168005828	15	19	11	3UTR		0	0
hsa-miR-3680-5p	NM_001371904	APOA5	GACTCACTCACAGGATTGTGCA#GCACCATGCATGTGGGTGAT#...((((((((((.((.((((.#)))).)).).))))))))).	1409	1429	1	-21.9	0	5.04E-05	0.441	0	0	-7.371380111	16	20	9	3UTR		0	0
hsa-miR-3680-5p	NM_030641	APOL6	GACTCACTCACAGGATTGTGCA#GTACATCTTGGAGATGAGG#..(((((((.(((((.(((((.#))))))))))))).)))).	1309	1328	1	-20.5	1	0.000210344	0.485	-0.410974413	-0.202771434	-6.432556268	17	19	13	3UTR		0	0
hsa-miR-3680-5p	XM_005253168	ARFGAP2	GACTCACTCACAGGATTGTGCA#GCGCTCACTCCTGTGAGGGGA#..(((.(((((((((..((((.#))))....)))))))))))).	1775	1796	1	-24.5	0	1.19E-06	0.382	0	0	-7.091008561	16	21	12	3UTR		0	0
hsa-miR-3680-5p	NM_006420	ARFGEF2	GACTCACTCACAGGATTGTGCA#GCACAGTAGGTGGGGAGTCT#(((((.(((((...(((((((.#)))))))..)))))))))).	5742	5762	1	-24.8	0	8.07E-06	0.574	0.641870629	0.757389289	-11.33130705	17	20	10	3UTR		0	0
hsa-miR-3680-5p	NM_001349547	ARHGAP26	GACTCACTCACAGGATTGTGCA#TGCTCTCTGCTGTCCTGTTGGTGGGCA#(.((((((.(((((((...(((#.))).))))))).))))))).	4045	4072	1	-20.9	1	4.76E-06	0.5	-0.083402514	-0.052383249	-6.157639986	17	21	7	3UTR		0	0
hsa-miR-3680-5p	NM_001366178	ARHGAP33	GACTCACTCACAGGATTGTGCA#GCACAAATCTGGGGTGGGA#..(((((((.((((.((((((.#)))))).))))))))))).	4180	4199	1	-24.2	1	2.31E-06	0.324	0.413617557	0.47729089	-6.934956748	17	19	11	3UTR		0	0
hsa-miR-3680-5p	NM_025251	ARHGAP39	GACTCACTCACAGGATTGTGCA#GCAGGCTCTCGGTGGGTGGGG#..(((((((((.(((.(.(((.#))).).)))..))))))))).	4136	4157	1	-21.9	1	1.70E-06	0.265	0.483297889	0.82768249	-8.536853109	16	21	9	3UTR		0	0
hsa-miR-3680-5p	NM_001321167	ARHGAP44	GACTCACTCACAGGATTGTGCA#TGTGGGGTCCTGGAGCCTGTCT#(((...(((.(((((((.((((#)))).))))))))))...))).	3666	3688	1	-20.6	0	0.000259412	0.485	-0.4372912	0.202989294	-14.23209913	17	22	10	3UTR		0	0
hsa-miR-3680-5p	XM_017021288	ARHGAP5	GACTCACTCACAGGATTGTGCA#GGACATGCTTGTGGCTAAAGTGAGTTG#((((((((((((((..(((.(.#).)))..)))))).....)))))))).	5351	5378	1	-22.8	1	0.003214716	0.574	0	0	-4.906073087	18	27	8	3UTR		0	1
hsa-miR-3680-5p	NM_198236	ARHGEF11	GACTCACTCACAGGATTGTGCA#GCGGGAGCCAGGCCTGAGTGTTCCTGTCCCTGTGAGTGGGA#..((((((((((((........#.)))))))))))).	6726	6767	1	-22.7	1	1.88E-05	0.353	0	0	-5.92549936	12	14	12	3UTR		0	0
hsa-miR-3680-5p	NM_015313	ARHGEF12	GACTCACTCACAGGATTGTGCA#TGCAGTCTGTCTTTGAGTGAGA#..((((((((.(((((..((((#))))....))))))))))))).	7947	7969	1	-20.1	1	0.000158815	0.588	0.2412668	0.041943531	-7.781775195	17	22	13	3UTR		0	0
hsa-miR-3680-5p	NM_182947	ARHGEF25	GACTCACTCACAGGATTGTGCA#GGAGGATATGTGGGTGGGTG#.(((((((((((..(((.(.(.#).).))).))))))))))).	2439	2459	1	-20.3	1	0.034401	0.397	0	0	-5.939295368	16	20	11	3UTR		0	0
hsa-miR-3680-5p	NM_001244364	ARHGEF28	GACTCACTCACAGGATTGTGCA#GCACGTGTTGTGATTGGTCA#(((.((.((((((.(.(((((.#)))))).)))))).))))).	4751	4771	1	-20.4	0	0.004119452	0.485	0	0	-9.603172254	17	20	6	3UTR		0	0
hsa-miR-3680-5p	NM_032818	ARHGEF39	GACTCACTCACAGGATTGTGCA#GCAGGATCATTCCAGCCCAGGAGTTCAAGACCAGCCTGGGCAACACAGTGAGTGAGA#..(((((((((.(..((((.((#.)).))))..).))))))))).	1261	1318	1	-22.4	1	0.01023645	0.588	1.578695556	1.425659928	-9.896093507	16	22	9	3UTR		0	0
hsa-miR-3680-5p	NM_004840	ARHGEF6	GACTCACTCACAGGATTGTGCA#TGCTCACTTCTTTGGCTTTTGTTTTGTGTTTGAGTCT#((((((..((((((((...((.#.))....))))))))..)))))).	2455	2492	0.961538462	-20.2	0	0.01187915	0.588	1.869658913	1.501295735	-7.79489591	16	24	8	3UTR		0	0
hsa-miR-3680-5p	NM_005224	ARID3A	GACTCACTCACAGGATTGTGCA#GCCCAGGCTGGAGTGAGTG#.((((((((.(((..(((.((.#)).))).))))))))))).	3156	3175	1	-21.1	1	8.99E-05	0.426	-0.197191	-0.146305213	-6.628120783	16	19	11	3UTR		0	0
hsa-miR-3680-5p	NM_001244638	ARID5B	GACTCACTCACAGGATTGTGCA#GCTGCAGTCCTGATAGCTTCTCTAGCCTCGGTCTTTTGAGTGATAAGTAGTCA#(((((((((((((((((((((.#)).)))))))))........................)))))))......))).	4206	4259	0.980769231	-23.5	1	0.002013145	0.588	0.106463515	0.469798562	-3.937574446	21	53	9	3UTR		0	0
hsa-miR-3680-5p	NM_005744	ARIH1	GACTCACTCACAGGATTGTGCA#GTACAGCCTGTAGTGATCT#((.(((((.(((((.((((((.#)))))))))))))))))).	16697	16716	0.974358974	-21.6	0	0.000129452	0.456	0.006275367	-0.181043476	-7.286953139	18	19	18	3UTR		0	0
hsa-miR-3680-5p	NM_173664	ARL10	GACTCACTCACAGGATTGTGCA#CAGAATCCTAGGAAGAACTCACTATGACCTCCAGTTGCTGTGAGGGGTCA#(((((.((((((((((((....#.))))).)))))))))))).	10183	10233	1	-22.4	0	4.05E-06	0.441	0	0	-5.838533207	17	20	12	3UTR		0	0
hsa-miR-3680-5p	NM_001371972	ARL6IP6	GACTCACTCACAGGATTGTGCA#GCGTTACCCTGGTCCCTGAAGCCCAGTGGCAATCCTGCCATTCTTGATACGTGAGTCA#(((((((((((((((((((...#.))))))))).......)))...))))))).	3059	3117	1	-23.5	1	0.01663843	0.55	0	0	-3.937574446	19	31	9	3UTR		0	0
hsa-miR-3680-5p	NM_001001872	ARMH4	GACTCACTCACAGGATTGTGCA#TGTATACTGTGGGTGGGA#..(((((((((((...((((((#))))))))))))))))).	5725	5743	1	-20.8	1	0.03926316	0.588	0	0	-6.782339277	17	18	17	3UTR		0	0
hsa-miR-3680-5p	NM_004041	ARRB1	GACTCACTCACAGGATTGTGCA#GCTCAGACCTGCTAGAGTGGGTTC#(((((((((.((((.(((.((.#)).))).))))...))))))))).	4588	4612	1	-22.6	1	6.75E-06	0.441	0	0	-5.915530475	18	24	9	3UTR		0	0
hsa-miR-3680-5p	NM_001669	ARSD	GACTCACTCACAGGATTGTGCA#TGAAGCAGTCCCTGTGAGGGGG#..(((.(((((((((((((.((#))..))))))).))))))))).	3201	3223	1	-21.8	0	9.40E-07	0.471	1.702063721	2.725431704	-6.857959481	18	22	9	3UTR		0	0
hsa-miR-3680-5p	NM_001135191	ASAP2	GACTCACTCACAGGATTGTGCA#GCCCAGTTCTGGAGTTGGTG#.(((.((((.((((((((.((.#)).)))))))))))).))).	3527	3547	1	-20.8	0	5.29E-05	0.574	0.4997643	0.126497588	-9.15486848	17	20	12	3UTR		0	0
hsa-miR-3680-5p	NM_001080464	ASPG	GACTCACTCACAGGATTGTGCA#TGCGGAAGCCTGTGAGTGTCA#(((..(((((((((.((.((((#)))).)).)))))))))))).	2423	2444	1	-24.2	0	0.008904287	0.368	-0.698566667	-0.969811051	-11.82408346	18	21	12	3UTR		0	0
hsa-miR-3680-5p	NM_152792	ASPRV1	GACTCACTCACAGGATTGTGCA#TGCAGGGTCTTTGTGAGGGTCA#(((.(.(((((((((((.((((#)))).)))))).))))))))).	1378	1400	1	-23.1	0	0.002565628	0.412	1.411638417	1.102964188	-8.870555482	19	22	9	3UTR		0	0
hsa-miR-3680-5p	NM_001256092	ATF2	GACTCACTCACAGGATTGTGCA#TGCATAGTCCCTGTTGACTTTGTAATGTTAACGGAGTCA#(((((..(((((((((((((((#)))))))))).))).))................))))).	2132	2171	1	-21.2	0	0.02852723	0.618	3.096969465	2.53136865	-7.382219742	20	39	10	3UTR		0	0
hsa-miR-3680-5p	NM_001136153	ATF6B	GACTCACTCACAGGATTGTGCA#GTTCAGTTGTGGGGTGGGTG#.((((((((.((.(((((.((.#)).))))).)))))))))).	2387	2407	1	-21.5	1	0.01139753	0.559	1.414683775	1.830273172	-6.324961918	17	20	10	3UTR		0	0
hsa-miR-3680-5p	XM_047443741	ATG4B	GACTCACTCACAGGATTGTGCA#GCGCCGGTTCTGTGGTTGGTTT#((((.((.(((((((((((((.#)))).))))))))))).)))).	1744	1766	1	-20.7	0	0.003386359	0.485	0	0	-10.37024655	19	22	11	3UTR		0	0
hsa-miR-3680-5p	NM_025153	ATP10B	GACTCACTCACAGGATTGTGCA#TGCAATAAGTGTGGTGAGTCT#(((((((.((((......((((#)))).....))))))))))).	6536	6557	1	-20.7	1	0.002713709	0.574	1.716237786	1.920491054	-9.365678546	15	21	11	3UTR		0	0
hsa-miR-3680-5p	NM_170665	ATP2A2	GACTCACTCACAGGATTGTGCA#GCACAGTCCGTGGTTGGGTG#.(((((.((((.(((((((((.#))))))))))))).))))).	5775	5795	1	-26.2	0	4.95E-05	0.485	-0.048131778	-0.432622355	-8.683814682	18	20	13	3UTR		0	1
hsa-miR-3680-5p	NM_001198879	ATP5MF-PTCD1	GACTCACTCACAGGATTGTGCA#GGACAGTCCTTGGAGGAGG#..(((.(((..((((((((.(.#).))))))))..)))))).	5196	5215	1	-21.6	0	0.000133302	0.544	0.1780081	0.172547835	-10.92524042	15	19	8	3UTR		0	0
hsa-miR-3680-5p	NM_001378533	ATP6V0A1	GACTCACTCACAGGATTGTGCA#TGTCACCCTGTCTGTGAGTCA#(((((((..(((((...(((((#)).))))))))..))))))).	2878	2899	1	-21.8	1	0.000911379	0.5	0.477712286	0.21307399	-8.276097674	17	21	8	3UTR		0	0
hsa-miR-3680-5p	NM_001695	ATP6V1C1	GACTCACTCACAGGATTGTGCA#GGGATGTTGGGGTGAGTCA#(((((((((.(((.(((.(...#).))).)))))))))))).	3493	3512	1	-20.8	1	0.000393801	0.441	0	0	-6.036920832	16	19	12	3UTR		0	0
hsa-miR-3680-5p	NM_016529	ATP8A2	GACTCACTCACAGGATTGTGCA#TGTACAGACAGCCCAGTCCTGTGTTGAGTCT#((((((..((((((((((.((.#.)).)))))))))).)))))).	6750	6781	1	-28.7	0	0.01176407	0.485	0.2449209	0.123674106	-7.79489591	18	22	10	3UTR		0	0
hsa-miR-3680-5p	XM_047420154	AUTS2	GACTCACTCACAGGATTGTGCA#AGTCTTGTGTGTGAGTG#.((((((.(((((((((.....#))))))))).)))))).	6211	6228	1	-21.4	1	0.02605306	0.647	0	0	-6.106959767	15	17	9	3UTR		0	0
hsa-miR-3680-5p	NM_000707	AVPR1B	GACTCACTCACAGGATTGTGCA#TGCTGAATGTTGTGAGTGAGCA#(.(((((((((((.(((..(((#)))..))).)))))))))))).	3570	3592	1	-24.3	1	0.00253691	0.559	0	0	-5.958090246	18	22	12	3UTR		0	0
hsa-miR-3680-5p	NM_001363813	AXIN2	GACTCACTCACAGGATTGTGCA#GCAGGGAACCCTGCTCCTTCGGGCCCCAGGTTGATCCTGTGACTGAGG#..((((.((((((((((.....#.)))))))))).)))).	3391	3439	1	-21.5	0	6.25E-06	0.338	0	0	-6.500687254	14	17	10	3UTR		0	0
hsa-miR-3680-5p	XM_047435397	B3GNTL1	GACTCACTCACAGGATTGTGCA#TGTCACAGTCCTGGTCTTGTGGTCC#(((.(((...((((((((((((#)).)))))))))).....)))))).	1312	1337	1	-22.7	0	4.09E-06	0.412	0	0	-11.58212778	18	25	10	3UTR		0	0
hsa-miR-3680-5p	NM_001374715	BAAT	GACTCACTCACAGGATTGTGCA#GTACTGTCCTCATGAGAGTATGATAGTGAGTGAGTTC#((((((((((((((((.((((.#)))).)))))...............))))))))))).	3200	3237	1	-26.2	1	0.000905428	0.618	0	0	-3.937574446	20	37	11	3UTR		0	0
hsa-miR-3680-5p	NM_021813	BACH2	GACTCACTCACAGGATTGTGCA#GCACCTCTAGTGAGTGATCA#((.((((((((.(((..((((.#)))).))).)))))))))).	8492	8512	1	-21.5	0	0.002291219	0.544	0	0	-9.07496631	17	20	10	3UTR		0	0
hsa-miR-3680-5p	NM_001172415	BAG1	GACTCACTCACAGGATTGTGCA#GCACAAGAATCATTTGAACCTGGGAGGTAGAGGTTGCTGTGAGCCGAGATTACGCCCCTGCACTCCAGCCTGGGTCA#(((((((((((((.(((((((.#))))))............................).)))))))...........................)))))).	2199	2276	1	-21.2	1	0.000303674	0.471	-0.07944414	0.168752706	-4.794414364	20	77	7	3UTR		0	0
hsa-miR-3680-5p	NM_001282543	BARD1	GACTCACTCACAGGATTGTGCA#TGCACGGTTTGTGAGAGCCCAGTCA#(((((.((((((.(((((((((#))))))))))))))).)...)))).	2424	2449	1	-21.3	0	0.000649156	0.676	1.126871	0.050783227	-7.12766382	20	25	15	3UTR		0	0
hsa-miR-3680-5p	NM_024649	BBS1	GACTCACTCACAGGATTGTGCA#CAGTCATGTGGGTGGGA#..((((((((((.(((((....#))))).)))))))))).	2716	2733	1	-20.8	1	2.60E-05	0.456	-0.31411673	-0.041676384	-6.246131332	15	17	10	3UTR		0	0
hsa-miR-3680-5p	NM_181708	BCDIN3D	GACTCACTCACAGGATTGTGCA#TCCTGGGGTGAGTTC#(((((((((.(((((.......#)))))))))))))).	1636	1651	1	-20.9	1	2.40E-05	0.618	0	0	-5.413129995	14	15	14	3UTR		0	0
hsa-miR-3680-5p	NM_001379692	BDKRB2	GACTCACTCACAGGATTGTGCA#GCAGGGTGCTGTGGGTGAT#...((((((((((.(((.(((.#))).))).)))))))))).	2083	2102	1	-26.2	0	3.05E-05	0.412	0	0	-7.371380111	16	19	10	3UTR		0	0
hsa-miR-3680-5p	NM_001330500	BFAR	GACTCACTCACAGGATTGTGCA#GCACTTTGGGTGGGTGAGG#..(((((((((......((((.#)))).....))))))))).	1888	1907	0.978021978	-21.8	1	0.002469154	0.426	-0.067539244	-0.282714686	-11.4182732	13	19	9	3UTR		0	0
hsa-miR-3680-5p	NM_030639	BHLHB9	GACTCACTCACAGGATTGTGCA#GATCTTGTGAGTTAGTTA#((((.((((((((((((.....#)))))))))))).)))).	2894	2912	1	-20.6	0	4.53E-05	0.735	0.39118025	-0.006880006	-8.056611621	16	18	12	3UTR		0	0
hsa-miR-3680-5p	NM_003670	BHLHE40	GACTCACTCACAGGATTGTGCA#GCTTCAAAGTCTTGGTCTGTGAGTCA#(((((((...(((((((..((.#)).....)))))))....))))))).	1869	1895	1	-21.2	1	0.001736437	0.529	0	0	-8.550105502	16	26	7	3UTR		0	0
hsa-miR-3680-5p	NM_001080512	BICC1	GACTCACTCACAGGATTGTGCA#TGCAGAATATTCTGTGATTTTGGGAAATGTAAGTGAGTCC#((((((((((((((((..((((#))))....)))))))))...............))))))).	3839	3879	1	-23.1	1	0.002423751	0.603	1.147387097	1.252455394	-3.937574446	20	40	9	3UTR		0	0
hsa-miR-3680-5p	NM_015711	BICRA	GACTCACTCACAGGATTGTGCA#TGCACAAGTGAGTGAGA#..(((((((((....(((((((#)))))))))))))))).	5450	5467	0.969230769	-22.8	1	0.002611539	0.471	0.031207862	-0.014092644	-11.18522412	16	17	16	3UTR		0	0
hsa-miR-3680-5p	NM_004305	BIN1	GACTCACTCACAGGATTGTGCA#GCGCCACCCGGGCAAGGGTCCTCTTTTCCTGGCAGCTGCTGTGGGTGGGG#..(((((((((((.(((((...#.)))).).))))))))))).	1907	1957	1	-22	1	1.84E-06	0.338	0.123630191	0.33709533	-5.813840637	16	20	11	3UTR		0	0
hsa-miR-3680-5p	NM_001397426	BLACAT1	GACTCACTCACAGGATTGTGCA#GGGCATCCCTGGAGGAAGTCG#((((..(((.((((..(((.(.#).)))..)))))))..)))).	4862	4883	1	-23.1	0	2.67E-05	0.441	0	0	-12.16857549	15	21	7	3UTR		0	0
hsa-miR-3680-5p	NM_001167821	BLCAP	GACTCACTCACAGGATTGTGCA#GCCTCATTACTGTGAGGAGTCT#(((((.(((((((...((.((.#))..))...)))))))))))).	812	834	1	-23.3	0	3.95E-05	0.412	1.673625571	1.110296544	-7.663871765	16	22	12	3UTR		0	0
hsa-miR-3680-5p	NM_001201	BMP3	GACTCACTCACAGGATTGTGCA#GTACACAAATGTTGGTGTGGGTGTGTGTTAATTCTGTGAGTGAGA#..((((((((((((((((.(((#.)))..)))))))))))))))).	3793	3838	1	-25.9	1	0.006030962	0.618	-0.361078487	-0.022860437	-4.957000719	19	23	16	3UTR		0	0
hsa-miR-3680-5p	NM_004329	BMPR1A	GACTCACTCACAGGATTGTGCA#GCACAGCATCCTGTGAAGCCACGTGTAATGATGGTCC#(((((((((((((((((((((.#)))))..)))))))))......))).......)))).	5969	6006	1	-23.1	1	0.001760264	0.544	0	0	-3.937574446	21	37	9	3UTR		0	0
hsa-miR-3680-5p	NM_001394552	BRD1	GACTCACTCACAGGATTGTGCA#TGGGCGCTGTGAGTGGGG#..(((((((((((...(((.((#)).)))))))))))))).	4379	4397	1	-21.6	1	1.78E-06	0.338	0	0	-6.782339277	16	18	14	3UTR		0	0
hsa-miR-3680-5p	NM_014299	BRD4	GACTCACTCACAGGATTGTGCA#GGGGTCCTCTGGGTGGGTG#.(((((((((.((((((.(...#).)))))).))))))))).	2664	2683	1	-21.1	1	6.45E-06	0.368	1.606057556	2.635686137	-6.618099313	16	19	9	3UTR		0	0
hsa-miR-3680-5p	NM_017688	BSPRY	GACTCACTCACAGGATTGTGCA#GCATGGTGCCTGGTGCATAGTGAGCA#(.(((((((((((((((((((.#))))))).)))).))...))))))).	1721	1747	1	-21.2	1	0.000343074	0.529	0.179462732	-0.211932694	-5.101250328	20	26	7	3UTR		0	0
hsa-miR-3680-5p	NM_001370658	BTD	GACTCACTCACAGGATTGTGCA#GCCTGAAGATCTGTGAGTGGGA#..((((((((((((.(((.((.#)).)))...)))))))))))).	4586	4608	1	-20.6	1	0.02555654	0.456	0	0	-5.69245028	17	22	12	3UTR		0	0
hsa-miR-3680-5p	NM_024709	C1orf115	GACTCACTCACAGGATTGTGCA#GCATATTTGGAAGAGAAAACATGCCTTTCTTTGTTGAATCACATTAGTATGATGAGTGAGTCA#((((((((((((....((((..#.))))......)).)))))))))).	562	625	1	-21.5	1	8.98E-05	0.574	0.148606269	-0.234667616	-7.052043617	16	25	10	3UTR		0	0
hsa-miR-3680-5p	NM_001083924	C1orf116	GACTCACTCACAGGATTGTGCA#CATGGTCTGTGAGTGTGTG#.((.((((((((.(((((((..#))))))))))))))).)).	4884	4903	1	-20.3	0	0.009641065	0.544	-0.230374925	0.614448454	-8.114477725	17	19	15	3UTR		0	0
hsa-miR-3680-5p	NM_030806	C1orf21	GACTCACTCACAGGATTGTGCA#TGCTTACCGTTCTGTGGGTGAC#...(((((((((((((.(((((#)))..)).))))))))))))).	2800	2822	1	-21.8	0	7.35E-05	0.544	0.136080308	0.185165056	-6.514540194	18	22	13	3UTR		0	0
hsa-miR-3680-5p	NM_152374	C1orf216	GACTCACTCACAGGATTGTGCA#TGCAAGATCCTGGTGGGTGAGCA#(.(((((((((((((((.((((#)))).))))))).))))))))).	2339	2362	1	-27.6	1	0.000532175	0.441	2.622102625	1.032274364	-5.101250328	20	23	9	3UTR	MIRT695863	0	0
hsa-miR-3680-5p	NM_001085375	C1orf226	GACTCACTCACAGGATTGTGCA#GCAGATCCTGTAAGGGGGTGATCC#((.((((((((((((((.(((.#)))))))))))....)))))))).	2329	2353	1	-21.1	0	9.66E-05	0.471	0.516376933	0.56318384	-5.495113921	19	24	11	3UTR		0	0
hsa-miR-3680-5p	XM_047440245	C20orf27	GACTCACTCACAGGATTGTGCA#CCTGGGGTGGGTCC#(((((((((.((((........#))))))))))))).	857	871	1	-20.9	1	2.56E-08	0.309	0	0	-6.148579555	13	14	13	3UTR		0	0
hsa-miR-3680-5p	NM_001144994	C2orf72	GACTCACTCACAGGATTGTGCA#GCAGACAGAAGAGTTAGGTGCCAGAAAGGACAATCTTGATGGTGGGTCC#(((((((.(((((((((((.(.#.).))))))))).))))))))).	3329	3378	1	-25.6	1	0.000283835	0.515	0.361515167	-0.22915716	-6.251209375	19	23	9	3UTR		0	0
hsa-miR-3680-5p	NM_001364689	C4orf50	GACTCACTCACAGGATTGTGCA#CACAAAGGAATGGCTGGGCAGTGTCCGGTGGGTGAGG#..(((((((((.(((((((.((#.)).)))..)))).))))))))).	5525	5562	1	-24.7	1	0.000428059	0.368	0	0	-8.303804029	18	24	9	3UTR		0	0
hsa-miR-3680-5p	NM_001271749	C5AR2	GACTCACTCACAGGATTGTGCA#GCACATGCCTGTAGTGC#....((((.(((((..(((((.#)))))..))))))))).	3604	3621	1	-21.8	0	2.56E-05	0.485	0.05481888	-0.0586232	-11.57145077	14	17	9	3UTR		0	0
hsa-miR-3680-5p	NM_001144954	C5orf47	GACTCACTCACAGGATTGTGCA#TGCTAAATCCTTGGGTGAAGCT#(..(((((((.((((((..(((#)))..)))))))))))))..).	1976	1998	1	-20.7	0	0.00049538	0.588	0.207727514	0.265196595	-9.483564278	17	22	13	3UTR		0	0
hsa-miR-3680-5p	NM_001365053	C9orf85	GACTCACTCACAGGATTGTGCA#GGGCAAGTGTGAGTGAGA#..((((((((((...((((.(.#).)))).)))))))))).	2522	2540	1	-21.6	1	0.003006544	0.603	0	0	-7.83842081	15	18	10	3UTR		0	0
hsa-miR-3680-5p	NM_001287339	CAB39L	GACTCACTCACAGGATTGTGCA#TGCCTCCCGCAGTCCAGGTGAGCAGGGG#..(((.(((((.((((((((..#.))))))))..)))))..))).	1819	1847	1	-20.9	0	8.67E-06	0.368	0	0	-10.20476279	16	22	8	3UTR		0	0
hsa-miR-3680-5p	XM_017019947	CACNA1C	GACTCACTCACAGGATTGTGCA#GCACAATCTTCCAAGTGATGTCT#((((((((...((((((((((.#))))))))))...))))).))).	9919	9942	1	-24	1	0.007090199	0.588	0	0	-9.061245048	18	23	10	3UTR		0	0
hsa-miR-3680-5p	XM_047448874	CACNA1D	GACTCACTCACAGGATTGTGCA#TGTATCGTCCCTGAAAGGGAAGCCCGTCAGTCCTGTGGGGGTCC#(((.(.((((((((((((.((.#.)))))))))))))))))).	7760	7804	1	-23.9	0	2.77E-05	0.382	0	0	-8.870555482	18	20	18	3UTR		0	0
hsa-miR-3680-5p	NM_183394	CADPS	GACTCACTCACAGGATTGTGCA#TGCACAACCCTGGGGTTTGCTGCAGAGC#..(((((((.((((.(((((((#))))))).))))))))........))).	5245	5273	1	-20.2	1	4.14E-05	0.544	1.572211	2.32470878	-6.934956748	18	28	8	3UTR		0	0
hsa-miR-3680-5p	XM_047420869	CALD1	GACTCACTCACAGGATTGTGCA#GCAGAGAAGTAAAGTGAGCAAAATCCAGTGTTGAGGAGTCA#(((((.(((((((((((.(((.#.))).)))))..))).)))))))).	3033	3074	1	-22.8	0	0.001404996	0.632	0	0	-5.838533207	19	25	8	3UTR		0	0
hsa-miR-3680-5p	XM_047420911	CALN1	GACTCACTCACAGGATTGTGCA#GCACATCCTGTGACGGGGG#..(((..((((((((.(((((.#)))))))))))))..))).	3124	3143	1	-25.1	0	1.88E-05	0.485	0	0	-8.634695096	16	19	13	3UTR		0	0
hsa-miR-3680-5p	NM_001199671	CALU	GACTCACTCACAGGATTGTGCA#GCACAGCTGTGGTGGGA#..(((((.(((((..((((((.#)))))))))))))))).	2521	2538	1	-21.7	0	0.000262873	0.544	1.618303533	0.749468415	-8.862925126	16	17	16	3UTR		0	0
hsa-miR-3680-5p	NM_153498	CAMK1D	GACTCACTCACAGGATTGTGCA#GCAGGGCTCAGCTTCACAGGCCAGACTTGCTGTGAGTGAGA#..(((((((((((.((((.((.#.)))))...).))))))))))).	2543	2584	1	-23	1	9.42E-05	0.412	-0.070050773	-0.101207944	-5.813840637	17	23	11	3UTR		0	0
hsa-miR-3680-5p	NM_001367531	CAMK2G	GACTCACTCACAGGATTGTGCA#GCGGCAGTCCTGTTTGTTTGAGG#..((((..(((((((((((((.#))).)))))))))..)..)))).	1764	1787	1	-21.3	0	0.00187245	0.544	0	0	-8.814322183	17	23	9	3UTR		0	0
hsa-miR-3680-5p	NM_172207	CAMKK1	GACTCACTCACAGGATTGTGCA#GCCACGCCTGTGGGTTCACCACCTCCTAGGAGGGTCC#((((((((((((((..((.((.#))))..)))))))))................))))).	2346	2383	1	-22.2	1	4.35E-05	0.353	4.55758947	4.147244463	-4.906073087	18	37	9	3UTR		0	0
hsa-miR-3680-5p	XM_047422809	CAMSAP1	GACTCACTCACAGGATTGTGCA#TGCTGAGTTACACAGTCCTGAGTGAGC#..(((((((..(((((((((..#.)))))))))))))))).	5663	5690	1	-24.3	1	0.000384151	0.544	0	0	-9.024281663	16	18	16	3UTR		0	0
hsa-miR-3680-5p	NM_018448	CAND1	GACTCACTCACAGGATTGTGCA#GTATGGTCCATTCAACATGAGTGAGA#..((((((((..(((((((((.#)))))))))........)))))))).	10077	10103	1	-20.1	1	0.000106731	0.662	0.002418211	-0.071814709	-11.1285785	17	26	9	3UTR		0	0
hsa-miR-3680-5p	NM_001159773	CANT1	GACTCACTCACAGGATTGTGCA#GCACAGTCCTGTAGTT#.....(((.((((((((((((.#))))))))))))))).	2209	2225	1	-23.4	0	0.007669999	0.471	3.276044667	3.722380911	-14.7219893	15	16	15	3UTR		0	0
hsa-miR-3680-5p	NM_001198868	CAPN1	GACTCACTCACAGGATTGTGCA#GCACTAGGCTTGGGGTGGGG#..(((((((.((((...((((.#))))....))))))))))).	2824	2844	1	-21.4	1	0.001175371	0.382	0.3202319	0.129642122	-7.168005828	15	20	11	3UTR		0	0
hsa-miR-3680-5p	NM_144575	CAPN13	GACTCACTCACAGGATTGTGCA#GCAGGAGATGTCTCCCTGTGGGAAAGGAGAAGAGAAGTTGTCTCTGAGTCC#((((((((((((((.((.(((.#))).))........))))))))......................)))))).	2451	2502	1	-20.1	1	0.002000109	0.515	0.046053728	0.714201057	-4.673024006	19	51	8	3UTR		0	0
hsa-miR-3680-5p	XM_005259295	CAPNS1	GACTCACTCACAGGATTGTGCA#GCCGATCCTGTCTGCAGTCA#((((((...(((((((((.((.#))))))))))).)).)))).	1160	1180	1	-21.8	0	0.003428652	0.382	0	0	-8.851285568	17	20	11	3UTR		0	0
hsa-miR-3680-5p	XM_005251517	CBWD1	GACTCACTCACAGGATTGTGCA#TGCACCCTGTTTGTGAGA#..(((((..(((((...(((((#))))))))))..))))).	2597	2615	0.991452991	-20.4	0	0.002407657	0.5	0	0	-9.295523947	15	18	10	3UTR		0	0
hsa-miR-3680-5p	NM_001346744	CBX7	GACTCACTCACAGGATTGTGCA#TGCGCAATCTGTGGGTCTGTG#.((..(((((((.(((((((((#))))))))))))))))..)).	2860	2881	1	-23.5	0	4.63E-05	0.5	-0.217645388	-0.362477737	-12.2335149	18	21	16	3UTR		0	0
hsa-miR-3680-5p	NM_020785	CC2D2A	GACTCACTCACAGGATTGTGCA#TGCACAGTCTGCAGAACAGTGAGCCA#(.((((((....((((((((((#)))))))))).......)))))).).	1065	1091	1	-21.1	1	0.006272513	0.618	0.0837684	0.031258175	-13.57172424	17	26	10	3UTR		0	0
hsa-miR-3680-5p	NM_001349008	CC2D2B	GACTCACTCACAGGATTGTGCA#CAATTCTGTGAGGGAGG#..(((.((((((((((((....#)))))))))))).))).	5205	5222	1	-22	0	5.03E-06	0.559	0.0454985	0.250489199	-6.857959481	15	17	12	3UTR		0	0
hsa-miR-3680-5p	NM_001297696	CCDC125	GACTCACTCACAGGATTGTGCA#TGCATCCTGTGAGATGGTTG#(((.(((((((((((...((((#))))))))))))).))))).	2695	2715	1	-21.2	0	9.03E-05	0.544	2.863506583	2.451796001	-7.202645801	18	20	13	3UTR		0	0
hsa-miR-3680-5p	NM_145265	CCDC127	GACTCACTCACAGGATTGTGCA#GCACACCTGGAGTGGGG#..(((((((.((((..(((((.#)))))))))))))))).	8250	8267	1	-25.1	1	8.63E-07	0.265	0.087948913	-0.377534471	-7.168005828	16	17	16	3UTR		0	0
hsa-miR-3680-5p	NM_144719	CCDC13	GACTCACTCACAGGATTGTGCA#GTGCAGTCCCAGGGAGTGAGA#..(((((((...(((((((((.#)))))))))....))))))).	4083	4104	1	-24.6	1	0.003458063	0.412	2.015625556	2.305990815	-12.37108497	16	21	9	3UTR		0	0
hsa-miR-3680-5p	NM_024821	CCDC134	GACTCACTCACAGGATTGTGCA#GGACAGTCAGTGGTGGGTCC#(((((((.(((..((((((.(.#).)))))).)))))))))).	3007	3027	1	-23.7	1	0.000368646	0.471	-0.4536655	-0.119783863	-10.8871433	17	20	10	3UTR		0	0
hsa-miR-3680-5p	NM_001353453	CCDC160	GACTCACTCACAGGATTGTGCA#TGCCTCAATCCTTGGGTGGA#...(((((((.(((((((.(((#)))..)))))))))))))).	2180	2200	0.974358974	-20.4	0	0.000126644	0.574	2.835168571	1.032946429	-9.339314669	17	20	14	3UTR		0	0
hsa-miR-3680-5p	NM_001198908	CCDC169	GACTCACTCACAGGATTGTGCA#TGTGGGATCACTAGAAAATTCTGTGAGTGATCA#((.((((((((((((((.....#.)))))))))))))))).	5457	5490	1	-22.4	0	0.000379117	0.544	1.292007694	1.350150603	-5.495113921	16	18	16	3UTR		0	0
hsa-miR-3680-5p	NM_001198910	CCDC169-SOHLH2	GACTCACTCACAGGATTGTGCA#TGAATAAATTGATGTGTGCTTTTGCATTTCACAATCCCTTGAGTGAA#...(((((((..((((((((..#.))))))))..))))))).	2354	2401	1	-22.6	0	0.003597399	0.647	1.42200775	1.871650291	-12.68611798	15	19	8	3UTR		0	0
hsa-miR-3680-5p	NM_018168	CCDC198	GACTCACTCACAGGATTGTGCA#GCTAACCAAGAGCCATTTTATTGTCTCACTTTCCTGTGGGTTGCTGAGTTC#(((((((((((((((..(((..#.)))..))))))))))....))))).	1236	1287	1	-24.1	1	0.000107273	0.544	0.029339067	-0.078098819	-4.170623527	18	26	10	3UTR		0	0
hsa-miR-3680-5p	NM_014008	CCDC22	GACTCACTCACAGGATTGTGCA#GGACGGTACTGTGGGTTGGGG#..(((((((((((.(((((.(.#).))))).)))))))).))).	2253	2274	1	-21.1	1	8.74E-06	0.485	-0.047133833	0.459048284	-5.813840637	17	21	8	3UTR		0	0
hsa-miR-3680-5p	NM_031455	CCDC3	GACTCACTCACAGGATTGTGCA#TAGTCCTGATGAGTGAGC#..((((((((((((((((....#)))))))).)))))))).	1366	1384	0.974358974	-23.8	1	0.000443011	0.412	0.302457235	0.2829838	-4.957000719	16	18	8	3UTR		0	0
hsa-miR-3680-5p	NM_001382438	CCDC32	GACTCACTCACAGGATTGTGCA#TGCGCTAGTCTTGTGGGAATGAA#...(((((((((((((((((((#))))).)))))))))))..))).	1319	1342	1	-21.9	0	0.000723743	0.632	0	0	-6.514540194	19	23	11	3UTR		0	0
hsa-miR-3680-5p	NM_175884	CCDC71L	GACTCACTCACAGGATTGTGCA#CACAGTGCCTGGGGTGGA#...((((((.((((((((((..#)))))).)))))))))).	4973	4991	1	-20.2	0	6.36E-05	0.574	0	0	-7.757046662	16	18	10	3UTR		0	0
hsa-miR-3680-5p	NM_001286116	CCDC90B	GACTCACTCACAGGATTGTGCA#TGCAGTATAGAGCAGTCAAGAGATTGGTCCATATGGTCCAGTGAGTGAGA#..(((((((((.((((((((..#.)))))))).))))))))).	2246	2296	1	-23.5	1	3.95E-05	0.559	-0.470711556	0.116697451	-8.303804029	17	20	9	3UTR		0	0
hsa-miR-3680-5p	NM_001136017	CCND3	GACTCACTCACAGGATTGTGCA#TGCTATAGCCTGGGGTGGGGTCA#(((((((((.((((.(((((((#))).))))))))))))))).)).	1844	1867	1	-21.9	1	2.95E-06	0.382	0.4811557	0.338623551	-5.915530475	20	23	15	3UTR		0	0
hsa-miR-3680-5p	NM_001308185	CCNL1	GACTCACTCACAGGATTGTGCA#TGTCCCTAATCTTTGCTTGGAAATAGGAGTGCTGTGGGTGAGG#..(((((((((((.(((.(...#.).))).))))))))))).	1395	1438	1	-22.5	1	0.007142912	0.515	0.054683385	0.059765378	-5.813840637	15	19	11	3UTR		0	0
hsa-miR-3680-5p	NM_001240	CCNT1	GACTCACTCACAGGATTGTGCA#GCAGTAACTCCTGGTGGGTGGGA#..(((((((((((((((((((.#))).))).))))).)))))))).	2728	2751	1	-22.9	1	0.000158696	0.485	0.591792055	0.650078107	-4.957000719	19	23	8	3UTR		0	0
hsa-miR-3680-5p	NM_001762	CCT6A	GACTCACTCACAGGATTGTGCA#GCAGTGGCCTGAAGTGAGTTG#((((((((..((((....(((.#)))....)))).)))))))).	2537	2558	1	-21	1	0.000575722	0.569	0	0	-7.204969213	15	21	8	3UTR		0	0
hsa-miR-3680-5p	NM_001159587	CD109	GACTCACTCACAGGATTGTGCA#GCATTGGCCAGGGATCCTGTGGAACCTCTTCTAGTTCAGGGGTGTGAGCA#(.(((((((((((((((((((.#))))........)))))))))).....................)))))).	5273	5323	1	-20.8	1	1.31E-05	0.5	-0.631280515	-0.002157221	-5.101250328	20	50	10	3UTR		0	0
hsa-miR-3680-5p	NM_006016	CD164	GACTCACTCACAGGATTGTGCA#TGCATGAATCCTGTGGCTGTCTTATTTTAAATAGCTGCTGCTGTGGGA#..((((((((((((((((((((#))))).))))))))))..........................))))).	888	936	1	-21.9	1	1.67E-06	0.647	2.428289834	1.659509375	-4.957000719	20	48	10	3UTR		0	0
hsa-miR-3680-5p	NM_203329	CD59	GACTCACTCACAGGATTGTGCA#GCGCGATTATCTGGAGTGGGTTG#(((((((((.(((((((((((.#))))))))..)))))))))))).	6202	6225	1	-26.5	1	0.003301276	0.426	5.656737692	3.091675956	-5.180080915	20	23	12	3UTR		0	0
hsa-miR-3680-5p	NM_002231	CD82	GACTCACTCACAGGATTGTGCA#GCACTCTGGGCTGTCAGGAGACTGCCTACTGGGTGGGTCA#(((((((((((((..((.((((#.)).)).))..))).....)))))))))).	1669	1709	1	-22	1	6.07E-07	0.529	2.611490739	2.516418617	-5.529863924	19	30	10	3UTR		0	0
hsa-miR-3680-5p	NM_001184879	CD84	GACTCACTCACAGGATTGTGCA#TGACAGTGCTGTGTGGGTCT#(((((((..((((.(((((.((#))))))).))))))))))).	1771	1791	1	-20.6	1	0.000211467	0.515	-0.377110857	-0.047528393	-8.164438951	18	20	11	3UTR		0	0
hsa-miR-3680-5p	NM_198196	CD96	GACTCACTCACAGGATTGTGCA#TGCACAATGTTGAGAATGAGTA#.(((((.((.(((.((((((((#)))))))).))).)).))))).	3411	3433	1	-21.7	0	4.80E-06	0.574	0	0	-7.436357758	18	22	8	3UTR		0	0
hsa-miR-3680-5p	NM_001242614	CD99L2	GACTCACTCACAGGATTGTGCA#GCACATGCTGGGTGAAGTCA#(((((((((...((..(((((.#)))))..)))))))).))).	3345	3365	1	-21	1	0.001847496	0.544	0.94395784	0.77600138	-12.32015734	16	20	8	3UTR		0	0
hsa-miR-3680-5p	NM_138477	CDAN1	GACTCACTCACAGGATTGTGCA#TGCCAGTCCTGGAGTAGAAGAGG#..(((((((.((((((((.(((#)))))))))))))))....))).	3931	3954	1	-22.6	1	0.000409559	0.574	1.681070375	3.274520381	-6.199507188	18	23	15	3UTR		0	0
hsa-miR-3680-5p	NM_001366011	CDC42BPA	GACTCACTCACAGGATTGTGCA#TGCGCAGGCCAGAGTGAGTGAGC#..(((((((((.((..((((((#))))))..))...))))))))).	7733	7756	1	-26	1	0.00023874	0.353	0	0	-9.27230267	17	23	9	3UTR		0	0
hsa-miR-3680-5p	NM_001253	CDC5L	GACTCACTCACAGGATTGTGCA#TGTATACCCTGTGCCAGAGTCT#(((((...((((((..((((((#)))))).))))))...))))).	3487	3509	1	-20.5	0	0.01180818	0.618	-0.480740833	-0.03104057	-10.66435331	17	22	6	3UTR		0	0
hsa-miR-3680-5p	NM_001297603	CDCA3	GACTCACTCACAGGATTGTGCA#GCACGGGTGGCAAGTGGGTCA#((((((((..(....((((((.#))))))...)..)))))))).	1990	2011	1	-20.5	1	0.000440017	0.368	4.930063875	2.753662362	-12.46469397	15	21	8	3UTR		0	0
hsa-miR-3680-5p	NM_001220488	CDH13	GACTCACTCACAGGATTGTGCA#GGTTGGTGAGTGAGTCT#(((((((((((..((((.....#)))).))))))))))).	4057	4074	1	-20.8	1	0.000493233	0.515	-0.217337164	-0.292780385	-8.573508368	15	17	11	3UTR		0	0
hsa-miR-3680-5p	NM_004361	CDH7	GACTCACTCACAGGATTGTGCA#TGCCCTGTGTTGTCAGTGAGTCA#((((((((((((((........#.)))))).....)))))))).	3017	3040	1	-21.9	1	0.007172745	0.544	0	0	-4.906073087	14	21	8	3UTR		0	0
hsa-miR-3680-5p	NM_079421	CDKN2D	GACTCACTCACAGGATTGTGCA#GCACAGTTTGTGGCTTATAGGTGTTGGTTTTGGGGGTGTGAGTG#.(((((((((((.((((((((.#)))))))))))))........................)))))).	661	705	1	-20.8	1	0.02135586	0.559	1.902532203	1.355452164	-5.08245545	19	44	13	3UTR		0	0
hsa-miR-3680-5p	XM_017017873	CDON	GACTCACTCACAGGATTGTGCA#GCCCCAGTCCTGAGAGCTTTGAGG#..(((((((.((((((((.((.#))..)))))))).)))...)))).	8038	8062	0.974358974	-20.8	1	2.81E-07	0.515	0	0	-6.199507188	17	24	8	3UTR		0	0
hsa-miR-3680-5p	NM_001204477	CDRT4	GACTCACTCACAGGATTGTGCA#GGAGAGTCCTGTGGGGATGGTG#.(((..(((((((((((.(.(.#).).)))))))))))...))).	1316	1338	1	-22.4	0	7.08E-06	0.456	-0.289742091	-0.283662031	-9.813320773	16	22	11	3UTR		0	0
hsa-miR-3680-5p	NM_003818	CDS2	GACTCACTCACAGGATTGTGCA#TGCATAGTCCTGATTCAGAGA#..(((.....((((((((((((#)))))))))))).....))).	3937	3958	1	-20.4	0	0.001055304	0.632	0	0	-13.01417707	15	21	12	3UTR		0	0
hsa-miR-3680-5p	NM_017548	CDV3	GACTCACTCACAGGATTGTGCA#GCAGGATGCCTGCCTTCTAATATATTTGGGTGAGTA#.((((((((((((((((.(((.#))).))).))))..............))))))))).	2876	2912	1	-23.8	1	0.01374724	0.515	0.295424685	0.547035526	-3.793324837	19	36	9	3UTR		0	0
hsa-miR-3680-5p	NM_001804	CDX1	GACTCACTCACAGGATTGTGCA#GCATGACCTGAGGAGGGAGG#..(((.(((.((((.((((((.#))))))))))..))).))).	1308	1328	1	-20.4	0	0.000532195	0.456	0	0	-8.835915509	16	20	10	3UTR		0	0
hsa-miR-3680-5p	NM_001368125	CDYL	GACTCACTCACAGGATTGTGCA#TGCACTCCTTCCAGGAGTGGGTA#.((((((((.(.(((..(((((#)))))....))).))))))))).	3084	3107	1	-22	1	0.00040687	0.529	0	0	-8.615683696	17	23	9	3UTR		0	0
hsa-miR-3680-5p	NM_001376376	CELF1	GACTCACTCACAGGATTGTGCA#TGTATTGCTCTGTGTAACTCAGTGGGTCT#((((((((((((((...(((((#)))))...))))))......)))))))).	5119	5148	1	-20.5	1	0.000321196	0.618	2.8838577	2.255699698	-4.906073087	19	29	8	3UTR		0	0
hsa-miR-3680-5p	NM_016564	CEND1	GACTCACTCACAGGATTGTGCA#TGCAGTGGGACGGACCTGGGGTGGGCA#(.(((((((.((((.((((.(.#.).)))).)))))))))))).	1062	1089	1	-20.7	1	0.000100202	0.353	1.464987871	1.301645984	-7.079206357	17	21	12	3UTR		0	0
hsa-miR-3680-5p	NM_024322	CENPO	GACTCACTCACAGGATTGTGCA#TGGACTAAAGGTCTTTCAGGTCTCCTTGCCCTGTGAGTGCGTG#.((.((((((((((........#.)))))))))).)).	3105	3148	1	-20.9	0	0.000227448	0.456	-0.29998689	-0.620787702	-7.793845753	12	15	10	3UTR		0	0
hsa-miR-3680-5p	XM_024447004	CEP41	GACTCACTCACAGGATTGTGCA#GCTTCTCCGGGCAGTCTTGGTGTGAGA#..(((((.(.(((((((((.(.#.).)))))))))).))))).	1840	1867	1	-22.1	0	0.001907428	0.471	0	0	-8.513142117	16	20	10	3UTR		0	0
hsa-miR-3680-5p	NM_001350656	CEP57L1	GACTCACTCACAGGATTGTGCA#TGCACTCCAGCCTGAGCCATAGAGTGAGTCT#(((((((((.((((...(((((#))))).....)))).......))))))))).	12597	12628	1	-24.4	1	0.002136084	0.574	0.229076444	-0.018989837	-6.148579555	18	31	9	3UTR		0	0
hsa-miR-3680-5p	NM_001353109	CEP63	GACTCACTCACAGGATTGTGCA#GCACCCTGTGTGTGGCTCT#((.((((.((((((...((((.#)))))))))).)))).)).	5237	5256	0.974358974	-21.5	0	0.000141303	0.5	0	0	-8.77724749	16	19	10	3UTR		0	0
hsa-miR-3680-5p	NM_001348523	CFAP92	GACTCACTCACAGGATTGTGCA#GCCAACCTGTGGTGTGGTG#.((.((((((((((.(((.((.#)))))))))))).))))).	1789	1808	0.974358974	-20.2	0	9.58E-06	0.5	0	0	-7.560796673	17	19	12	3UTR		0	0
hsa-miR-3680-5p	NM_001195308	CGGBP1	GACTCACTCACAGGATTGTGCA#GCAGGTTTTTTGTATTGGAGATCTGGCAGTATCCTGCATAACTTTGGGTGAGG#..((((((((((((((..(((.#.)))..))))))........)))))))).	2046	2099	1	-23.2	1	0.000160272	0.588	0.571001473	0.553609209	-4.957000719	17	29	8	3UTR		0	0
hsa-miR-3680-5p	NM_001271	CHD2	GACTCACTCACAGGATTGTGCA#CCTGTGGGTGGGG#..((((((((((((........#)))))))))))).	6657	6670	1	-21.9	1	0.000188026	0.456	-0.343749842	-0.058212549	-5.92549936	12	13	12	3UTR		0	0
hsa-miR-3680-5p	NM_001300884	CHIC1	GACTCACTCACAGGATTGTGCA#GCACCCTGTGAGTATGTTC#(((..(((((((((...((((.#)))))))))))))..))).	4651	4670	1	-22.5	0	0.04670015	0.618	0	0	-12.05713254	16	19	13	3UTR		0	0
hsa-miR-3680-5p	NM_012125	CHRM5	GACTCACTCACAGGATTGTGCA#TGTAAACTACAGGGACCTGATGGGTGGGTG#.(((((((((((((.(((((..#.)))))...)))).))))))))).	5342	5372	1	-21.4	1	0.000404924	0.485	0.259209929	0.223281111	-4.528774398	18	24	9	3UTR		0	0
hsa-miR-3680-5p	NM_000744	CHRNA4	GACTCACTCACAGGATTGTGCA#GCCTCCTGCTGAGTGGTCC#(((.(((((((((((..(.((.#)))))))).))))))))).	3493	3512	1	-21.3	0	1.61E-06	0.382	0	0	-7.202645801	17	19	9	3UTR		0	0
hsa-miR-3680-5p	NM_015892	CHST15	GACTCACTCACAGGATTGTGCA#GTACAGTGCGCGCGTGTGTGTGTGTGTACGCGCACGTGTGGGTGAGTG#.(((((((((((.(..(((((.#.)))))).))))))))))).	4058	4106	1	-26.6	1	0.00010068	0.412	1.823988427	1.350333045	-6.050954091	17	20	11	3UTR		0	0
hsa-miR-3680-5p	NM_001199623	CIDEC	GACTCACTCACAGGATTGTGCA#GCTGGAAACCTGGGGTGGGTTG#(((((((((.((((.((.(((.#)).).)).))))))))))))).	923	945	1	-21.2	1	4.94E-05	0.397	1.533571667	2.100625945	-5.915530475	18	22	13	3UTR		0	0
hsa-miR-3680-5p	NM_001286403	CIITA	GACTCACTCACAGGATTGTGCA#TGACACACAGCTCTGTCCTGGGAGTGAGC#..(((((((.((((((.(.((.#.)).).)))))).))))))).	3795	3824	1	-25	1	2.99E-05	0.412	0	0	-6.199507188	16	21	7	3UTR		0	0
hsa-miR-3680-5p	NM_001127898	CLCN5	GACTCACTCACAGGATTGTGCA#TGTAGTTGTCCTGGGGTGATCG#((.((((((.((((((..((((#))))...)))))))))))))).	7748	7770	1	-20.5	0	0.000104763	0.588	0.156523533	0.388222258	-6.737620389	18	22	14	3UTR		0	0
hsa-miR-3680-5p	NM_001185023	CLDN7	GACTCACTCACAGGATTGTGCA#GCTCAGCCTGTGGGCAGGGTG#.((((.((((((((.(((.((.#)).)))))))))))..)))).	1056	1077	1	-22.1	0	8.11E-09	0.338	0.670710017	0.522740528	-6.429733159	17	21	11	3UTR		0	0
hsa-miR-3680-5p	XM_047445850	CLIP4	GACTCACTCACAGGATTGTGCA#TGTGCTTTATTACTAATAAGTCCAATGAGTGAGTA#.(((((((((..(((((.....#.)))))..))))))))).	2679	2714	1	-20.7	1	0.002471702	0.691	0	0	-9.964902622	14	18	9	3UTR		0	0
hsa-miR-3680-5p	XM_047432780	CLN6	GACTCACTCACAGGATTGTGCA#TCCTGTGGGGGGTCT#(((((.(((((((((.......#)))))))))))))).	2390	2405	1	-22.7	0	8.95E-08	0.382	0	0	-6.071582288	14	15	14	3UTR		0	0
hsa-miR-3680-5p	NM_001267843	CLOCK	GACTCACTCACAGGATTGTGCA#TGGAAGGGGGTAAACACTGGATATTAATGTTGCTGAGTGAGTCT#(((((((((((((.((((....#.)))).))).)))))))))).	7280	7324	1	-22	1	0.00585841	0.574	2.392216143	1.395914985	-4.794414364	17	21	10	3UTR		0	0
hsa-miR-3680-5p	NM_022131	CLSTN2	GACTCACTCACAGGATTGTGCA#TGCACAACCTGTGAAGAGA#..(((..(((((((.(((((((#)))))))))))))).))).	4340	4359	1	-23.4	0	0.001271026	0.603	0.791021857	1.103236533	-9.137095576	17	19	14	3UTR		0	0
hsa-miR-3680-5p	NM_138809	CMBL	GACTCACTCACAGGATTGTGCA#GCATGGTCCATGTGGGTGTGGGGGTCA#(((((((((((((((((((((.#))))))))).))))))))....)))).	3069	3096	1	-28.7	1	0.002395903	0.426	3.467326354	2.29903219	-3.937574446	21	27	9	3UTR		0	0
hsa-miR-3680-5p	NM_207315	CMPK2	GACTCACTCACAGGATTGTGCA#GCATTGATCTTGTGTCTGAGG#..((((..(((((((((((((.#)))).)))))))))..)))).	2154	2175	1	-21.6	0	0.004623039	0.544	0	0	-8.814322183	17	21	9	3UTR		0	0
hsa-miR-3680-5p	NM_181521	CMTM4	GACTCACTCACAGGATTGTGCA#GTCCTGTGGGTGAGCTCC#((((((((((((((((......#)))))))))))))).)).	5065	5083	1	-25.1	1	4.96E-05	0.382	0	0	-3.937574446	16	18	14	3UTR		0	0
hsa-miR-3680-5p	NM_015050	CMTR1	GACTCACTCACAGGATTGTGCA#TGGGCCATCCCTGAGTGGGTG#.(((((((((..((((.((.((#)).)).)))).))))))))).	3096	3117	1	-21.4	1	1.61E-05	0.441	0.349277	0.393710665	-9.964902622	17	21	9	3UTR		0	0
hsa-miR-3680-5p	NM_199076	CNNM2	GACTCACTCACAGGATTGTGCA#GCACAACACCAGTGTGATGAGTG#.(((((.(((((((.((((((.#))))))..))..)))))))))).	4771	4794	1	-20.9	0	0.004015858	0.529	0	0	-6.072460932	18	23	10	3UTR		0	0
hsa-miR-3680-5p	NM_199078	CNNM3	GACTCACTCACAGGATTGTGCA#GCATATTCAGATTCAGACCTCTTTGGGCTGAGCCACCTTGTGAGTGCAGTTA#((((((((((((((..((.((.#.)))).)))))))))).)))).	2311	2363	1	-21.7	1	0.006434437	0.471	0	0	-4.906073087	18	22	10	3UTR		0	0
hsa-miR-3680-5p	XM_011524340	CNP	GACTCACTCACAGGATTGTGCA#GCACAGCTGTGGTGAGG#..(((((.(((((..((((((.#)))))))))))))))).	2717	2734	1	-23.1	0	5.62E-05	0.397	0	0	-8.862925126	16	17	16	3UTR		0	0
hsa-miR-3680-5p	NM_001346083	CNTN2	GACTCACTCACAGGATTGTGCA#GCACGAGCTGTGGGTGTTATCA#((..(((((((((..((((((.#)))))).)))))))))...)).	7552	7574	1	-23.6	0	0.000553454	0.471	0.6485323	0.843630045	-10.11942567	17	22	9	3UTR		0	0
hsa-miR-3680-5p	NM_001367498	CNTNAP5	GACTCACTCACAGGATTGTGCA#CAGAGCCCCTGTGAGTGGAAGTCC#((((((((((((((.((.((..#)).))..))))))))))..)))).	9899	9923	1	-21.5	1	0.001784338	0.544	0	0	-4.673024006	18	24	10	3UTR	MIRT707175	0	0
hsa-miR-3680-5p	NM_001161520	COG5	GACTCACTCACAGGATTGTGCA#TGTGCAATCCTGTGT#........((((((((((((((#)))))))))))))).	2624	2639	0.961538462	-21.2	0	0.000589139	0.529	-0.102323036	-0.200629554	-19.42387987	14	15	14	3UTR		0	0
hsa-miR-3680-5p	NM_203495	COMMD6	GACTCACTCACAGGATTGTGCA#GCACACAGCTGTGAGGAGC#..(((.(((((((...(((((.#)))))...)))))))))).	1208	1227	1	-23.8	0	0.00017458	0.397	0.199742386	0.364393431	-8.683298039	15	19	10	3UTR		0	0
hsa-miR-3680-5p	NM_182485	CPEB2	GACTCACTCACAGGATTGTGCA#TGTGCAATTTTGTGACGTGCGGTTC#((((((((((((((((((((((#))))))))))))))).))).)))).	4300	4325	1	-23	1	0.008591472	0.647	0	0	-3.937574446	22	25	15	3UTR		0	0
hsa-miR-3680-5p	NM_017437	CPSF2	GACTCACTCACAGGATTGTGCA#TGCTGTTCTTGTGATGGTGAGTTC#(((((((((((((((....(((#)))...))))))))..))))))).	4532	4556	1	-21.2	1	0.003726142	0.574	0.222955176	-0.119792197	-4.170623527	18	24	8	3UTR		0	0
hsa-miR-3680-5p	NM_194071	CREB3L2	GACTCACTCACAGGATTGTGCA#TGACAAAACTGTGAGTGAC#...((((((((((..((((.((#))))))..)))))))))).	7099	7118	1	-21.1	0	0.01598287	0.544	0	0	-8.106829671	16	19	10	3UTR		0	0
hsa-miR-3680-5p	NM_153836	CREG2	GACTCACTCACAGGATTGTGCA#GCACAAGAGATCCTTGTGGTGAT#...((((.(((((((((((((.#)))))....))))).))))))).	4888	4911	1	-20.8	0	0.000580237	0.647	0.104072333	-0.124756755	-8.828175123	17	23	7	3UTR		0	0
hsa-miR-3680-5p	NM_031476	CRISPLD2	GACTCACTCACAGGATTGTGCA#CACTTTGTGGCCTGTGGGTGAGG#..((((((((((((........#.)))))))))))).	1844	1867	1	-23	1	7.07E-06	0.485	-0.001307925	-0.142308907	-5.92549936	12	14	12	3UTR		0	0
hsa-miR-3680-5p	NM_016190	CRNN	GACTCACTCACAGGATTGTGCA#TGCATGGCCAATCCAGTGGGTGCATCC#((..(((((((.((((((.((.#.)))))))).)))))))..)).	1611	1638	1	-22.8	0	0.000259471	0.485	1.632699429	1.674691345	-11.87393951	17	22	8	3UTR		0	0
hsa-miR-3680-5p	NM_021151	CROT	GACTCACTCACAGGATTGTGCA#AGTGCTGGGAGTGAGTTG#(((((((((.(((.(((.....#))).))).))))))))).	2101	2119	1	-20.2	1	0.005437833	0.603	0.287021222	0.271565402	-6.036920832	15	18	9	3UTR		0	0
hsa-miR-3680-5p	NM_021117	CRY2	GACTCACTCACAGGATTGTGCA#GGGCAAATCTGAGAGTGGGA#..(((((((.((((.((((.(.#).)))).)))).))))))).	3639	3659	1	-20.9	1	0.06156918	0.471	-0.227477429	-0.14404779	-6.934956748	16	20	7	3UTR		0	0
hsa-miR-3680-5p	NM_022048	CSNK1G1	GACTCACTCACAGGATTGTGCA#GCACAGTGGCTGGTGGGTGACTTAGTCT#(((((((((((((.(((((((.#)))))))..))).)))))))....))).	3543	3571	1	-24.2	1	0.002445816	0.5	0.374611644	0.452976798	-4.794414364	20	28	7	3UTR		0	1
hsa-miR-3680-5p	NM_177559	CSNK2A1	GACTCACTCACAGGATTGTGCA#TGTAAAGGTCTTGCTGGGTGGGTG#.((((((((((((((((.((((#))))..))))))).))))))))).	2808	2832	0.991452991	-22.4	1	0.000752826	0.485	0	0	-3.793324837	20	24	9	3UTR		0	0
hsa-miR-3680-5p	NM_001172173	CSRNP3	GACTCACTCACAGGATTGTGCA#GTTAAGAGTTAGGACAATCCTCTGGGGAGAGTCT#(((((.((((.((((((((.(.#.).)))))))).))))..))))).	2792	2826	1	-26.2	0	4.62E-05	0.5	0	0	-8.663307683	18	24	8	3UTR		0	0
hsa-miR-3680-5p	NM_001377188	CTBP1	GACTCACTCACAGGATTGTGCA#GTGCCGTCCTGCTGATGTGGTA#.((.((((((((((((.((((.#)))).)))))).))).))))).	2233	2255	1	-20.2	0	3.00E-05	0.485	0	0	-6.825347112	18	22	6	3UTR		0	0
hsa-miR-3680-5p	NM_001363508	CTBP2	GACTCACTCACAGGATTGTGCA#ACAAAATAAAAAATATTAAGAGGAAATCCCCATCCTGTGACTTGAGTCC#((((((.(((((((((......#.)))))))))..)))))).	2111	2160	1	-22	0	0.00014522	0.544	0	0	-5.481260981	15	19	9	3UTR		0	0
hsa-miR-3680-5p	NM_016396	CTDSPL2	GACTCACTCACAGGATTGTGCA#TGCATAATCCTGTGGCACAGTA#.(((...(((((((((((((((#)))))))))))))))...))).	2657	2679	1	-24.6	0	0.000514073	0.559	2.083186	1.95052314	-11.35700731	18	22	15	3UTR		0	0
hsa-miR-3680-5p	NM_001282599	CTNNA2	GACTCACTCACAGGATTGTGCA#GCGCAATATTTATGGGAGTGGGA#..(((((((.((..(((((((.#))))))).....)).))))))).	2206	2229	1	-20.6	1	0.01655023	0.559	0.587717	1.976023544	-8.345477718	16	23	7	3UTR		0	0
hsa-miR-3680-5p	NM_001127384	CTNNA3	GACTCACTCACAGGATTGTGCA#TGGATAGTTCTTGAATGAGTCA#((((((.(((.((((((((.((#)).))))))))))).)))))).	5824	5846	1	-20.8	0	0.000282675	0.691	0	0	-8.306035456	19	22	11	3UTR		0	0
hsa-miR-3680-5p	XM_047447472	CTPS1	GACTCACTCACAGGATTGTGCA#GCACAGCCTGGGGTCACGAGC#..(((((((.((((.((((((.#))))))))))))))...))).	2298	2319	0.980769231	-21.4	1	0.001118464	0.525	0	0	-6.934956748	17	21	14	3UTR		0	0
hsa-miR-3680-5p	NM_001384714	CTSB	GACTCACTCACAGGATTGTGCA#TGCACTCTGCTAATCATGTGGGTGAGCCA#(.((((((((((.(((((((((#)))))......)))).)))))))))).).	2433	2462	1	-23.5	1	0.001256556	0.515	0	0	-6.390380941	20	29	10	3UTR		0	0
hsa-miR-3680-5p	NM_001114173	CTSC	GACTCACTCACAGGATTGTGCA#GCACAGGGAGGGGAATAACACACACTGGGGCCAGTCAGGGGGTGGGGGGTCA#(((((.(((((..(((((.((.#.))))))).....)))))))))).	5383	5435	1	-21.7	0	0.01704695	0.471	1.3639304	0.53394699	-10.47446713	17	24	10	3UTR		0	0
hsa-miR-3680-5p	NM_001161452	CYB561A3	GACTCACTCACAGGATTGTGCA#GTGCAGTCCACGGTGTGAAACATGAGGGAGGTGAGG#..(((((((((((((((((((.#)))))))))....)))))............))))).	1797	1833	1	-21.6	1	0.01402309	0.441	1.40452294	3.084558818	-4.957000719	19	36	9	3UTR		0	0
hsa-miR-3680-5p	NM_001031672	CYB5RL	GACTCACTCACAGGATTGTGCA#GCACAGTATAGTGAGTGGGA#..(((((((((...(((((((.#)))))))...))))))))).	2897	2917	1	-25.3	1	4.34E-05	0.529	0	0	-10.44977456	16	20	9	3UTR		0	0
hsa-miR-3680-5p	NM_134268	CYGB	GACTCACTCACAGGATTGTGCA#TGTATCCGCGGCGCCCAGAAGCCTCGGTTTGGCCCACCTGTGAGTGGGG#..((((((((((((..((.((.#.)).)))))))))))))).	1218	1267	1	-24.7	1	6.73E-08	0.338	1.315302917	2.35649351	-5.92549936	16	19	14	3UTR		0	0
hsa-miR-3680-5p	NM_000497	CYP11B1	GACTCACTCACAGGATTGTGCA#TGCCACGACCTGGGGTGGGCA#(.(((((((.((((.(((((((#))).)))))))))))))))).	2418	2439	1	-22.3	1	4.05E-06	0.382	0	0	-7.079206357	19	21	16	3UTR		0	0
hsa-miR-3680-5p	NM_000498	CYP11B2	GACTCACTCACAGGATTGTGCA#TGCCACGACCTGGGGTGGGCA#(.(((((((.((((.(((((((#))).)))))))))))))))).	2415	2436	1	-22.3	1	3.62E-06	0.382	0.319346263	0.691204578	-7.079206357	19	21	16	3UTR		0	0
hsa-miR-3680-5p	XM_047445120	CYP26B1	GACTCACTCACAGGATTGTGCA#GCGAGACTTCTGTGAGTGAA#...((((((((((((((.(((.#))).)).)))))))))))).	2207	2227	1	-22.1	0	0.000454164	0.441	0	0	-6.514540194	17	20	12	3UTR		0	0
hsa-miR-3680-5p	NM_001367501	CYP27C1	GACTCACTCACAGGATTGTGCA#GCAGGGTGGTGAGTGGGG#..(((((((((...(((.(((.#))).))).))))))))).	4799	4817	1	-21	1	0.000548992	0.515	0	0	-10.44977456	15	18	9	3UTR		0	0
hsa-miR-3680-5p	NM_001369696	CYP4F3	GACTCACTCACAGGATTGTGCA#GCACGACACTGTGAGTGC#....(((((((((..((((((.#))))))..))))))))).	2219	2237	1	-25.9	0	0.000322362	0.588	0	0	-11.13885195	15	18	9	3UTR		0	1
hsa-miR-3680-5p	NM_020377	CYSLTR2	GACTCACTCACAGGATTGTGCA#TAGAGTCCTGTGGGCTGAA#...((((((((((((((.((..#)).))))))))))).))).	1589	1608	1	-20.8	0	8.11E-05	0.559	-0.157163693	0.156242111	-6.514540194	16	19	11	3UTR		0	0
hsa-miR-3680-5p	XM_047447554	DAG1	GACTCACTCACAGGATTGTGCA#TGTATAATTTTTGGGTGGGTA#.(((((((((.(((((((((((#)))))))))))))))))))).	4453	4474	1	-21.3	1	0.01233377	0.662	0	0	-6.618099313	20	21	20	3UTR		0	0
hsa-miR-3680-5p	NM_020364	DAZ3	GACTCACTCACAGGATTGTGCA#GTAAAACAGATTCTAAGCAAACAGTCCAATCAGTGAGTCA#((((((((....(((((((((.#.))..)))))))....)))))))).	2158	2198	1	-23.7	1	0.05425174	0.735	1.816010273	1.612764705	-12.40804836	17	25	8	3UTR		0	0
hsa-miR-3680-5p	NM_020420	DAZ4	GACTCACTCACAGGATTGTGCA#GTAAAACAGATTCTAAGCAAACAGTCCAATCAGTGAGTCA#((((((((....(((((((((.#.))..)))))))....)))))))).	2113	2153	1	-23.7	1	0.05425174	0.735	2.620732727	2.44972871	-12.40804836	17	25	8	3UTR		0	0
hsa-miR-3680-5p	NM_001351	DAZL	GACTCACTCACAGGATTGTGCA#GCAAAACAGATTCAAAGCGAACAGTCCAATCAGTGGGTCA#((((((((....(((((((((.#.))..)))))))....)))))))).	1644	1684	1	-22.8	1	0.004631175	0.706	0.870545818	0.85440541	-12.40804836	17	25	8	3UTR		0	0
hsa-miR-3680-5p	NM_001399969	DBT	GACTCACTCACAGGATTGTGCA#TGCACGCCTGTGGTCCCAGCTACTCGGGAAGCTGAAGTGAGATCA#((((((((((((((..((((((#)))))))))))).......................)))))).)).	10230	10275	1	-22.2	1	0.000613608	0.397	0	0	-4.906073087	20	45	12	3UTR		0	0
hsa-miR-3680-5p	NM_181357	DCAF11	GACTCACTCACAGGATTGTGCA#GCACCCTCCTGGGGTGGGG#..(((((((.(((((..((((.#))))..)))))))))))).	2202	2221	1	-25.9	1	3.89E-07	0.456	0	0	-6.432556268	16	19	12	3UTR		0	0
hsa-miR-3680-5p	NM_001288654	DCAKD	GACTCACTCACAGGATTGTGCA#GCAACCGTGATGGTGTGTGAAAGCAACAGTCAGAGACTGCTATACATTTCTGTGGGTGGGG#..(((((((((((((.((((((#.)))...))).))))))))))))).	1324	1385	1	-24.8	1	0.000458164	0.456	1.865890231	3.869983933	-5.1900498	19	25	13	3UTR		0	0
hsa-miR-3680-5p	NM_001290204	DCP1A	GACTCACTCACAGGATTGTGCA#GCACAGGCACGAGTGGGCTCAGCCCGTGTGAGTGAGG#..((((((((((((.(((.((.#.)).))).)).)))))))))).	5050	5087	1	-25.2	1	0.000485684	0.382	0.568012777	1.757189694	-5.69245028	17	22	10	3UTR		0	0
hsa-miR-3680-5p	NM_001199743	DCTN5	GACTCACTCACAGGATTGTGCA#CACAGCTTAGTGAGTGAGA#..((((((((((((.(((((..#)))))))).))))))))).	4521	4540	1	-21.7	1	0.00014575	0.574	0.448752154	0.233518001	-5.69245028	17	19	9	3UTR		0	0
hsa-miR-3680-5p	NM_001014796	DDR2	GACTCACTCACAGGATTGTGCA#TGCAGCGATGTGGTGCACTCTTCCTGTGATGAGG#..((((.((((((((..(((((#.)))))...)))))))))))).	9057	9091	1	-24.8	0	4.94E-05	0.456	0	0	-6.733736335	17	22	12	3UTR		0	0
hsa-miR-3680-5p	NM_007204	DDX20	GACTCACTCACAGGATTGTGCA#GCACAGAATTGTGAGTGT#....(((((((((..((((((.#))))))..))))))))).	3299	3317	1	-21.6	0	0.002101141	0.618	-0.2617948	0.058830956	-11.13885195	15	18	9	3UTR		0	0
hsa-miR-3680-5p	NM_001330438	DDX25	GACTCACTCACAGGATTGTGCA#GTGCAACTGTGAGCTGGGTTC#(((((((((((((..((((((.#))))))))))))).)))))).	4193	4214	1	-22.2	1	0.000119925	0.559	0.8923775	0.638206485	-5.529863924	19	21	13	3UTR		0	0
hsa-miR-3680-5p	NM_022779	DDX31	GACTCACTCACAGGATTGTGCA#ACAGGGACTGTGGGTGACGTTT#(((((((((((((..((((...#))))...)))))))))).))).	3631	3653	1	-20.2	1	0.000908983	0.662	3.6402809	3.212668423	-5.529863924	17	22	10	3UTR		0	0
hsa-miR-3680-5p	NM_024072	DDX54	GACTCACTCACAGGATTGTGCA#TCCTGAGGGTGAGTTC#(((((((((.(((((.......#))))).))))))))).	3149	3165	1	-20.5	1	0.001823341	0.441	5.332155556	4.947360813	-5.413129995	14	16	9	3UTR		0	0
hsa-miR-3680-5p	NM_001330575	DECR1	GACTCACTCACAGGATTGTGCA#GTACTAATCCTGTGTATTAGTCT#((((....(((((((((((((.#)))).)))))))))....)))).	2942	2965	1	-23.3	0	0.000388887	0.647	-0.463810157	0.022560085	-13.81489185	17	23	9	3UTR		0	0
hsa-miR-3680-5p	NM_022047	DEF6	GACTCACTCACAGGATTGTGCA#TGTCATATCCACCAGGACCTGGCCACAGCTGGCCTGTGGGTGATCC#((.(((((((((((..((((..#.)))).....))))))))))))).	1962	2008	1	-21.8	0	0.000102545	0.382	0.806430518	0.553353964	-6.463612561	17	24	13	3UTR		0	0
hsa-miR-3680-5p	NM_152250	DEFB105A	GACTCACTCACAGGATTGTGCA#GTGAGTGAGTCT#(((((((((((...........#))))))))))).	370	382	1	-21	1	3.84E-05	0.618	0	0	-10.39884693	11	12	11	3UTR		0	0
hsa-miR-3680-5p	NM_001080392	DENND11	GACTCACTCACAGGATTGTGCA#GCAGCTTACGTGTTTGTCAACCAGTTAGAAAGCCAGTTCCTGTGGGTCGAGTTT#((((((((((((((((((.((.#.)))))).))))))))).))))).	2681	2735	1	-26.5	1	0.004001668	0.559	0.1895314	-0.032853943	-3.937574446	20	24	9	3UTR		0	0
hsa-miR-3680-5p	NM_001363852	DEPDC5	GACTCACTCACAGGATTGTGCA#TGCTGCTATCAGTGAGTGGGG#..(((((((((..(((.(((((#))).)).))).))))))))).	4933	4954	1	-20.5	1	3.36E-05	0.559	0	0	-9.592934642	17	21	9	3UTR		0	0
hsa-miR-3680-5p	NM_001283012	DEPTOR	GACTCACTCACAGGATTGTGCA#CAGTGGCCTGTGGGTGAGG#..((((((((((((........#.)))))))))))).	1074	1093	1	-23	1	2.32E-06	0.412	3.867978583	3.545836138	-5.92549936	12	14	12	3UTR		0	0
hsa-miR-3680-5p	XM_047441594	DERL3	GACTCACTCACAGGATTGTGCA#GCAGAGTTCTGAGACTGGGTGAGG#..(((((((((((((((.(((.#))).)))))))....)))))))).	1508	1532	1	-24.8	1	8.91E-07	0.5	0	0	-4.957000719	18	24	8	3UTR		0	0
hsa-miR-3680-5p	NM_015704	DESI1	GACTCACTCACAGGATTGTGCA#TGCCAACACCTGTGGGACCCAGGTGAGTTT#((((((((((((((.(((.(((#))))))..)))))).......)))))))).	1088	1118	1	-21.1	1	0.002075119	0.5	0.263594429	0.246552178	-4.673024006	20	30	8	3UTR		0	0
hsa-miR-3680-5p	NM_004717	DGKI	GACTCACTCACAGGATTGTGCA#GCAAATAATCCTGTGTGGGA#..(((((..((((((((((((.#)))..)))))))))))))).	4120	4140	0.974358974	-20.1	0	0.001261688	0.574	2.855128214	2.970667758	-8.327025307	17	20	14	3UTR		0	0
hsa-miR-3680-5p	NM_201532	DGKZ	GACTCACTCACAGGATTGTGCA#TGTGCGGCCTGGGGGTGGGG#..(((((((.((((.(((((((#))))))))))).))))))).	3708	3728	1	-22.9	1	7.37E-07	0.382	0	0	-6.934956748	18	20	11	3UTR		0	0
hsa-miR-3680-5p	NM_001243564	DHDDS	GACTCACTCACAGGATTGTGCA#GTATTCTTGTGTGCTGGGTCT#(((((((.(((((((..((((.#))))))))))).).)))))).	3131	3152	1	-20.2	1	0.001808943	0.662	0.739319286	0.569085134	-6.484258456	18	21	11	3UTR		0	0
hsa-miR-3680-5p	NM_001290354	DHFR	GACTCACTCACAGGATTGTGCA#GTTCAAGGCTGCAGTGAGTCG#((((((((..(((..(((.((.#)).)))..))).)))))))).	2660	2681	1	-20.3	1	4.70E-05	0.456	0	0	-7.828760051	16	21	8	3UTR		0	0
hsa-miR-3680-5p	NM_145177	DHRSX	GACTCACTCACAGGATTGTGCA#TGCTACAGCCTGTAGGATGAGTTT#((((((((.(((((.(((((((#))).))))))))).)).)))))).	1528	1552	1	-20.8	1	0.01129139	0.441	1.242179444	0.91228332	-5.729413665	20	24	9	3UTR		0	0
hsa-miR-3680-5p	NM_001371333	DIABLO	GACTCACTCACAGGATTGTGCA#TGCCCCCACTGTCCTGTGAGGACAGCTGAGG#..((((((((((((((.(((..#.))).))))))))))......)))).	1243	1274	1	-23.2	1	0.00329547	0.5	0	0	-4.957000719	17	26	10	3UTR		0	0
hsa-miR-3680-5p	NM_176819	DIPK2B	GACTCACTCACAGGATTGTGCA#GTGCCCTCCTGGAAGTGATGAGTGAGTTC#(((((((((((((((..((((.#))))..))))).......)))))))))).	4375	4404	1	-23.7	1	8.10E-05	0.5	0	0	-4.170623527	19	29	10	3UTR		0	0
hsa-miR-3680-5p	NM_145173	DIRAS1	GACTCACTCACAGGATTGTGCA#GCAGGGCCTGCCCGGGAAGGTGGCGTCCTGGAGTCGAGTG#.((((((((.((((((..(((.#.)))..)))))))))).)))).	1711	1751	1	-20.9	1	0.004081477	0.368	-0.414370067	-0.710807845	-5.035831306	17	22	10	3UTR		0	0
hsa-miR-3680-5p	NM_001012958	DISC1	GACTCACTCACAGGATTGTGCA#TGTGCAGTCCTGTGGT#.......(((((((((((((((#))))))))))))))).	2085	2101	1	-22.3	0	0.01099749	0.662	0	0	-17.11024494	15	16	15	3UTR		0	0
hsa-miR-3680-5p	XM_047426774	DKK3	GACTCACTCACAGGATTGTGCA#GCACAGCCTGGGGAGGGGGTCA#(((((.(((.((((.((((((.#))))))))))..))).))))).	1831	1853	1	-27	0	1.53E-09	0.441	0	0	-7.816489236	18	22	10	3UTR		0	0
hsa-miR-3680-5p	NM_020730	DLG3	GACTCACTCACAGGATTGTGCA#TGCACGGCTTGTGAAGTGAGC#..((((((((((((.(((((((#)))))))))))))).))))).	2231	2252	1	-25.5	1	5.96E-05	0.485	1.796948323	1.575396	-5.69245028	19	21	14	3UTR		0	0
hsa-miR-3680-5p	NM_001369566	DLG4	GACTCACTCACAGGATTGTGCA#GCACAGGCTGGAGTGCAGTG#.((((((((.(((..((((((.#)))))).)))))))).))).	3651	3671	1	-22.2	1	3.96E-05	0.412	0	0	-6.628120783	17	20	8	3UTR		0	0
hsa-miR-3680-5p	NM_004013	DMD	GACTCACTCACAGGATTGTGCA#GCCCATCCCTGTGAAGGAGTA#.((((..(((((((..((.((.#)).))..)))))))..)))).	5932	5953	0.953846154	-22.4	0	0.00040793	0.485	2.6205215	2.571212814	-8.206468774	15	21	7	3UTR		0	0
hsa-miR-3680-5p	NM_001349723	DNAJB5	GACTCACTCACAGGATTGTGCA#GCTGGGGGAAGACTGCTTCAGCCAGATCCTGGGGTGGGGTCT#(((((((((.(((((((..((.#.))..)))))))))))))).)).	2506	2548	1	-24.8	1	6.65E-07	0.441	0	0	-5.180080915	18	23	14	3UTR		0	0
hsa-miR-3680-5p	NM_001363676	DNAJB6	GACTCACTCACAGGATTGTGCA#GCGCAATCCATGTAGCAGTGAC#...((((((((((((((((((.#))))))))).))).).))))).	1926	1948	1	-23.2	0	0.002882581	0.5	0	0	-6.514540194	18	22	9	3UTR		0	0
hsa-miR-3680-5p	NM_001015882	DNAJC25	GACTCACTCACAGGATTGTGCA#GTCAAATATAATAGTCTTAATAAGATCAGAAACTCTCCAGGAGAGTGAGTCT#(((((((((.(.(((..((...#.))..))).)..))))))))).	1767	1819	1	-20.8	1	3.14E-06	0.559	0	0	-8.759933304	15	22	9	3UTR		0	0
hsa-miR-3680-5p	XM_017024994	DNAJC7	GACTCACTCACAGGATTGTGCA#GTCTCTGTGAGTGGGG#..((((((((((((((......#))).))))))))))).	1866	1882	1	-21.3	1	6.57E-05	0.456	0	0	-4.957000719	14	16	11	3UTR		0	0
hsa-miR-3680-5p	NM_015221	DNMBP	GACTCACTCACAGGATTGTGCA#GTACAATCACTGCCCCCCCGCTTTTTTTTTTGAGATGGGGTCT#(((((.(((((((((((((((.#)))))))).)))..................))))...))))).	5579	5622	1	-21.2	0	0.002094711	0.5	0.683677412	2.058926331	-5.838533207	20	43	8	3UTR		0	0
hsa-miR-3680-5p	NM_024872	DOK3	GACTCACTCACAGGATTGTGCA#TGTAAAAATGTCCATGCATGTTCTGTGAGTGATCT#((.((((((((((((.((((((#.)))))))))))))))))))).	3478	3513	1	-25.4	0	0.01072705	0.706	1.446236333	0.576165033	-5.728163001	20	22	20	3UTR		0	0
hsa-miR-3680-5p	NM_001363579	DPF1	GACTCACTCACAGGATTGTGCA#TGCCCTGTGGGTGGGTG#.(((((((((((((........#.))))))))))))).	1431	1448	1	-23.6	1	1.20E-07	0.294	0	0	-4.761823478	13	15	13	3UTR		0	0
hsa-miR-3680-5p	NM_001280542	DPF3	GACTCACTCACAGGATTGTGCA#GAGCCTGTGGGTGGGTG#.(((((((((((((.((.....#)).))))))))))))).	4821	4838	1	-22.4	1	0.000578221	0.353	0	0	-4.528774398	15	17	13	3UTR		0	0
hsa-miR-3680-5p	NM_001387	DPYSL3	GACTCACTCACAGGATTGTGCA#TGTAGGAGGGAGGTGGGTGGGTCA#(((((((((((....((.((((#)))).)).....))))))))))).	2257	2281	1	-23.2	1	0.08143591	0.412	-0.869724391	-0.427133077	-10.16579785	17	24	11	3UTR		0	0
hsa-miR-3680-5p	NM_001253723	DPYSL5	GACTCACTCACAGGATTGTGCA#TGCACATTCTGTGTTTGAGCCA#(.((((..(((((((.((((((#)))))))))))))..)))).).	4295	4317	1	-22.8	0	0.003739236	0.544	1.563931957	0.643613495	-9.191620873	18	22	13	3UTR		0	0
hsa-miR-3680-5p	NM_024423	DSC3	GACTCACTCACAGGATTGTGCA#GCACAGGCTGGAGTGCAGTG#.((((((((.(((..((((((.#)))))).)))))))).))).	4846	4866	1	-22.2	1	3.45E-06	0.382	2.521542444	2.882654776	-6.628120783	17	20	8	3UTR		0	0
hsa-miR-3680-5p	NM_152511	DUSP18	GACTCACTCACAGGATTGTGCA#TGCCCTGTGAGTGAC#...(((((((((((........#.))))))))))).	1270	1285	1	-20.6	0	0.000844072	0.5	0.105044545	-0.079513823	-7.483038834	11	13	11	3UTR		0	0
hsa-miR-3680-5p	NM_001286555	DUSP22	GACTCACTCACAGGATTGTGCA#GCACTGCCTTGTGGGTGGC#...(((((((((((...((((.#))))...))))))))))).	2848	2867	1	-22.6	0	2.69E-06	0.368	-0.326092382	-0.209375139	-7.483038834	15	19	11	3UTR		0	0
hsa-miR-3680-5p	NM_001370465	DUSP28	GACTCACTCACAGGATTGTGCA#TGTCAAACACAATGCTGTGAGCTGGA#...((((((((((.((((((..#.)))))).))))))).))).	2354	2380	1	-22.3	0	0.001345286	0.574	0	0	-7.371380111	16	20	7	3UTR		0	0
hsa-miR-3680-5p	NM_001394	DUSP4	GACTCACTCACAGGATTGTGCA#CCTGTGGGTGAGG#..((((((((((((........#)))))))))))).	3717	3730	1	-22.8	1	6.57E-09	0.471	0.948798583	1.4210661	-5.92549936	12	13	12	3UTR		0	0
hsa-miR-3680-5p	NM_001395	DUSP9	GACTCACTCACAGGATTGTGCA#TGACGGGATCACTGGGGCTCTTTGTGAGTGAGG#..((((((((((((...((.(.#.).))..)))))))))))).	1944	1977	1	-20.6	1	0.000883261	0.412	0.928191317	0.631847767	-5.92549936	15	20	12	3UTR		0	0
hsa-miR-3680-5p	NM_004423	DVL3	GACTCACTCACAGGATTGTGCA#GCACAGTGCCTGGCACACAGTAGAGTA#.(((((((..(((((((((((.#))))))).))))......))).)))).	5208	5235	1	-21	1	8.40E-06	0.574	0	0	-6.092220964	18	27	7	3UTR		0	0
hsa-miR-3680-5p	NM_001347721	DYRK1A	GACTCACTCACAGGATTGTGCA#TGCACTGAGAAGCAATCAACGGGTCGGTCGTGGCCAGTCCTGGGGAGGTCTGAGTGGTGGTCT#((((((((((((((((((.((.#.))))))))))........))))))..)))).	3950	4013	1	-24.5	1	0.000158562	0.441	4.079970775	3.767234175	-3.937574446	20	32	10	3UTR		0	0
hsa-miR-3680-5p	NM_033083	EAF1	GACTCACTCACAGGATTGTGCA#GCACTGGCTTGGTGAGTCA#(((((((...((((...((((.#))))...))))))))))).	2935	2954	0.974358974	-21.4	1	3.12E-05	0.485	-0.351391286	-0.176731671	-9.518604143	15	19	11	3UTR		0	0
hsa-miR-3680-5p	NM_001399	EDA	GACTCACTCACAGGATTGTGCA#TGCCTAACCTGGGACCTGTGGTCATGTGAGTCT#((((((((((((((.((.(...#.).)))))))))....))))))).	2236	2269	1	-20.4	1	0.000272069	0.485	0.627405922	0.929208307	-4.673024006	17	24	9	3UTR		0	0
hsa-miR-3680-5p	XM_006712204	EDAR	GACTCACTCACAGGATTGTGCA#TGCCCCCTTCCCCCTGCCTTGTGATGATGATGAGTGAGTCT#((((((((((((((........#.))))..............)))))))))).	3578	3619	0.961538462	-20.3	1	0.005405185	0.5	0	0	-4.906073087	14	30	10	3UTR		0	0
hsa-miR-3680-5p	NM_001346900	EGFR	GACTCACTCACAGGATTGTGCA#GCAGGTCAGTTGTAAGTGAGTCA#((((((((.((((...(.(((.#))).)....)))).)))))))).	6038	6061	1	-21.5	1	0.001861859	0.618	0	0	-6.819302663	16	23	8	3UTR		0	0
hsa-miR-3680-5p	XM_047443749	EHBP1	GACTCACTCACAGGATTGTGCA#AATCCTGTGAAATAGATTTGCACAGACACCTTGTGAGTG#....((((((((((.(((((((#.)))))))...))).)))))))	4179	4218	1	-22	0	0.000107691	0.603	0	0	-10.28201203	17	22	7	3UTR		0	0
hsa-miR-3680-5p	XM_047445116	EIF2AK2	GACTCACTCACAGGATTGTGCA#GCACAGTCTTGTGC#........(((((((((((((.#))))))))))))).	6283	6297	1	-21.4	0	1.10E-05	0.515	0	0	-19.42387987	13	14	13	3UTR		0	0
hsa-miR-3680-5p	NM_001331017	EIF4E	GACTCACTCACAGGATTGTGCA#TGTACATAGTACATACTTGTATAGTCCTGTGAGATGAAGTA#.(((((((((((((((((((((#.)))))))))))))))).))).)).	2508	2549	1	-28.3	1	0.02081699	0.618	0.050913135	0.157571606	-3.793324837	21	25	16	3UTR		0	0
hsa-miR-3680-5p	NM_001282958	EIF4E2	GACTCACTCACAGGATTGTGCA#TGTGCTTAGGAGTGAGTGAGTG#.((((((((((......(((((#)))))......)))))))))).	2621	2643	1	-20.6	1	0.00063407	0.471	1.56889764	0.254327871	-10.25459732	15	22	10	3UTR		0	0
hsa-miR-3680-5p	NM_031992	EIF4H	GACTCACTCACAGGATTGTGCA#TGCCATTGGCCTCCTCACAGCGGAAACACAGCTTGTGAGTGCATGTCA#(((.((((((((((.(((((..#.)))))))))))))))...))).	812	860	1	-24.6	0	0.0012943	0.544	1.7956514	2.89810676	-7.705046281	18	23	15	3UTR		0	0
hsa-miR-3680-5p	NM_001973	ELK4	GACTCACTCACAGGATTGTGCA#TGTATGATCCTGTCTGAACCTGTCAACAGAGCATGGAGCTAGTCT#((((..((((((((((((((((#)))))))))))))......................)))..)))).	2333	2378	1	-21.1	0	0.002254881	0.603	0	0	-9.957570382	20	45	13	3UTR		0	0
hsa-miR-3680-5p	NM_001363673	ELOF1	GACTCACTCACAGGATTGTGCA#TGTGCGTGTGGGTGTGGGTGTGAGTGAGTG#.(((((((((((....((((((#))))))............))))))))))).	642	672	1	-20.4	1	0.1130474	0.397	0	0	-6.907794008	17	30	11	3UTR		0	0
hsa-miR-3680-5p	NM_021814	ELOVL5	GACTCACTCACAGGATTGTGCA#GTACTATAGGGAGCCTATTGGTTCTCTATTAGTCTTGTGGGTTTTCTGTTTGAAAAGGAGTCA#((((((((((((((((((....#.)))))))))))))...............))))).	2489	2552	1	-21.2	1	0.000680843	0.662	1.641654515	1.350930293	-3.937574446	18	35	13	3UTR	MIRT507408	0	0
hsa-miR-3680-5p	NM_001130721	ELOVL6	GACTCACTCACAGGATTGTGCA#GCACATTCGTGAGTGGGG#..(((((((((.(((.(((((.#))))))))))))))))).	5809	5827	1	-24.4	1	0.000535425	0.485	0	0	-8.536853109	17	18	17	3UTR		0	0
hsa-miR-3680-5p	NM_003640	ELP1	GACTCACTCACAGGATTGTGCA#TGCACAGTTGGTGTGAGTGATCA#((.(((((((((.(((((((((#)))))))))..))))))))))).	4981	5004	1	-27	0	0.001538209	0.574	0	0	-6.784244533	20	23	11	3UTR		0	0
hsa-miR-3680-5p	NM_018255	ELP2	GACTCACTCACAGGATTGTGCA#TGGGCAGTGTTGGGGTGGTCA#(((.(((((.(((.(((((.((#)).))))).))))))))))).	6741	6762	1	-22.1	0	0.000318755	0.676	0.3308188	0.016953143	-9.068943107	18	21	11	3UTR		0	0
hsa-miR-3680-5p	NM_175063	EMC10	GACTCACTCACAGGATTGTGCA#TGCACTCCAGCGGGTGAGTG#.((((((((.(.(((..(((((#)))))))).).)))))))).	7943	7963	1	-22.4	1	0.000278843	0.471	0	0	-8.615683696	17	20	8	3UTR		0	0
hsa-miR-3680-5p	NM_001423	EMP1	GACTCACTCACAGGATTGTGCA#GCATCTCCTGTGGGTTGGA#..((.((((((((((..((((.#)))).)))))))))).)).	4959	4978	1	-22.1	0	5.39E-05	0.515	0.36383654	0.408814399	-9.309086974	16	19	10	3UTR		0	0
hsa-miR-3680-5p	NM_003633	ENC1	GACTCACTCACAGGATTGTGCA#GCATAACTGGAGGGTGGGTTG#(((((((((.(((..((((((.#)))))))))..))))))))).	3026	3047	1	-21.7	1	0.003796871	0.574	3.146043667	3.373506753	-6.772370392	18	21	9	3UTR		0	0
hsa-miR-3680-5p	NM_001270383	ENKUR	GACTCACTCACAGGATTGTGCA#TGCTAACATAGCAGTACTTTGCTGTGAGCAGGTCA#((((..(((((((.(..((((.#.))))..).)))))))..)))).	1899	1934	1	-23.9	0	0.000236146	0.515	0.802496571	0.355392482	-11.04745938	16	23	7	3UTR		0	0
hsa-miR-3680-5p	NM_001382259	ENTPD5	GACTCACTCACAGGATTGTGCA#TGCCTGTCCTGTGAGG#......((((((((((.(.(((#)))).)))))))))).	2507	2523	1	-21	0	0.000220553	0.485	0	0	-15.5665584	14	16	10	3UTR		0	0
hsa-miR-3680-5p	NM_001376013	EPB41	GACTCACTCACAGGATTGTGCA#GCTTGATTTTGTGGTGGGTTT#(((((((.(((((((((..((.#))..)))))))))))))))).	3997	4018	1	-21.5	1	0.03454873	0.603	0	0	-6.251209375	18	21	16	3UTR		0	0
hsa-miR-3680-5p	XM_047418403	EPHA10	GACTCACTCACAGGATTGTGCA#GCGTGGGTCCTGGGGGGGTCT#(((((.(((.(((((((.(((.#)))..))))))))))))))).	2462	2483	1	-23.6	0	3.74E-05	0.382	0	0	-7.081039676	18	21	15	3UTR		0	0
hsa-miR-3680-5p	NM_016442	ERAP1	GACTCACTCACAGGATTGTGCA#GCTCTTTTAAAATTGCTCTGAATAAGTTCTAGTGAGTGAGTTA#(((((((((((((((((.....#.)))))).))))))))))).	4185	4228	1	-23	1	0.005973731	0.647	2.443525222	3.865614091	-3.937574446	17	20	11	3UTR		0	0
hsa-miR-3680-5p	XM_047447949	ERC2	GACTCACTCACAGGATTGTGCA#TCGCTGTGAGTGAGTG#.((((((((((((((.......#)).)))))))))))).	3775	3791	1	-22.6	1	3.12E-05	0.632	0	0	-4.026373918	14	16	12	3UTR		0	1
hsa-miR-3680-5p	NM_007176	ERG28	GACTCACTCACAGGATTGTGCA#GGACAGGCAGTTCTTCTAAGAAGGGCTCCCCTGTGTGTGAGCA#(.(((((.((((((...((.(.#.).))...)))))).)))))).	1048	1091	1	-21.9	0	0.001386698	0.5	0.3636305	0.040522541	-8.383383898	15	22	6	3UTR		0	0
hsa-miR-3680-5p	NM_001362878	ERLIN2	GACTCACTCACAGGATTGTGCA#TCTGTGGGTGAGG#..((((((((((((........#)))))))))))).	1820	1833	1	-20.2	1	0.000245173	0.456	0.383837925	-0.219147352	-5.92549936	12	13	12	3UTR		0	0
hsa-miR-3680-5p	NM_024534	ERVMER34-1	GACTCACTCACAGGATTGTGCA#GCATCTATTATATCAAATGCTTCACTCTGCCCAGTCCTCTGGTGAGTTC#(((((((.((.(((((((.(((#.))).))))))).))))))))).	3165	3214	1	-23.9	1	0.000119319	0.574	0	0	-9.075983851	19	23	9	3UTR		0	0
hsa-miR-3680-5p	NM_001437	ESR2	GACTCACTCACAGGATTGTGCA#GTTCTCTCCTGTGGGTGTGGGTG#.((((((((((((((..(.((.#)).)..)))))))))))..))).	2842	2865	1	-22.2	1	0.000109217	0.441	0	0	-4.026373918	17	23	11	3UTR		0	0
hsa-miR-3680-5p	NM_020728	ESYT2	GACTCACTCACAGGATTGTGCA#TCCTGTGAGGTGAGG#..(((((((((((((.......#))))))))).)))).	3885	3900	1	-21.3	1	1.03E-06	0.441	0.781453179	1.621360392	-5.1900498	13	15	9	3UTR		0	0
hsa-miR-3680-5p	NM_001282185	ETF1	GACTCACTCACAGGATTGTGCA#CCTGTGAGAAGAGTCC#(((((.((((((((........#))))))))..))))).	3088	3104	1	-20.7	0	0.002650624	0.515	0	0	-6.807031848	13	16	8	3UTR		0	0
hsa-miR-3680-5p	XM_024448925	ETFBKMT	GACTCACTCACAGGATTGTGCA#TGTGATAAGGTATGGGAGAAGGTATGTTCTATAGTCCTGTGATTAAGTCT#((((...(((((((((((((..#.)))))))))))))...)))).	3491	3541	1	-22.6	0	0.00198705	0.529	0	0	-11.50125692	17	22	13	3UTR		0	0
hsa-miR-3680-5p	NM_001163152	ETV1	GACTCACTCACAGGATTGTGCA#GCACAATTTTGGACTCTGGCGCCAAACTGAGTCA#((((((.((.(((((((((((.#)))))))))))))..............)))))).	2027	2061	1	-21.4	0	0.000426029	0.485	2.105639818	1.904888401	-6.723767449	19	34	13	3UTR		0	0
hsa-miR-3680-5p	NM_001207036	ETV7	GACTCACTCACAGGATTGTGCA#GCAGGAGTGTCATCTTTTGGGCAGGGCAATCCTGGGGCTAAATGAGG#..(((((((.(((((((((.(.#.).)))))))))))).....)))).	1160	1207	1	-22.1	1	0.001147084	0.456	3.657196011	1.592931056	-6.199507188	17	25	12	3UTR		0	0
hsa-miR-3680-5p	NM_001350197	EVI5	GACTCACTCACAGGATTGTGCA#CACAGTCTGTGAGTGTAGA#..((((((((((.(((((((..#))))))))))))))).)).	5427	5446	1	-22.4	1	2.20E-07	0.588	0	0	-6.246131332	17	19	15	3UTR		0	0
hsa-miR-3680-5p	XM_017021421	EXD2	GACTCACTCACAGGATTGTGCA#TGTGCATTCACTGTAGTGGGTTA#((((((((.((((((.((((((#)))))).)).)))))))))))).	3254	3277	1	-22.6	1	0.000404985	0.5	0	0	-5.227013185	20	23	12	3UTR		0	0
hsa-miR-3680-5p	NM_015189	EXOC6B	GACTCACTCACAGGATTGTGCA#GCGCTGGGAGGTAGAGTGAGTA#.((((((((((......((((.#))))......)).)))))))).	2906	2928	1	-20.2	1	0.0452868	0.588	-0.051645527	-0.0323098	-10.25459732	14	22	8	3UTR		0	0
hsa-miR-3680-5p	NM_175876	EXOC8	GACTCACTCACAGGATTGTGCA#GCACAGGCTGGAGTGCAGTG#.((((((((.(((..((((((.#)))))).)))))))).))).	2634	2654	1	-22.2	1	5.48E-05	0.382	2.823669667	1.835737107	-6.628120783	17	20	8	3UTR		0	0
hsa-miR-3680-5p	XM_024447094	EXTL3	GACTCACTCACAGGATTGTGCA#GCACATCTGCTGGTGGGTG#.(((((((..((((..(((((.#)))))))))..))))))).	3485	3504	1	-20.3	1	3.91E-05	0.368	0	0	-7.060719604	16	19	9	3UTR		0	0
hsa-miR-3680-5p	NM_001301012	EYA4	GACTCACTCACAGGATTGTGCA#TGCACAGTTTTGAGGTTGAGA#..((((.((.((((((((((((#)))))))))))).)).)))).	3262	3283	0.961538462	-20.2	0	0.003723256	0.618	0.702668775	0.258485754	-7.743193723	18	21	12	3UTR		0	0
hsa-miR-3680-5p	NM_001321081	EZH1	GACTCACTCACAGGATTGTGCA#CAGTCCTGTCTCATCTCCTGGGAGAGGCAGACGAGTGAGTTT#((((((((((((((((((....#))))))))).......................))))))))).	3696	3738	1	-22.8	1	0.001320636	0.5	3.324876171	4.972871126	-3.937574446	18	42	9	3UTR		0	0
hsa-miR-3680-5p	NM_005242	F2RL1	GACTCACTCACAGGATTGTGCA#GTCCAGTGAGTGAGG#..(((((((((.((((......#)))).))))))))).	1859	1874	1	-20.9	1	7.10E-05	0.588	-0.300699511	-0.094991512	-8.303804029	13	15	9	3UTR		0	0
hsa-miR-3680-5p	NM_003824	FADD	GACTCACTCACAGGATTGTGCA#GCGGGGTGCTGTGGTGGGG#..(((((.(((((.(((.(((.#))).))).)))))))))).	1326	1345	1	-23.9	0	0.000491807	0.294	0	0	-8.127475566	16	19	10	3UTR		0	0
hsa-miR-3680-5p	NM_007051	FAF1	GACTCACTCACAGGATTGTGCA#TGCACTTCACCCTCCTTCAATGACGAATGCATTGTTCAAGTGTGAGTGATCA#((.(((((((((((((.(((((#.))))).))))...))))))))))).	2650	2702	1	-22.3	0	0.000275704	0.603	0.419429913	0.503514184	-5.495113921	20	26	11	3UTR		0	0
hsa-miR-3680-5p	NM_001018104	FAHD1	GACTCACTCACAGGATTGTGCA#GCAACACTTCCTGTGAGA#......(((((((((.(((((.#))).))..))))))))).	794	812	1	-20.4	0	0.000613499	0.5	0	0	-15.79960748	14	18	9	3UTR		0	0
hsa-miR-3680-5p	XM_047444620	FAHD2A	GACTCACTCACAGGATTGTGCA#GCACCATCAGGCCAGCCCTGTGGGGTGAT#...(((((((((((.(((.((.#.))))).)))))))).))).	2133	2162	1	-20.3	0	6.83E-06	0.426	0	0	-7.249989754	16	20	8	3UTR		0	0
hsa-miR-3680-5p	NM_001289410	FAM104A	GACTCACTCACAGGATTGTGCA#GCACAGTTCTGCAAGTAAAGTA#.(((.(((..(((((((((((.#)))))))))))..)))..))).	1271	1293	1	-20.5	0	0.02708481	0.662	-0.300114909	-0.172260814	-10.21125814	17	22	11	3UTR		0	0
hsa-miR-3680-5p	NM_173511	FAM117B	GACTCACTCACAGGATTGTGCA#GCAGAATCCTGTGACTGAC#...(((.((((((((((.(((.#))).)))))))))).))).	3122	3141	1	-25.2	0	0.000157807	0.515	0.0181102	0.092302247	-8.058226729	16	19	10	3UTR		0	0
hsa-miR-3680-5p	NM_001363466	FAM126A	GACTCACTCACAGGATTGTGCA#TGGGCATTGTGCTAATTTCCCTGAATCAGAATCACTGTGAGTGAAGCA#(..((((((((((((((.((..#.)).)))).))))))))))..).	8809	8857	1	-23.9	0	0.000947329	0.574	0	0	-6.658789803	17	23	10	3UTR		0	0
hsa-miR-3680-5p	NM_001371529	FAM163B	GACTCACTCACAGGATTGTGCA#CACACCTCTGGCTTCCTCTGTGCATCCTGTGAAGTCT#((((...((((((((.((((((#.)))))))))))))))))).	2337	2374	1	-22	0	0.002689095	0.397	0	0	-11.734306	18	20	18	3UTR		0	0
hsa-miR-3680-5p	NM_001321746	FAM168B	GACTCACTCACAGGATTGTGCA#TGTACAACTCCTGTGAGGGCTGGAGTCT#(((((.((((((((((((((((#))))))).))))))))).....))))).	2934	2962	1	-28.1	0	0.000321412	0.515	0.397214447	0.28005368	-5.838533207	21	28	9	3UTR		0	0
hsa-miR-3680-5p	NM_001184942	FAM219A	GACTCACTCACAGGATTGTGCA#TGCACTCTGGGAGTGGGG#..(((((((.((((...(((((#))))))))).))))))).	1460	1478	1	-20.7	1	9.08E-06	0.382	0.243436357	0.002228191	-7.168005828	16	18	9	3UTR		0	0
hsa-miR-3680-5p	NM_020447	FAM219B	GACTCACTCACAGGATTGTGCA#CATCCTTACGATGGTAATCCTGTGAGTGC#....((((((((((((((..((#.)).)))))))))))))).	2321	2350	1	-22.4	0	0.002610024	0.574	0.106412629	0.021842191	-9.546562469	16	19	14	3UTR		0	0
hsa-miR-3680-5p	NM_001174070	FAM53A	GACTCACTCACAGGATTGTGCA#GCACAGAGTAGGTTTCCTGTGAGTTGGTCG#((((.((((((((((((((((.#))))))........)))))))))).)))).	1983	2013	1	-29.7	0	0.005213278	0.324	0.387832204	1.469512949	-8.056611621	20	30	10	3UTR		0	0
hsa-miR-3680-5p	NM_144664	FAM76B	GACTCACTCACAGGATTGTGCA#TGCTAGATACACTGTATAGAGTGAGTTG#(((((((((((((((((..(((#)))..))).).))))...))))))))).	2746	2774	1	-21.2	1	0.000882246	0.706	5.014674	5.291194107	-3.937574446	20	28	9	3UTR		0	0
hsa-miR-3680-5p	NM_001394396	FAM83A	GACTCACTCACAGGATTGTGCA#GCATAGAGGAGGGTTGGCCAGCCCTGTGGTGGGTG#.((((((.((((((.(((.((.#.))))).)))))))))))).	2798	2833	1	-23.8	1	6.28E-08	0.441	0	0	-6.842409327	17	20	12	3UTR		0	0
hsa-miR-3680-5p	NM_001010872	FAM83B	GACTCACTCACAGGATTGTGCA#GTGCATCCTGTGAGAAGTG#.(((..(((((((((.(((((.#)))))))))))))).))).	4559	4578	1	-22.4	0	0.00920763	0.632	0	0	-10.04636985	17	19	14	3UTR		0	0
hsa-miR-3680-5p	XM_005274460	FAM9C	GACTCACTCACAGGATTGTGCA#GCTACATGTCCGAGTGAGTTG#(((((((((...(((((((((.#)).))).))))))))))))).	1888	1909	1	-21.3	1	0.01019352	0.574	0	0	-11.3516587	18	21	13	3UTR	MIRT708504	0	0
hsa-miR-3680-5p	XM_047432250	FAN1	GACTCACTCACAGGATTGTGCA#GCCAGTGGTCTTGTGGGGAGAGG#..(((.((((((((((((.((.#))))...))))))))))..))).	3727	3750	1	-20.2	0	0.000120154	0.368	0	0	-6.857959481	17	23	10	3UTR		0	0
hsa-miR-3680-5p	NM_001351830	FANCA	GACTCACTCACAGGATTGTGCA#TCCTGTGAGGATGAGGTCG#(((((((((((((((.......#)))))))))..)))).)).	935	954	1	-20.5	1	9.45E-06	0.426	-0.6413183	1.155688067	-4.170623527	15	19	9	3UTR		0	0
hsa-miR-3680-5p	NM_001382779	FBXL19	GACTCACTCACAGGATTGTGCA#CCTGGGGGAGTGGGTCA#(((((((((.((((........#))))...))))))))).	3174	3191	1	-20.9	1	5.42E-06	0.382	0	0	-6.148579555	13	17	9	3UTR		0	0
hsa-miR-3680-5p	NM_012166	FBXO10	GACTCACTCACAGGATTGTGCA#GCCTTTCCTGTGGGGCCTTCACCAGCCTGCTGGGGTCA#(((((.(((((((((..(.((.#)))..)))))))))..................))))).	4369	4407	1	-21.9	0	3.08E-05	0.353	3.790113111	4.523219322	-6.071582288	17	38	9	3UTR		0	0
hsa-miR-3680-5p	NM_172366	FBXO16	GACTCACTCACAGGATTGTGCA#TGCACAGTGGAGAGCTGAATTTACTTGGCTCCCATTAGAAACTCTTTCAGCTTAAGTACTTATTGTGGTAGTGAGTCC#((((((((..((.(((.((((.#.))))..))).))..)))))))).	1144	1222	1	-22	1	7.28E-05	0.647	1.244310188	0.937216491	-7.525601185	17	24	8	3UTR		0	0
hsa-miR-3680-5p	XM_017019038	FBXO21	GACTCACTCACAGGATTGTGCA#GCACTGTGTCAGTGGCATGGCTTGTATGCTTGTCCTGTGGTGAC#...((((.((((((((...(((#.)))..)))))))))))).	1921	1965	1	-20.5	0	3.59E-06	0.515	0	0	-8.828175123	15	19	12	3UTR		0	0
hsa-miR-3680-5p	NM_001163499	FBXO24	GACTCACTCACAGGATTGTGCA#TGCACATGCGTGTGGGAAGGGGTTG#(((((.((((((.(..((((((#))))))..).))))))...))))).	1810	1835	1	-24	0	5.30E-05	0.412	0.323658367	0.443027948	-8.096162461	18	25	6	3UTR		0	0
hsa-miR-3680-5p	NM_183421	FBXO25	GACTCACTCACAGGATTGTGCA#TGCATAATCCTGGACTGTGATGGGAACAGCCCAGTGCAGTCT#((((((((..((((((((((((#))))))))))))....................)))).)))).	1884	1926	1	-24.1	1	0.00011922	0.603	-0.189858232	-0.029351865	-6.236470573	20	42	12	3UTR		0	0
hsa-miR-3680-5p	NM_018994	FBXO42	GACTCACTCACAGGATTGTGCA#TGTGCCCTGGCGAAGCTGGTGCTGTGAGTGATGTTT#(((((((((((((.((((.((.#.)))))).)))))))))).))).	6012	6048	1	-23.2	1	0.000978145	0.426	1.356353714	1.926818675	-4.794414364	19	23	10	3UTR		0	0
hsa-miR-3680-5p	XM_005263449	FBXO6	GACTCACTCACAGGATTGTGCA#ATCCTGTGTCTGGGTCA#((((((..((((((((......#))))))))..)))))).	944	961	0.961538462	-21.9	0	0.000115819	0.426	0	0	-7.79489591	14	17	8	3UTR		0	0
hsa-miR-3680-5p	NM_022039	FBXW4	GACTCACTCACAGGATTGTGCA#GCAAAGGGAACCCAGCAGTTCTGAGTGAGTTC#(((((((((..((((((((...#.))))))))))))))))).	2282	2314	1	-20.5	1	0.001477314	0.456	-0.025855646	0.501384443	-8.00485539	17	19	17	3UTR		0	0
hsa-miR-3680-5p	NM_018708	FEM1A	GACTCACTCACAGGATTGTGCA#TGGGGAAGTCGGAGGTGGGTGAGTCA#(((((((((((..((((.....#.))))....))))))))))).	3860	3886	1	-22.5	1	0.003660986	0.426	-0.850661955	-0.574188488	-8.573508368	15	21	11	3UTR		0	0
hsa-miR-3680-5p	NM_015322	FEM1B	GACTCACTCACAGGATTGTGCA#TGCACTTCTTCAAGGTGAGTGAATCA#((.((((((((((((..(((((#))))).))))....)))))))).)).	4477	4503	1	-21.7	0	0.000494974	0.588	0.913540263	0.440728139	-5.728163001	19	26	8	3UTR		0	1
hsa-miR-3680-5p	NM_005103	FEZ1	GACTCACTCACAGGATTGTGCA#GCGCATGTCCTGTTGTGGGTCG#(((((((..((((((((((((.#))))).))))))).))))))).	1840	1862	1	-29.3	1	3.49E-05	0.382	-0.250542508	-0.258625405	-7.307599034	19	22	7	3UTR		0	0
hsa-miR-3680-5p	NM_139241	FGD4	GACTCACTCACAGGATTGTGCA#GCATTTCATTTTGTGAGTGAC#...(((((((((((((.((((.#))))...))))))))))))).	7624	7645	1	-22.1	0	0.000811504	0.706	1.496889346	0.259553733	-6.514540194	17	21	13	3UTR		0	0
hsa-miR-3680-5p	NM_004114	FGF13	GACTCACTCACAGGATTGTGCA#TTCTGATTGAGTGAGTCT#(((((((((((((((.......#)))))..)))))))))).	4485	4503	1	-20.9	1	0.001905162	0.559	0	0	-4.170623527	15	18	10	3UTR		0	0
hsa-miR-3680-5p	NM_175929	FGF14	GACTCACTCACAGGATTGTGCA#GGACAGGTTGTGGGTGGGTG#.((((((((((((..((((.(.#).)))).)))))))))))).	12566	12586	1	-22.7	1	0.05089978	0.485	0	0	-5.385614315	17	20	12	3UTR		0	0
hsa-miR-3680-5p	NM_001361665	FGF2	GACTCACTCACAGGATTGTGCA#GCATATATGATCTCTGGGTAGGTGAGTTG#((((((((..(((((((((((.#))))....)))).)))....)))))))).	4549	4578	1	-20.1	1	0.000186898	0.603	0	0	-6.236470573	19	29	8	3UTR		0	0
hsa-miR-3680-5p	NM_002010	FGF9	GACTCACTCACAGGATTGTGCA#GCATTGTCTCTTGGGCAGTAGAGTGAGTCA#((((((((((((((((.((((.#)))).))).))......)).))))))))).	4067	4097	1	-23.2	1	0.002147929	0.456	0.212047017	0.209827528	-3.937574446	20	30	9	3UTR		0	0
hsa-miR-3680-5p	NM_201552	FGL1	GACTCACTCACAGGATTGTGCA#TGCGCAATCATGATAACTGTTGTGAGTA#.((((((..(((((((((((((#))))))))).......)))).)))))).	1254	1282	1	-22.5	1	0.000463682	0.603	0.20729339	0.303851964	-7.163349425	19	28	9	3UTR		0	0
hsa-miR-3680-5p	XM_011532220	FHIP1A	GACTCACTCACAGGATTGTGCA#TGCACAATCTTTGAAGTGTAAGTTA#((((((((((.(((((((((((#)))))))))))))).)))..)))).	12827	12852	1	-21.1	1	0.002618517	0.691	0	0	-6.762348922	21	25	14	3UTR		0	0
hsa-miR-3680-5p	NM_018086	FIGN	GACTCACTCACAGGATTGTGCA#TGCTACAATCGTGTTCTGGGTCT#((((((...(((.(((((((((#))).)))))).)))..)))))).	4861	4884	1	-21.1	0	0.005817842	0.574	0.93000941	1.26698573	-10.14041618	18	23	6	3UTR		0	0
hsa-miR-3680-5p	XM_006717018	FKBP15	GACTCACTCACAGGATTGTGCA#TGCCTGTACCTGTGGTGGGTTC#(((((((.((((((((.(.(((#)))).)).))))))))))))).	8034	8056	1	-21.6	1	7.72E-08	0.441	0	0	-6.251209375	19	22	13	3UTR		0	0
hsa-miR-3680-5p	NM_001346143	FLRT2	GACTCACTCACAGGATTGTGCA#GTGGAATCCTGGAGTGAC#...((((((.(((((((.(((.#))).))))))))))))).	23314	23332	1	-23.3	0	0.000227826	0.529	0	0	-7.757046662	16	18	13	3UTR		0	0
hsa-miR-3680-5p	NM_001277313	FMN1	GACTCACTCACAGGATTGTGCA#AATCTTGTGAGGGGTG#.((((.(((((((((((.....#))))))))))))))).	5980	5996	1	-20.1	0	0.00293641	0.559	0.109056745	0.051125194	-5.694283599	15	16	15	3UTR		0	0
hsa-miR-3680-5p	NM_175736	FMNL3	GACTCACTCACAGGATTGTGCA#GCACAGTCCAGAATTGAGGAGG#..(((.(((((.(((((((((.#))))))))).)...))))))).	12089	12111	1	-22.7	0	0.006640784	0.485	0	0	-10.20476279	17	22	9	3UTR		0	0
hsa-miR-3680-5p	NM_001460	FMO2	GACTCACTCACAGGATTGTGCA#GCAGCTGATCTTGTGAGGCAGC#..((..(((((((((((.(((.#)))...)))))))))))..)).	2474	2496	0.974358974	-20.3	0	0.000263021	0.574	0	0	-10.97699666	16	22	11	3UTR		0	0
hsa-miR-3680-5p	NM_153675	FOXA2	GACTCACTCACAGGATTGTGCA#TGCAGGGAAGTCTTACTTAAAAAAAAAAAAAAATTTTGTGAGTGACTCG#((.((((((((((((((.....#.)))))))))))))).)).	1947	1996	1	-20.7	0	0.004478871	0.721	3.211799929	3.591395357	-5.495113921	16	19	14	3UTR		0	0
hsa-miR-3680-5p	NM_004474	FOXD2	GACTCACTCACAGGATTGTGCA#GCACACCCTGTGGCAGGGGGTCC#(((((..(((((((..(((((.#))))).)))))))....))))).	2432	2455	1	-23.6	0	2.52E-05	0.471	-0.0007492	-0.180836751	-8.350718383	17	23	7	3UTR		0	0
hsa-miR-3680-5p	NM_003923	FOXH1	GACTCACTCACAGGATTGTGCA#TGCACCCTACATGGTCCTGGTGGTGGGG#..((((((..((((((((((..#.))))))))))..)))))).	1636	1664	1	-22.9	1	0.000338142	0.5	0	0	-7.255896846	16	20	10	3UTR		0	0
hsa-miR-3680-5p	XM_024446319	FOXP4	GACTCACTCACAGGATTGTGCA#GCCAAATGCTGGGAGAAGGACCTGGAGGGTGAGTCT#(((((((((.((((.((.(...#.).))))))..))))))))).	5535	5571	1	-21.8	1	6.84E-05	0.441	0	0	-5.915530475	16	21	9	3UTR		0	0
hsa-miR-3680-5p	NM_024919	FRMD1	GACTCACTCACAGGATTGTGCA#GGGCCCTGTGGGTGTGTG#.((.((((((((((...((.(.#).)))))))))))).)).	5297	5315	1	-21	0	1.63E-06	0.324	3.1035113	1.749006847	-7.793845753	15	18	12	3UTR		0	0
hsa-miR-3680-5p	NM_174938	FRMD3	GACTCACTCACAGGATTGTGCA#GTGCAGTCGCTGTCTGAGTTA#((((((...((((((((((((.#)))))))).)))).)))))).	3049	3070	1	-21.3	0	0.000803875	0.603	0	0	-8.851285568	18	21	8	3UTR		0	0
hsa-miR-3680-5p	XM_017029949	FRMD7	GACTCACTCACAGGATTGTGCA#TGCATACTTCCTCATAGAGACATTGTGAGTGAAGGTCA#(((((((((((((((.((((((#))))))..))))............))))))))..))).	2516	2554	1	-23.1	1	0.001231054	0.544	0	0	-4.170623527	21	38	8	3UTR		0	0
hsa-miR-3680-5p	NM_001388459	FRMPD3	GACTCACTCACAGGATTGTGCA#TGCATCTTGTGGTGAGTG#.((((((.(((((((...((((#))))))))))))))))).	5758	5776	1	-21.5	1	0.003096617	0.456	0	0	-6.340008847	17	18	17	3UTR		0	0
hsa-miR-3680-5p	NM_001363891	FTO	GACTCACTCACAGGATTGTGCA#GCACCAGTCCTAAGGTGAACATTAAGTGAGA#..(((((((((((((((((((.#)))).))))))...)))).......))))).	2893	2924	1	-21.2	1	0.01322487	0.647	0	0	-4.957000719	19	31	6	3UTR		0	0
hsa-miR-3680-5p	NM_198472	FUOM	GACTCACTCACAGGATTGTGCA#GCCCTGGCCAGGGCTCTAGGGGCCGGCAGTCTTGGGGTGGGC#..(((((((.(((((((((((.#.))..)))))))))))))))).	647	689	1	-23.3	1	1.12E-05	0.353	4.678804	3.433677817	-6.199507188	18	22	16	3UTR		0	0
hsa-miR-3680-5p	NM_178155	FUT8	GACTCACTCACAGGATTGTGCA#TGTATTTATTATCGCTTTTTGTGAGTAGGGTCC#(((((((((((((((..(((..#.))).)))))))))).))))).	3272	3305	1	-20.9	1	0.000732912	0.632	0	0	-4.170623527	18	22	10	3UTR		0	0
hsa-miR-3680-5p	NM_181425	FXN	GACTCACTCACAGGATTGTGCA#GCACAATCCTGATGTGAGA#..(((((...(((((((((((.#)))))))))))..))))).	4192	4211	1	-26.9	0	0.0372703	0.515	0	0	-9.569531775	16	19	11	3UTR		0	0
hsa-miR-3680-5p	NM_017412	FZD3	GACTCACTCACAGGATTGTGCA#TGCCAAAGCCACCAGACCTTGGCTTCCAGGCCCTCCTGTAGTGAGTTG#((((((((.((((((..((...#.))..)))))))))))))).	3465	3513	1	-21	1	0.009400918	0.441	0.481999512	0.95837385	-5.227013185	16	20	14	3UTR		0	1
hsa-miR-3680-5p	NM_005754	G3BP1	GACTCACTCACAGGATTGTGCA#TGAAGCAACCCCATTGAGAACACTGATAGTCCCTATTCCTGTGGGTGGGTG#.((((((((((((((.......#.)))))))))))))).	3572	3623	0.974358974	-24.8	1	3.02E-05	0.529	-0.205238175	-0.201482633	-4.026373918	14	16	14	3UTR	MIRT541340	0	0
hsa-miR-3680-5p	XM_047416465	G3BP2	GACTCACTCACAGGATTGTGCA#ACAATTCTGTGAGCAAAGTTT#((((..(((((((((((((...#)))))))))))))...)))).	3511	3532	1	-20.1	0	0.007252586	0.691	0	0	-9.957570382	17	21	13	3UTR		0	0
hsa-miR-3680-5p	XM_047449974	GAB1	GACTCACTCACAGGATTGTGCA#CATGGTCCTGTGACATAGATATTAAGACCACAAGTTGTAGTGAGG#..((((((((((((((((((..#)))))))))))))..........................))))).	16340	16385	1	-22	1	0.001146919	0.618	0	0	-4.957000719	18	45	13	3UTR		0	0
hsa-miR-3680-5p	NM_001282283	GAB3	GACTCACTCACAGGATTGTGCA#TGCATCACCACACACAGCCAGAGCCTGTGAGGAGC#..(((.((((((((.(((.((.#.)))))..))))))))))).	3430	3465	1	-21.4	0	3.77E-05	0.441	1.470634625	2.043080668	-7.593409041	16	20	11	3UTR		0	0
hsa-miR-3680-5p	NM_018558	GABRQ	GACTCACTCACAGGATTGTGCA#TGCACATCCCTGTGAAAGTGTGG#..(.((((((((((..((((((#))))))..)))))))..))).).	3937	3960	1	-23.5	0	0.02231525	0.544	0.005913958	0.10932235	-8.957521635	17	23	7	3UTR		0	0
hsa-miR-3680-5p	NM_001134366	GAD2	GACTCACTCACAGGATTGTGCA#GCACACTCCCAGAATGTGGTGAGC#..(((((.(((((((.(((((.#))))).))).....))))))))).	2857	2881	1	-22.5	0	0.000483027	0.529	0.608121925	0.652576575	-7.503684729	17	24	9	3UTR		0	0
hsa-miR-3680-5p	XM_005268607	GALNT6	GACTCACTCACAGGATTGTGCA#GTACGACCTGGAGTAGGGA#..(((((((.((((.((((((.#)))))))))))))).))).	4576	4595	1	-21.1	1	0.004620171	0.5	0	0	-6.934956748	17	19	14	3UTR		0	0
hsa-miR-3680-5p	NM_001191033	GAREM2	GACTCACTCACAGGATTGTGCA#GCACAGAACCTGTGATGTGGGG#..((((((((((((.((((((.#))))))..))))))).))))).	5048	5070	1	-27	1	0.000330464	0.574	-0.212210845	0.132955944	-5.69245028	18	22	7	3UTR		0	0
hsa-miR-3680-5p	NM_014686	GARRE1	GACTCACTCACAGGATTGTGCA#TGGCCAGGACACTGCCACAATCCTCGGGGTGTGGTCA#(((((((((..(((((((((((#.))).))))))))..))))).)))).	4894	4931	1	-25.8	1	1.33E-06	0.412	1.210207708	0.201278568	-8.00485539	20	26	8	3UTR		0	0
hsa-miR-3680-5p	NM_174942	GAS2L3	GACTCACTCACAGGATTGTGCA#TCCTGTGAGTGCAGA#..(((((((((((((.......#))))))))))).)).	3172	3187	1	-20.8	1	0.004974459	0.765	-1.2716775	0.267552113	-5.1900498	13	15	11	3UTR		0	0
hsa-miR-3680-5p	NM_201433	GAS7	GACTCACTCACAGGATTGTGCA#GTCAGTCCTACATGTGAGATGGGTTA#((((((((((((((((((.((.#)))))))))....))))).)))))).	2637	2663	1	-22.2	1	0.004516031	0.441	-0.202342852	-0.249569147	-3.937574446	20	26	9	3UTR		0	0
hsa-miR-3680-5p	NM_032638	GATA2	GACTCACTCACAGGATTGTGCA#GGGCGGTCCTGCACAGATTCCCAGGCCAGGGCTGGGTCA#(((((((((.(((((((((.(.#).))))))))).................))).)))))).	2402	2441	1	-22.6	1	4.17E-05	0.441	2.518513467	2.502788405	-5.180080915	19	39	9	3UTR		0	1
hsa-miR-3680-5p	NM_020699	GATAD2B	GACTCACTCACAGGATTGTGCA#GCACCCTACCTGTGGGTGT#....((((((((((...((((.#))))....)))))))))).	2649	2668	1	-23	0	2.19E-07	0.471	0.3069796	1.063374519	-10.51506111	14	19	10	3UTR		0	0
hsa-miR-3680-5p	NM_004751	GCNT3	GACTCACTCACAGGATTGTGCA#GCGCAATCTTGGCTCATTACAACCTCCGCCTCCTGGGTCC#((((((....(((((((((((.#)))))))))))......................)))))).	3865	3905	1	-21.1	0	0.002303967	0.412	0	0	-10.09379204	17	40	11	3UTR		0	0
hsa-miR-3680-5p	NM_005811	GDF11	GACTCACTCACAGGATTGTGCA#GCATAGTCAGGGTGGGGAGTG#.((((.(((((..((((((((.#))))))))...))))))))).	1616	1637	1	-23.1	0	0.01822083	0.471	1.082524	1.24987289	-10.33021752	17	21	9	3UTR		0	0
hsa-miR-3680-5p	NM_182625	GEN1	GACTCACTCACAGGATTGTGCA#TGCCTTTCTGTGAGTGAA#...((((((((((((..(.(((#)))).)))))))))))).	9632	9650	1	-21.2	0	0.000937873	0.588	0	0	-6.747589274	16	18	12	3UTR		0	0
hsa-miR-3680-5p	NM_001348096	GFRA1	GACTCACTCACAGGATTGTGCA#GCACGTTTACTGAGTGAGTA#.(((((((((..(((.(((((.#))))))))..))))))))).	7401	7421	1	-22.1	1	0.000555814	0.559	0	0	-10.1979517	17	20	9	3UTR		0	0
hsa-miR-3680-5p	NM_001363771	GGA1	GACTCACTCACAGGATTGTGCA#TGTCCATCCATCTGTCCGTGGTCAGAAGTGGGGTCAGTGTGTGAGTGAGA#..((((((((((.((((.(((.#.))).))))....)))))))))).	2761	2811	1	-20.9	1	0.02087904	0.529	0	0	-6.246131332	17	24	10	3UTR		0	0
hsa-miR-3680-5p	XM_005273659	GINS4	GACTCACTCACAGGATTGTGCA#GTGCAGTCCCTGGAGGGTCT#(((.(.(((.(((((((((((.#))))))))).))))))))).	2777	2797	1	-21.3	0	4.88E-06	0.529	0	0	-10.11306195	18	20	9	3UTR		0	0
hsa-miR-3680-5p	NM_005268	GJB5	GACTCACTCACAGGATTGTGCA#GCTCTAGCATCTCTCATAGGTGCAACCTGAGAGTGGGG#..(((((((.((((.((((((.#.)))))))))).))))))).	1039	1077	1	-24	1	5.40E-05	0.426	-0.394371	-0.5673226	-6.934956748	17	20	10	3UTR		0	0
hsa-miR-3680-5p	NM_152629	GLIS3	GACTCACTCACAGGATTGTGCA#TGTATAGTTTTGTGATTTGTCA#(((....(((((((((((((((#)))))))))))))))...))).	6179	6201	1	-20.1	0	0.00219154	0.794	1.721534467	2.4414467	-14.53327919	18	22	15	3UTR		0	0
hsa-miR-3680-5p	NM_001366886	GLT1D1	GACTCACTCACAGGATTGTGCA#CTGTGAGTGAGCTCA#(((((((((((((.........#))))))))))).)).	1674	1689	1	-21.5	1	5.35E-05	0.456	0	0	-5.762913004	13	15	11	3UTR		0	0
hsa-miR-3680-5p	XM_047425099	GLUD1	GACTCACTCACAGGATTGTGCA#GCATGGTCCTCAAGTGAGTTC#((((((((...((((((((((.#))))))))))..)))))))).	1965	1986	1	-23.9	1	0.007509133	0.632	0	0	-9.061245048	18	21	10	3UTR		0	0
hsa-miR-3680-5p	NM_012084	GLUD2	GACTCACTCACAGGATTGTGCA#GCATGGTCCTCAAGTGAGTTC#((((((((...((((((((((.#))))))))))..)))))))).	2174	2195	1	-23.9	1	0.007180832	0.618	0.8390872	0.795700201	-9.061245048	18	21	10	3UTR		0	0
hsa-miR-3680-5p	XM_024453352	GLYCTK	GACTCACTCACAGGATTGTGCA#GCATGATCCTGTGCCGTGGTG#.((.(((.(((((((((((((.#)))))))))))))..))))).	5450	5471	1	-25.3	0	0.000132283	0.412	0	0	-9.138982041	18	21	13	3UTR		0	0
hsa-miR-3680-5p	NM_012384	GMEB2	GACTCACTCACAGGATTGTGCA#GCTTCAGTCCTGGGGCAGAGG#..(((.(((.((((((((.((.#))..)))))))))))..))).	2708	2729	1	-20.4	0	9.72E-06	0.456	2.6792375	2.589940379	-8.100465949	16	21	11	3UTR		0	0
hsa-miR-3680-5p	NM_001282440	GNA12	GACTCACTCACAGGATTGTGCA#TGTGTGGTCCTTGAGTGGGTTT#((((((((((.(((((((((((#))))))))))))))))))))).	1245	1267	1	-22.5	1	0.000824828	0.441	-0.4691914	-0.33271459	-6.762348922	21	22	21	3UTR		0	0
hsa-miR-3680-5p	NM_001389683	GOLGA3	GACTCACTCACAGGATTGTGCA#TGGACTCTCCTCGGGTGGGTCC#(((((((((..((((..((.((#)).))..)))).))))))))).	8364	8386	1	-21.8	1	3.02E-09	0.412	0	0	-8.23790447	17	22	9	3UTR		0	0
hsa-miR-3680-5p	NM_018652	GOLGA6B	GACTCACTCACAGGATTGTGCA#TGCGCTCCCTGGGGTGGGCA#(.(((((((.((((...(((((#)))))..)))))))))))).	3898	3918	0.974358974	-22.3	1	1.48E-07	0.5	0	0	-7.312255437	17	20	12	3UTR		0	0
hsa-miR-3680-5p	NM_001267536	GOLGA6L4	GACTCACTCACAGGATTGTGCA#GCGCAATCTACTGTTTGTGACTGTCA#(((((((..((((((((((((.#))))))))..))))..))))..))).	3229	3255	1	-23.5	1	0.000162481	0.618	0.456262279	0.843523923	-7.307599034	19	26	8	3UTR		0	0
hsa-miR-3680-5p	NM_001350920	GOLGA8F	GACTCACTCACAGGATTGTGCA#GTGCAATCTACTGTTGGTGAATGTCA#((((((((.((((((((((((.#))))))))..)))).)))))..))).	3383	3409	1	-22.3	1	0.002725849	0.632	2.048926714	2.370600985	-4.993964104	20	26	8	3UTR		0	0
hsa-miR-3680-5p	NM_018178	GOLPH3L	GACTCACTCACAGGATTGTGCA#TGCATATCCTGCTAGTGAT#...(((((..(((((.((((((#)))))))))))..))))).	1558	1577	1	-20.1	0	0.008334036	0.603	0.302026833	0.867379187	-9.046485401	16	19	11	3UTR		0	0
hsa-miR-3680-5p	XM_017025383	GOSR2	GACTCACTCACAGGATTGTGCA#GTGCATCCTGGGAAGAGCTCTCAATGGACAGCAGTTGTGGGTGAGTG#.((((((((((((..((((.((#.)).))))...)))))))))))).	845	892	1	-23.1	1	3.40E-05	0.456	0	0	-5.385614315	18	24	12	3UTR		0	0
hsa-miR-3680-5p	NM_005814	GPA33	GACTCACTCACAGGATTGTGCA#GCACAGTCTTCTGAGCGAGTG#.((((.((((.((((((((((.#)))))))))).)))).)))).	1818	1839	1	-27	0	8.76E-05	0.456	1.4304192	1.408823169	-8.519058074	18	21	10	3UTR		0	0
hsa-miR-3680-5p	NM_001145047	GPN1	GACTCACTCACAGGATTGTGCA#GCAAAGTCCGTGGATTTGGGTCA#((((((.((((.(((((.(((.#))).)))))))))...)))))).	2424	2447	1	-21.6	0	0.002889164	0.544	0	0	-8.828064291	18	23	9	3UTR		0	0
hsa-miR-3680-5p	NM_020960	GPR107	GACTCACTCACAGGATTGTGCA#CACCTCGTGTGGGTGAGA#..((((((((((.((..(((..#))).)).)))))))))).	4897	4915	1	-21.3	1	1.01E-05	0.426	-1.42658267	-0.305716574	-6.479180412	15	18	10	3UTR		0	0
hsa-miR-3680-5p	NM_001267609	GPR161	GACTCACTCACAGGATTGTGCA#GCACAATGCCTGGGGTGCAGC#..(((((((.(((((((((((.#))))))).))))))))).)).	6302	6323	1	-24.7	1	6.59E-06	0.485	2.030152083	3.4364318	-6.199507188	18	21	9	3UTR		0	0
hsa-miR-3680-5p	NM_080819	GPR78	GACTCACTCACAGGATTGTGCA#TGCTATAAGTGACTGCTGTTCATGTGGGTGAGG#..((((((((((((((...(((#.))).)))).)))))))))).	2024	2057	1	-20.9	1	0.000408216	0.456	-0.194038253	-0.364208946	-4.957000719	17	21	10	3UTR		0	0
hsa-miR-3680-5p	NM_014710	GPRASP1	GACTCACTCACAGGATTGTGCA#TGAGGTATCCTGTTTGCCTAGAGTGAGTG#.(((((((((((((((......#.))))))).......)))))))).	5486	5515	1	-20.2	1	0.003197216	0.559	-0.097844568	0.003944944	-3.793324837	15	24	8	3UTR		0	0
hsa-miR-3680-5p	NM_001191323	GREM1	GACTCACTCACAGGATTGTGCA#GCAGAATTTTGAGGGTGGGA#..(((((((.(((((((.(((.#))).))))))).))))))).	2625	2645	1	-22	1	0.1463459	0.588	1.407568143	1.779017356	-6.199507188	17	20	7	3UTR		0	0
hsa-miR-3680-5p	NM_001077243	GRIA4	GACTCACTCACAGGATTGTGCA#GCTATCCACCACCCCCCTGCCTGTGAGACTGAGTTA#((((((((((((((........#.))))))))..)))))).	5383	5419	1	-20.5	1	0.001602846	0.456	0.190209663	0.666321811	-4.906073087	14	18	8	3UTR		0	0
hsa-miR-3680-5p	NM_000831	GRIK3	GACTCACTCACAGGATTGTGCA#GCCCAACTCTGTGGGCAGGTCT#((((..((((((((.(((.((.#)).))).))))))))..)))).	7446	7468	1	-21.1	0	0.000221903	0.529	0	0	-10.69301994	17	22	8	3UTR		0	0
hsa-miR-3680-5p	XM_017023172	GRIN2A	GACTCACTCACAGGATTGTGCA#TGCACTTATCCTGTGAA#.......(((((((((.(((((#)))))..))))))))).	9085	9102	1	-21.2	0	0.01063194	0.676	0	0	-17.11024494	14	17	9	3UTR		0	0
hsa-miR-3680-5p	XM_011534141	GRIP2	GACTCACTCACAGGATTGTGCA#GCAGGACCTGTGAGGCGGTA#.(((..((((((((.((.(((.#))).))))))))))..))).	4241	4261	1	-24	0	0.000880845	0.471	0	0	-10.54877033	16	20	10	3UTR		0	0
hsa-miR-3680-5p	NM_002094	GSPT1	GACTCACTCACAGGATTGTGCA#TGCACAATACTGTGAGGAA#...((.(((((((..(((((((#)))))))..))))))))).	2168	2187	1	-23.7	0	0.001331931	0.559	0.529981771	0.215952929	-10.00778843	16	19	9	3UTR		0	0
hsa-miR-3680-5p	NM_018094	GSPT2	GACTCACTCACAGGATTGTGCA#TGCAAGATACTGTGAGGAGA#..(((.(((((((..((.((((#)))).))..)))))))))).	2091	2111	1	-20.6	0	0.000171436	0.574	3.595525	2.483963373	-8.450248958	16	20	10	3UTR		0	0
hsa-miR-3680-5p	NM_000849	GSTM3	GACTCACTCACAGGATTGTGCA#TGCCCAAGCCCTGAGAGTGGGTA#.((((((((.((((.(((.(((#))).)))..)))).)))))))).	1224	1247	1	-23.2	1	1.51E-05	0.5	0	0	-5.771280866	18	23	8	3UTR		0	0
hsa-miR-3680-5p	NM_001284238	GTDC1	GACTCACTCACAGGATTGTGCA#TAATCCTGTGCTATTCTTTGGTGGGTG#.(((((((((((((((((....#)))))))))).........))))))).	9576	9603	1	-20.8	1	0.000141284	0.662	1.084581531	0.666006143	-3.793324837	17	27	10	3UTR		0	0
hsa-miR-3680-5p	NM_001518	GTF2I	GACTCACTCACAGGATTGTGCA#TGTCTACTTTTTCAGCAGTTCTGTGAATTAAAGAGCAGAGTGACTGTGGGTCT#(((((((((((((((((((...#.))))))))))))...................))))))).	3367	3420	1	-23.8	1	0.001434822	0.529	0	0	-3.937574446	19	40	12	3UTR		0	0
hsa-miR-3680-5p	NM_001184704	GYG2	GACTCACTCACAGGATTGTGCA#TGGGCGTTGTGTGTAGTTAGACAATGTCCTGTTGGGTGGTCC#(((.(((((((((((((((...#.)))..))))))).)))))))).	1244	1286	1	-21.7	0	0.000297107	0.485	0	0	-6.969596721	18	23	8	3UTR		0	0
hsa-miR-3680-5p	NM_001258040	HARS1	GACTCACTCACAGGATTGTGCA#TGCACTTTTCCGTTTCAGCGGAAGACCTGAAGAGTGGTCA#(((.(((((.((((.((.(((.#.))).))..))))..)))))))).	1558	1598	1	-21.5	0	0.000128162	0.574	4.4767716	4.643611989	-8.94755275	17	24	8	3UTR		0	0
hsa-miR-3680-5p	NM_001363686	HBS1L	GACTCACTCACAGGATTGTGCA#TATAAGTCCCCTGTGAGTAAGTAAGAGTCA#((((((((((((((........#.)))))))))......))))).	3229	3259	1	-21.8	1	0.001373399	0.691	0	0	-4.906073087	14	22	9	3UTR		0	0
hsa-miR-3680-5p	NM_177551	HCAR2	GACTCACTCACAGGATTGTGCA#GCTCAGCTCCTGGGGTGAT#...((((((.((((((((.((.#)).))).))))))))))).	1528	1547	1	-21.4	0	0.001238953	0.397	2.412796178	2.492881492	-7.757046662	16	19	11	3UTR		0	0
hsa-miR-3680-5p	NM_006018	HCAR3	GACTCACTCACAGGATTGTGCA#GCTCAGCTCCTGGGGTGAT#...((((((.((((((((.((.#)).))).))))))))))).	1521	1540	1	-21.4	0	0.001236689	0.397	2.710122333	0.118059425	-7.757046662	16	19	11	3UTR		0	0
hsa-miR-3680-5p	XM_047428982	HDAC7	GACTCACTCACAGGATTGTGCA#TGAGCATGTGTGTGAGTGAGG#..((((((((((.(..(((.((#)).)))..).)))))))))).	3930	3951	1	-21.5	1	0.00038875	0.485	0	0	-7.214629973	16	21	10	3UTR		0	0
hsa-miR-3680-5p	NM_020733	HEG1	GACTCACTCACAGGATTGTGCA#CACTCATCTTATTTATTATGCCTGTGATGTGGGTCC#((((((((((((((..((....#.))..))))))).))))))).	5584	5620	1	-23.1	1	3.16E-05	0.515	2.04428704	2.317465693	-4.906073087	16	21	7	3UTR		0	0
hsa-miR-3680-5p	XM_011530008	HIC2	GACTCACTCACAGGATTGTGCA#GCCCCCAGCTCCCCGCGGGGGCCACCGCAGGGCCTGTGGGCTGGGTCA#((((((((((((((.((.(((.#.))).)))))))))).)))))).	2246	2294	1	-28.6	1	6.28E-06	0.265	0	0	-4.673024006	19	23	10	3UTR		0	0
hsa-miR-3680-5p	NM_017902	HIF1AN	GACTCACTCACAGGATTGTGCA#GCCTATATAGCCTTCCTGTGAGAGAGG#..(((.(((((((((..((...#.))..))))))))).))).	1683	1710	1	-21.3	0	0.000139972	0.529	0.004337111	0.581486309	-7.091008561	14	19	9	3UTR		0	0
hsa-miR-3680-5p	NM_005516	HLA-E	GACTCACTCACAGGATTGTGCA#GCACAATGTGAGGAGG#..(((.((((((...((((((.#))))))))))))))).	1252	1268	1	-20.6	0	1.91E-05	0.515	0.068758783	-0.471047397	-9.739379571	15	16	15	3UTR		0	0
hsa-miR-3680-5p	NM_001352515	HLCS	GACTCACTCACAGGATTGTGCA#TGCGCCCAGGCCAGTGGTGAGTTA#(((((((.(((.((...(((((#))))).....)).)))))))))).	2868	2892	1	-20.8	1	1.44E-05	0.529	2.170583429	2.636259734	-10.56651133	17	24	10	3UTR		0	0
hsa-miR-3680-5p	NM_005342	HMGB3	GACTCACTCACAGGATTGTGCA#GCAATGAAGGATACAGTACTGTGTTGTGGGTGAGTG#.((((((((((((.((.((((.#.)))).)).)))))))))))).	2393	2429	1	-26.4	1	0.009539686	0.574	-0.601304992	-0.466015427	-4.650164755	18	22	12	3UTR		0	0
hsa-miR-3680-5p	NM_001166059	HMGCL	GACTCACTCACAGGATTGTGCA#GCATGATCCTTGAGTCT#((((((.....((((((((((.#)))))))))))))))).	1079	1096	1	-21.8	0	0.003436932	0.426	2.7796457	4.713507495	-12.91856651	16	17	16	3UTR		0	0
hsa-miR-3680-5p	NM_175914	HNF4A	GACTCACTCACAGGATTGTGCA#TGTCCAGACAGAGCCCTGTGAGGCTGGGTCC#((((((((((((((.((.((..#.)).)).))))))))..)))))).	1864	1895	1	-23.3	1	4.19E-05	0.412	0.65590585	0.212588499	-4.673024006	18	24	8	3UTR		0	0
hsa-miR-3680-5p	NM_020834	HOMEZ	GACTCACTCACAGGATTGTGCA#GCCAGCTTGTGAGTGGCTAACCTATTTAATTCGTCA#((((((((((((((.(((.((.#))))))))))))))))................))).	3796	3832	1	-21.7	1	0.2945033	0.618	1.410201103	1.283746235	-4.673024006	19	36	16	3UTR		0	0
hsa-miR-3680-5p	NM_024017	HOXB9	GACTCACTCACAGGATTGTGCA#GCAGACTCCTGAGTGAGG#..(((((((..((((.(.(((.#))).).))))))))))).	1416	1434	1	-21.3	1	6.46E-05	0.412	0.414259429	0.288397598	-9.257330743	15	18	11	3UTR		0	0
hsa-miR-3680-5p	NM_153633	HOXC4	GACTCACTCACAGGATTGTGCA#GCATGGTACCTGCTGGGTGT#....(((((((((((((((((.#))))))).)))).)))))).	1122	1142	1	-21.3	0	0.000179081	0.574	3.079278158	2.404694208	-9.546562469	17	20	7	3UTR		0	0
hsa-miR-3680-5p	NM_000523	HOXD13	GACTCACTCACAGGATTGTGCA#TGTAAATGCAATGTCTGTGAGCTGGGA#..((((((((((((....((((#.))))...)))))))).)))).	2304	2331	1	-20.5	1	0.005883923	0.632	0	0	-5.92549936	16	22	8	3UTR		0	0
hsa-miR-3680-5p	NM_022460	HS1BP3	GACTCACTCACAGGATTGTGCA#TGCCAGGGGCCTGCAGGGTCTGGGTGGGTCT#(((((((((...(((((.((((#.)))).)))))))))))))).	1784	1815	1	-23.8	1	0.000283391	0.353	0.034178255	0.861101387	-11.3516587	18	21	14	3UTR		0	0
hsa-miR-3680-5p	NM_004807	HS6ST1	GACTCACTCACAGGATTGTGCA#CTTGTGCGTGAGTCC#(((((((.((((((........#)))))).))))))).	2344	2359	1	-20.3	1	0.001013753	0.353	-0.427525586	-0.30325732	-7.219708016	13	15	7	3UTR		0	0
hsa-miR-3680-5p	NM_153456	HS6ST3	GACTCACTCACAGGATTGTGCA#GGAGGATCAGAGTGAGTGGGA#..(((((((((..((((.(.(.#).).))))...))))))))).	3570	3591	0.961538462	-20.2	1	0.000385222	0.603	0.761555556	0.40465	-9.592934642	15	21	9	3UTR		0	0
hsa-miR-3680-5p	NM_001537	HSBP1	GACTCACTCACAGGATTGTGCA#GCCTGGGTTTTAACACATCCTCCAGGCGATTCTGAGAGTGAGA#..(((((((.(((((((((...#.))))))))).))))))).	7935	7978	1	-23	1	0.007228549	0.441	0	0	-6.199507188	16	19	9	3UTR		0	0
hsa-miR-3680-5p	NM_199440	HSPD1	GACTCACTCACAGGATTGTGCA#GCAGCCTTTCTGTGGAGAGTGAGA#..(((((((((((((...(((.#)))....))))))...))))))).	2203	2227	1	-20.5	1	0.004616989	0.603	0.695911586	0.676845609	-5.1900498	16	24	7	3UTR		0	0
hsa-miR-3680-5p	NM_001363563	HTR3B	GACTCACTCACAGGATTGTGCA#GGGCAATGCATGGAGTGGGA#..(((((((.(((.(((((.(.#).))))).).))))))))).	2778	2798	0.991452991	-20.4	1	0.001065458	0.485	0	0	-7.056347105	16	20	9	3UTR		0	0
hsa-miR-3680-5p	NM_001010867	IBA57	GACTCACTCACAGGATTGTGCA#GCGAGGGATCCTGTGGGGAAGC#..((..(((((((((((.(((.#)))...)))))))))))..)).	5850	5872	1	-22.4	0	7.63E-05	0.426	0	0	-10.97699666	16	22	11	3UTR		0	0
hsa-miR-3680-5p	NM_024611	ICE2	GACTCACTCACAGGATTGTGCA#TGCACTCCATCCTGGGTGAGA#..(((((.(.((((((.(((((#)))))...)))))))))))).	5543	5564	1	-22.1	0	0.000224314	0.515	0.526640333	0.920826639	-8.513142117	17	21	12	3UTR		0	0
hsa-miR-3680-5p	NM_012092	ICOS	GACTCACTCACAGGATTGTGCA#TGCACAGGTGTTCCCTGAGTTGTTTGCAGGTTTCTGTGTGTGGGG#..(((((.(((((((.(.((((#.)))).).))))))).))))).	2363	2408	1	-23.6	0	0.000124833	0.456	-0.280375857	-0.046710759	-7.503684729	17	22	7	3UTR		0	0
hsa-miR-3680-5p	NM_000202	IDS	GACTCACTCACAGGATTGTGCA#TGCCACTTTCCTCTGAGTGTCTGATAAAACACAGTCT#((((((((((.((((..(((((#))).))..)))).)))))).............)))).	6880	6917	1	-20.3	1	0.01930982	0.5	4.007580087	4.302063929	-6.995398002	19	37	6	3UTR		0	0
hsa-miR-3680-5p	NM_001136265	IFFO2	GACTCACTCACAGGATTGTGCA#GCATTTTCCTGTGGACGAGA#..(((..((((((((..((((.#))))..))))))))..))).	5085	5105	0.980769231	-21.4	0	0.004447578	0.5	2.575245625	3.875709661	-8.634695096	15	20	8	3UTR		0	0
hsa-miR-3680-5p	NM_001375647	IFI44L	GACTCACTCACAGGATTGTGCA#GCACAGGGGTGGAGGTGGGG#..((((((..((...((((((.#))))))...))..)))))).	5187	5207	1	-20.2	1	0.06982097	0.559	0	0	-10.13731694	14	20	6	3UTR		0	0
hsa-miR-3680-5p	XM_011512972	IFT122	GACTCACTCACAGGATTGTGCA#CACCATCCTGGAGTGGC#...((((((.((((((.(((..#))).)))))))))))).	3648	3665	1	-20.4	0	7.34E-06	0.456	0	0	-7.757046662	15	17	12	3UTR		0	0
hsa-miR-3680-5p	NM_001160423	IGF2BP1	GACTCACTCACAGGATTGTGCA#TGGACTCAGCTCCTGTGAGGGGTCT#(((((.(((((((((..((.((#)).)).....)))))))))))))).	5253	5278	1	-24.7	0	5.53E-06	0.485	-0.350149131	0.479314738	-6.071582288	18	25	14	3UTR		0	0
hsa-miR-3680-5p	NM_000876	IGF2R	GACTCACTCACAGGATTGTGCA#TGGACATTGTTCTGTGAGAATGGGGTCA#(((((.(((((((((((((.((#)).)))..))))))))))....))))).	10787	10815	1	-22.7	0	0.000718104	0.456	0	0	-5.838533207	20	28	10	3UTR		0	0
hsa-miR-3680-5p	XM_047419740	IKZF1	GACTCACTCACAGGATTGTGCA#CAGTCTTGAGGGTGGGTG#.((((((((.((((((((....#)))))))).)))))))).	5467	5485	1	-21.3	1	0.006035135	0.485	0	0	-5.035831306	16	18	8	3UTR		0	0
hsa-miR-3680-5p	NM_001351089	IKZF4	GACTCACTCACAGGATTGTGCA#GCATGGGAAAGGAGTGGGTCA#(((((((((......((((((.#)))))).....))))))))).	3227	3248	1	-21.3	1	0.04854093	0.5	0.412219847	1.073321846	-14.23307879	15	21	9	3UTR		0	0
hsa-miR-3680-5p	NM_001278722	IL20RA	GACTCACTCACAGGATTGTGCA#TGCCTTTTGTTTCCTGTGCAAACAAGTGAGTCA#(((((((((((((((.......#.)))))))......)))))))).	1773	1806	1	-22.7	1	0.02101364	0.544	0	0	-4.170623527	15	23	8	3UTR		0	0
hsa-miR-3680-5p	NM_181078	IL21R	GACTCACTCACAGGATTGTGCA#TGCACGTGCCTGTGGGCCTGGGA#..((((((((((((..((((((#))))))..))))))))..)))).	2310	2333	1	-24.5	1	4.63E-08	0.441	0.703315243	0.845171302	-5.92549936	18	23	8	3UTR		0	0
hsa-miR-3680-5p	NM_001242636	IL31RA	GACTCACTCACAGGATTGTGCA#TCCTGTGAGTGGA#...((((((((((((.......#)))))))))))).	4640	4653	1	-21	0	0.000114153	0.471	0	0	-6.747589274	12	13	12	3UTR		0	0
hsa-miR-3680-5p	NM_014438	IL36B	GACTCACTCACAGGATTGTGCA#TACAATCTTTGAGTGGGTTT#((((((((((.(((((((((..#))))))))))))))))))).	630	650	1	-23	1	0.01105074	0.618	0.0467907	0.056890886	-6.762348922	19	20	19	3UTR		0	0
hsa-miR-3680-5p	NM_175726	IL5RA	GACTCACTCACAGGATTGTGCA#GCTCACTGTGAGTGGTCT#(((.(((((((((...((.((.#)).)))))))))))))).	4919	4937	1	-22.1	0	7.65E-06	0.529	0	0	-8.794935279	16	18	14	3UTR		0	0
hsa-miR-3680-5p	NM_181359	IL6R	GACTCACTCACAGGATTGTGCA#GCTTATCCTGCTGGGTGGGG#..((((((((((((((...((.#))..)))))).)))))))).	4609	4629	1	-22.9	1	3.01E-05	0.588	0	0	-4.957000719	16	20	8	3UTR		0	0
hsa-miR-3680-5p	NM_001199799	ILDR1	GACTCACTCACAGGATTGTGCA#GCACAACTTCTGTGGCTACTTCTCGGCTCCTGTGTGTCA#(((.(((((((((((((((((.#)))))).))))))))................))).))).	1823	1862	1	-23.2	0	0.002405808	0.485	1.986860818	2.016531248	-6.969596721	20	39	8	3UTR		0	0
hsa-miR-3680-5p	NM_016247	IMPG2	GACTCACTCACAGGATTGTGCA#GCCTTCCTCATTTACAATCCAGCTGCAGTGAGTCA#(((((((((((.((((((((..#.)))))))).).)).)))))))).	7614	7649	1	-24.5	1	0.008031567	0.544	0.7983743	2.329187975	-7.284377756	19	24	8	3UTR		0	1
hsa-miR-3680-5p	XM_047416358	INPP4B	GACTCACTCACAGGATTGTGCA#GCATATGCATGGAGTGAGTA#.((((((((.((.(..(((((.#)))))..).)))))))))).	3617	3637	1	-22.3	1	0.00477855	0.529	0	0	-7.293460559	16	20	10	3UTR		0	0
hsa-miR-3680-5p	NM_005541	INPP5D	GACTCACTCACAGGATTGTGCA#GCATTAAGAAGCCCAGTGCCCTCCTGGAGTGAGA#..(((((((.(((((..((((.#.))))..)))))))))))).	4224	4258	1	-24	1	0.000175151	0.456	0	0	-6.432556268	16	20	12	3UTR		0	0
hsa-miR-3680-5p	NM_001278315	INSC	GACTCACTCACAGGATTGTGCA#GGAGAGTTTTGTGTAGTGAGTG#.((((((((((((((((.(.(.#).).))))))))).))))))).	1735	1757	1	-22.9	1	0.005925413	0.529	3.914770671	2.123976345	-3.793324837	18	22	9	3UTR		0	1
hsa-miR-3680-5p	NM_016133	INSIG2	GACTCACTCACAGGATTGTGCA#TGCACACGTGTGTGTTGGAGTGAGTG#.((((((((.(((.((((((((#)))))).....)).))))))))))).	2170	2196	1	-22.8	1	0.02212968	0.485	0.507206177	0.413054594	-5.892671223	19	26	11	3UTR		0	0
hsa-miR-3680-5p	NM_001039614	INSYN1	GACTCACTCACAGGATTGTGCA#GCATCATCTACTGCAAACATCCACTGCAGTTAAAATGCCTGGAGTGGGTG#.((((((((.((((....((((#.)))).........)))))))))))).	6894	6944	1	-20.7	1	4.22E-05	0.412	0	0	-6.004329946	16	27	12	3UTR		0	0
hsa-miR-3680-5p	XM_047430264	INTS6	GACTCACTCACAGGATTGTGCA#GCTAAGTAATTGTGAGTGGGG#..(((((((((((.(((..((.#))..)))..))))))))))).	5272	5293	1	-21.3	1	0.02969852	0.632	0	0	-5.813840637	16	21	11	3UTR		0	0
hsa-miR-3680-5p	XM_047420082	IQCE	GACTCACTCACAGGATTGTGCA#CGCAGGCCTGGGGTGAGTG#.((((((((.((((..((((..#))))..)))))))))))).	5943	5962	1	-24	1	4.65E-06	0.368	0	0	-6.004329946	16	19	12	3UTR		0	0
hsa-miR-3680-5p	NM_001388309	IRGQ	GACTCACTCACAGGATTGTGCA#TGCCAGAGATCATATCTGAGAAAGCAAGACAATTTTGTGTGTGTGTCT#(((.(((.(((((((((((...#.))))))))))).))).))).	7518	7566	1	-22	0	0.02508088	0.559	0	0	-9.28323165	17	21	11	3UTR		0	0
hsa-miR-3680-5p	NM_014761	IST1	GACTCACTCACAGGATTGTGCA#GGGGGATTGTGGTGAGTGAGA#..((((((((((.((((.(.(.#).).)))).)).)))))))).	1597	1618	1	-21.1	1	0.000820624	0.5	0.617093182	0.225248436	-6.246131332	16	21	8	3UTR		0	0
hsa-miR-3680-5p	NM_020701	ISY1	GACTCACTCACAGGATTGTGCA#TGCTCTGGGGTCTGGGCAGTCCTGTGGTTTGGGCA#(.((((.((((((((((((.((#.)).))))))))))))..))))).	2946	2981	1	-24.6	0	0.000209928	0.382	3.550933	2.944296499	-6.644936863	19	24	12	3UTR		0	0
hsa-miR-3680-5p	NM_001004439	ITGA11	GACTCACTCACAGGATTGTGCA#GCACTGTTCAGTGGGTCA#((((((((....((((.((((.#)))).)))))))))))).	8762	8780	0.974358974	-20.6	1	0.000145514	0.485	0	0	-12.40804836	16	18	12	3UTR		0	0
hsa-miR-3680-5p	NM_003638	ITGA8	GACTCACTCACAGGATTGTGCA#GTACTTTTGAAAGGACAAAAATAATCTTGTGAGTGAGG#..(((((((((((((((((...#.))))))))))))))))).	3880	3918	1	-27.3	1	0.009265848	0.706	2.838764118	3.741895765	-4.957000719	17	19	17	3UTR		0	0
hsa-miR-3680-5p	NM_002207	ITGA9	GACTCACTCACAGGATTGTGCA#TGCACGGTGTGACTGGCAGAGTGAGTTT#(((((((((.(((.((((((((#))))))))....)))...))))))))).	7590	7618	1	-22.3	1	0.002366957	0.603	0	0	-6.036920832	20	28	9	3UTR		0	0
hsa-miR-3680-5p	XM_017012183	ITGB8	GACTCACTCACAGGATTGTGCA#TGTTATCCCTACGCTTCCCAGAGAGAACAATGCTGTGAGAGAGTTT#(((((.(((((((.(((((...#.))))).))))))).))))).	2661	2707	1	-23.9	0	0.00032221	0.544	0	0	-6.695373125	17	21	7	3UTR		0	0
hsa-miR-3680-5p	NM_198510	ITIH6	GACTCACTCACAGGATTGTGCA#CACTCTTCCTTTGTTCCTGTAGGTGAGTA#.(((((((.((((((.......#.)))))).))))))).	4402	4431	1	-20.1	1	2.63E-05	0.618	0	0	-5.082763576	13	16	7	3UTR		0	0
hsa-miR-3680-5p	NM_002221	ITPKB	GACTCACTCACAGGATTGTGCA#TGCCCAGTCTTAGAGGTGGGTCA#((((((((...(((((((.(((#))).)))))))...)))))))).	3517	3540	1	-22.4	1	0.002849592	0.426	0	0	-9.061245048	18	23	8	3UTR		0	0
hsa-miR-3680-5p	NM_002223	ITPR2	GACTCACTCACAGGATTGTGCA#TGCCAAGATGTTGAGTGGGTTA#((((((((((((...(((.(((#))))))..))).))))))))).	8637	8659	1	-20.3	1	0.001130178	0.632	2.878909231	2.735449692	-6.818994537	18	22	9	3UTR		0	0
hsa-miR-3680-5p	NM_001331010	ITSN1	GACTCACTCACAGGATTGTGCA#TGCCCAGTCCTTGGTGTGAGTTT#((((((((((.(((((((.(((#))).)))))))))).))))))).	5833	5856	1	-23.1	1	0.02623628	0.544	0.334729173	-0.011785891	-6.762348922	20	23	10	3UTR		0	0
hsa-miR-3680-5p	NM_199320	JADE1	GACTCACTCACAGGATTGTGCA#CCTGTGAGTGGGTTG#((((((((((((((........#)))))))))))))).	3406	3421	1	-24.9	1	0.000214803	0.456	0	0	-4.906073087	14	15	14	3UTR		0	0
hsa-miR-3680-5p	NM_004972	JAK2	GACTCACTCACAGGATTGTGCA#GCCAATCTTGATGGTGGGTG#.((((((.((((((((((.((.#)))))))))).)))))))).	6256	6276	1	-22.6	1	0.00154724	0.574	-0.073555636	0.240250371	-6.106959767	18	20	10	3UTR		0	0
hsa-miR-3680-5p	NM_014790	JAKMIP2	GACTCACTCACAGGATTGTGCA#TGCAAAGTTCTGTAGGGTGAGA#..(((((((((((((((.((((#)))).)))))))).))))))).	7963	7985	0.961538462	-24.1	1	0.001109882	0.647	4.2807155	5.204440896	-4.957000719	19	22	8	3UTR		0	0
hsa-miR-3680-5p	NM_020848	JCAD	GACTCACTCACAGGATTGTGCA#TGCCCAGCCTGGAGTGCAGTG#.((((((((.((((.(((.(((#))).)))))))))))).))).	8837	8858	1	-21.1	1	6.51E-05	0.397	1.743639222	1.520739755	-5.771280866	18	21	12	3UTR		0	0
hsa-miR-3680-5p	NM_001323920	JMJD8	GACTCACTCACAGGATTGTGCA#TGTACTTGTCCTGTGAAGAGTTG#(((((..(((((((((.(((((#)))))..))))))))).))))).	1484	1507	0.961538462	-24.2	0	0.005909913	0.426	3.431785111	2.484013975	-7.382219742	19	23	9	3UTR		0	0
hsa-miR-3680-5p	NM_020433	JPH2	GACTCACTCACAGGATTGTGCA#TGTACCACACTAGGTCTCTGGGCCCTTGTGCTTCCTGTGGGTGGGG#..(((((((((((((..(((((#.))))).))))))))))))).	3715	3761	1	-27.5	1	4.67E-05	0.397	0.086921008	-0.362476304	-5.1900498	18	21	13	3UTR		0	0
hsa-miR-3680-5p	NM_021991	JUP	GACTCACTCACAGGATTGTGCA#GGAGGAGATATGGAGTGAGTCA#(((((((((.((...((.(.(.#).).))....))))))))))).	2850	2872	1	-20.1	1	0.01326308	0.426	3.154341556	3.310966995	-8.061501005	15	22	11	3UTR		0	0
hsa-miR-3680-5p	NM_181712	KANK4	GACTCACTCACAGGATTGTGCA#TGCACTCTCATTTTGGCTCAGATGCCAATTTGCTGGGTGCCCCTGTGGTGAGTCA#(((((((.((((((...((((.#.)))).))))))))))))).	4596	4651	1	-26.1	1	0.000181233	0.471	0	0	-7.219708016	17	20	13	3UTR		0	0
hsa-miR-3680-5p	NM_006766	KAT6A	GACTCACTCACAGGATTGTGCA#TGCACAAGCACCTCTCCTGTGAGTGGC#...(((((((((((((((((((#))))))).......)))))))))))).	7691	7718	0.961538462	-27.3	0	0.001005764	0.471	3.266005154	4.333948464	-6.514540194	19	27	12	3UTR		0	0
hsa-miR-3680-5p	NM_001199155	KAT7	GACTCACTCACAGGATTGTGCA#TGCACAGTCCTGATCCCAGGTCT#((((......((((((((((((#))))))))))))......)))).	4127	4150	1	-23.7	0	4.52E-05	0.515	0.061674342	0.081741901	-16.11378797	16	23	12	3UTR		0	0
hsa-miR-3680-5p	NM_004974	KCNA2	GACTCACTCACAGGATTGTGCA#GCAGGTTCTTGTGGGTTTCAGTAGAAGTCT#(((((((((((((((.(.(((.#))).).)))))))))).......)).))).	8320	8350	1	-21.3	1	0.002294751	0.515	3.110254304	2.084918673	-4.170623527	19	30	10	3UTR		0	0
hsa-miR-3680-5p	XM_047432878	KCNAB2	GACTCACTCACAGGATTGTGCA#TGCAAGCGTGGAAGCCAAGGGTGGTTTGCCAGGGGTCCTGGGTGAGTCT#(((((((.(.(((((((.((((#.)))..).))))))))))))))).	2266	2315	1	-23.9	1	0.003337968	0.382	0	0	-7.493715844	19	24	15	3UTR		0	0
hsa-miR-3680-5p	NM_004976	KCNC1	GACTCACTCACAGGATTGTGCA#TGCCCATTCGCATGTGTCTTGTCCATCTCCGCTCCTGTGATGTGGGTCA#(((((((((((((((..(((..#.))))))))))).))))))).	4620	4669	1	-26.3	1	4.25E-06	0.397	0.877775487	0.305661237	-4.170623527	18	21	11	3UTR		0	0
hsa-miR-3680-5p	NM_001270402	KCNE1	GACTCACTCACAGGATTGTGCA#TGAGTTACCACAGTCCTTGAGATGAGTG#.(((((((((.(((((((((..#.))))))))))))).))))).	2608	2636	1	-24.4	1	0.000269587	0.5	2.032959889	0.912649973	-6.618099313	18	21	13	3UTR		0	0
hsa-miR-3680-5p	NM_172056	KCNH2	GACTCACTCACAGGATTGTGCA#CACTTCCTTTCTACCCTGCCTGTGCACAGTGGGTGGGTTG#(((((((((((.....((((((#.))))))))))))))))).	3222	3262	1	-22.5	1	4.73E-05	0.426	0.129109709	0.221884439	-10.39884693	17	19	17	3UTR		0	0
hsa-miR-3680-5p	NM_021161	KCNK10	GACTCACTCACAGGATTGTGCA#TGTTCCAGCAGTCATAGCCTGTGATTGTGGGTG#.(((((((((((((.(((((..#.))))))))))))..)))))).	5631	5664	1	-21.9	1	4.92E-05	0.559	3.758793667	3.43602291	-4.528774398	18	22	12	3UTR		0	0
hsa-miR-3680-5p	NM_022055	KCNK12	GACTCACTCACAGGATTGTGCA#TGCTAAATCCTGAAGGTGGGTTC#((((((((..(((((((..(((#)))..)))))))..)))))))).	3771	3794	1	-23.7	1	2.70E-05	0.529	-0.449322737	-0.129595901	-6.236470573	18	23	8	3UTR		0	0
hsa-miR-3680-5p	NM_014217	KCNK2	GACTCACTCACAGGATTGTGCA#GCACAGTCCTAGCCTTCTGTGGGTATACTTTTGGAGTTG#(((((((((((((((((((((.#))))))))))........)))))).........))))).	3000	3039	1	-25	1	0.02660493	0.5	0.282759018	0.892086118	-3.937574446	21	39	10	3UTR		0	0
hsa-miR-3680-5p	XM_017016222	KCNMA1	GACTCACTCACAGGATTGTGCA#TGTACAAGGAGTGAGTGGGG#..(((((((((....(((((((#)))))))...))))))))).	9600	9620	1	-22.1	1	0.0640596	0.588	0	0	-11.18522412	16	20	9	3UTR		0	0
hsa-miR-3680-5p	NM_170782	KCNN3	GACTCACTCACAGGATTGTGCA#GCACATTTGTGGAATTGTGAGTA#.((((((((.((.((.(((((.#))))).)).))))...)))))).	11088	11111	1	-20.1	1	0.008959937	0.456	6.144857091	5.356542391	-6.558010999	17	23	6	3UTR		0	0
hsa-miR-3680-5p	XM_047438794	KCNN4	GACTCACTCACAGGATTGTGCA#GCCCTGGCTTGGAGTGGGTTG#(((((((((.((((...(.((.#)).)...))))))))))))).	832	853	1	-20.2	1	0.000177704	0.353	0	0	-6.148579555	16	21	13	3UTR		0	0
hsa-miR-3680-5p	NM_172108	KCNQ2	GACTCACTCACAGGATTGTGCA#CACAGTCCGTGAGTCT#(((((((.....((((((((..#))))))))))))))).	6424	6440	1	-21	1	0.001029089	0.426	-0.278424875	0.972320993	-14.72168329	15	16	15	3UTR		0	0
hsa-miR-3680-5p	XM_017023106	KCTD13	GACTCACTCACAGGATTGTGCA#TGCCAATCCAATGAGTGTAGCG#(.((((((((..((((((.(((#)))))))))..)))))).))).	1853	1875	1	-21.4	1	0.005126151	0.603	0	0	-11.27282811	18	22	9	3UTR		0	0
hsa-miR-3680-5p	NM_001370486	KCTD16	GACTCACTCACAGGATTGTGCA#GGGCTTGTCCTGGAGGAGGGTG#.((((.(((.((((((.((.(.#).))..)))))))))..)))).	8013	8035	1	-20.3	0	5.36E-05	0.485	0	0	-6.936790067	16	22	9	3UTR		0	0
hsa-miR-3680-5p	NM_173562	KCTD20	GACTCACTCACAGGATTGTGCA#TGCACAGTCCCTGTCCTAGTGCAGG#..((((((.(((((((((((((#)))))))))).)))...)))).)).	2399	2424	1	-22.6	1	2.63E-06	0.529	0.565412964	1.52272905	-6.013390378	19	25	10	3UTR		0	0
hsa-miR-3680-5p	NM_018433	KDM3A	GACTCACTCACAGGATTGTGCA#TGCACAGTTTATTTGGGTTGTGTTTTGTGTCTGAGTCC#((((((..((((((((((((((#)))))))))...............)))))..)))))).	4412	4450	1	-22.3	0	0.1076161	0.5	0.645781421	0.61673137	-7.79489591	20	38	9	3UTR		0	0
hsa-miR-3680-5p	NM_001042603	KDM5A	GACTCACTCACAGGATTGTGCA#TGCACCTGTGGTCAGGAGGCTGAAGTGGGAAGATTGCTTCAACCTGTGAGTTTGAGTCC#((((((((((((((.(((.(((#.)))..))))))))))))..))))).	8480	8539	0.961538462	-26.1	1	0.002005839	0.471	3.914380963	4.163971057	-4.673024006	20	26	12	3UTR		0	0
hsa-miR-3680-5p	NM_015299	KHNYN	GACTCACTCACAGGATTGTGCA#CCTGTGGGGAGTCT#(((((.((((((((........#))))))))))))).	3759	3773	1	-22.2	0	0.000131481	0.426	-0.147326488	0.080362262	-6.807031848	13	14	13	3UTR		0	0
hsa-miR-3680-5p	NM_014743	KIAA0232	GACTCACTCACAGGATTGTGCA#TGGGCAAGTTCTGTGTGTGGTGGGTTG#(((((((((((((((((((.((#)).)))).)))))))...)))))))).	5659	5686	1	-23	1	0.00262419	0.485	1.47371577	1.117697015	-3.937574446	21	27	8	3UTR		0	0
hsa-miR-3680-5p	NM_001168376	KIAA0319	GACTCACTCACAGGATTGTGCA#TACAGCCTGTGTGTGCACGCCCCATGAGCCGAAAAGTGGGTCT#((((((((((((((.(((((..#))))))))))).......................)))))))).	6645	6688	1	-21.8	1	0.000184285	0.588	0	0	-4.673024006	19	43	11	3UTR		0	0
hsa-miR-3680-5p	NM_001388359	KIAA0513	GACTCACTCACAGGATTGTGCA#TGCAGAGTGCAGTGAGTGAGA#..(((((((((.(.(((.((((#)))).))).).))))))))).	6294	6315	1	-24.9	1	0.000494896	0.368	0	0	-9.160643946	17	21	9	3UTR		0	0
hsa-miR-3680-5p	NM_020910	KIAA1549	GACTCACTCACAGGATTGTGCA#GTCCTGTGAGGAGG#..(((.((((((((((......#))))))))))))).	9001	9015	1	-21.2	0	0.000190329	0.559	3.5878117	2.379254891	-6.857959481	13	14	13	3UTR		0	0
hsa-miR-3680-5p	NM_012194	KIAA1549L	GACTCACTCACAGGATTGTGCA#TGGGGAGACAGAGCCACTCTGGTCAGATTTTCTGTGAGTGAGA#..(((((((((((((.......#.))))))))))))).	9421	9464	1	-21.9	1	0.000471987	0.515	0.225539969	0.214727423	-5.1900498	13	15	13	3UTR		0	0
hsa-miR-3680-5p	NM_001286274	KIAA1586	GACTCACTCACAGGATTGTGCA#GCCCATGTTTGCTAGAGTGGGTCA#(((((((((.((((..((.((.#)).))..))))...))))))))).	2528	2552	1	-20.5	1	0.000101779	0.618	0.278049933	0.046281632	-6.148579555	17	24	9	3UTR		0	0
hsa-miR-3680-5p	NM_020950	KIAA1614	GACTCACTCACAGGATTGTGCA#GCAGGGCTTCTGTGGTGGGC#..(((((.(((((((((.(((.#))).)).)))))))))))).	9000	9020	1	-21.7	0	2.10E-05	0.397	-0.02447708	-0.301411463	-7.270635649	17	20	12	3UTR		0	0
hsa-miR-3680-5p	NM_001348731	KIDINS220	GACTCACTCACAGGATTGTGCA#TGCACAGCCTGTGACGCTACAGGGAGAGGCTGAGTA#.(((((((((((((.(((((((#))))))))))))))..............).))))).	5886	5922	1	-22.8	1	8.57E-05	0.426	0	0	-4.528774398	20	36	14	3UTR		0	1
hsa-miR-3680-5p	NM_001105568	KIF13A	GACTCACTCACAGGATTGTGCA#CACATTTCTGTGTGTGTGTG#.((.(((.(((((((.((((..#)))).))))))).))).)).	6968	6988	0.961538462	-20.2	0	0.029082	0.676	0.309018757	0.227737769	-9.372031122	16	20	7	3UTR		0	0
hsa-miR-3680-5p	NM_015254	KIF13B	GACTCACTCACAGGATTGTGCA#TGCGCTCCTGGAAGGCCCCAGGAGTGGCACCTTAGTGTGGGTCG#(((((((((.(((((..(((((#))))))))))))........................))))))).	7823	7867	1	-21.2	1	0.000224991	0.324	5.322166414	5.450229588	-5.413129995	19	44	12	3UTR		0	0
hsa-miR-3680-5p	XM_047444820	KIF1A	GACTCACTCACAGGATTGTGCA#TGCGGCGAGAAATGGAGTGAGTCA#(((((((((.((...(((((((#)))).)))....))))))))))).	6663	6687	0.969230769	-22.8	1	0.09398963	0.456	0	0	-8.061501005	18	24	11	3UTR		0	0
hsa-miR-3680-5p	NM_001365951	KIF1B	GACTCACTCACAGGATTGTGCA#GCACGTCCAGGGTGGGTG#.((((((((...(((.(((((.#)))))))).)))))))).	8704	8722	1	-22.1	1	6.13E-06	0.353	0	0	-11.44045817	16	18	8	3UTR		0	0
hsa-miR-3680-5p	NM_001378441	KIF21A	GACTCACTCACAGGATTGTGCA#TGCATATATTCTGTGATGGGA#..((((.(((((((((((((((#)))))).))))))))))))).	5838	5859	1	-21.4	0	0.000458377	0.676	0	0	-6.500687254	19	21	13	3UTR		0	0
hsa-miR-3680-5p	XM_047424310	KIRREL1	GACTCACTCACAGGATTGTGCA#TGGGCGGTTGTGTGGGGAGTG#.((((.((((((.((((((.((#)).)))))).)))))))))).	3883	3904	1	-23.6	0	0.00021932	0.426	0	0	-6.983414211	18	21	10	3UTR		0	0
hsa-miR-3680-5p	NM_001394838	KLC1	GACTCACTCACAGGATTGTGCA#TGCAGACTCCTGTGGTGGGA#..(((((.(((((((.(.((((#)))).).)))))))))))).	5493	5513	1	-24.5	0	4.25E-07	0.294	0	0	-7.503684729	17	20	12	3UTR		0	0
hsa-miR-3680-5p	NM_001177718	KLF11	GACTCACTCACAGGATTGTGCA#GTACTATATTGTGGGTAGAGTA#.((((((((((((....((((.#))))....)))))))).)))).	2655	2677	1	-20.3	1	0.000202368	0.618	0.481370392	-0.058075705	-5.618663395	16	22	8	3UTR		0	0
hsa-miR-3680-5p	NM_001400136	KLF12	GACTCACTCACAGGATTGTGCA#GCACAATTAAGTGAATTGAGTCC#((((((.((((..((((((((.#))))))))..))))..)))))).	4381	4404	1	-23.4	0	0.00919587	0.574	0	0	-10.1171949	18	23	8	3UTR		0	0
hsa-miR-3680-5p	NM_025010	KLHL18	GACTCACTCACAGGATTGTGCA#TGCATTTCCTGTTAGGAGTGTATCA#((..(((((((((((..(((((#))))).))))))...)))))..)).	3838	3863	1	-21.8	0	0.008959843	0.544	0.3022472	-0.011758615	-8.760185276	18	25	6	3UTR		0	0
hsa-miR-3680-5p	NM_001349426	KLHL24	GACTCACTCACAGGATTGTGCA#GTATGGTGCTTTGGGTGAGG#..((((((((.((.(((((((.#))))))).)).)))))))).	3061	3081	1	-21.8	1	1.45E-06	0.559	0.82625525	0.358921793	-8.638615112	17	20	8	3UTR		0	0
hsa-miR-3680-5p	NM_012315	KLK9	GACTCACTCACAGGATTGTGCA#GCACAGCCTGTGGC#.......(((((((.((((((.#))))))))))))).	1070	1084	1	-20.2	0	1.86E-05	0.456	2.363562857	0.947017944	-17.8456945	13	14	13	3UTR		0	0
hsa-miR-3680-5p	NM_001197104	KMT2A	GACTCACTCACAGGATTGTGCA#TGCCATCCTCAGGTTGGCCCTTTCCCAAGCACTGTAAGTGAGTGGGTCA#(((((((((((...((.((((.#.)))).))..))))))))))).	12294	12343	1	-25.6	1	0.000662341	0.456	0.596099727	0.50486936	-9.430348286	17	22	11	3UTR		0	0
hsa-miR-3680-5p	NM_170606	KMT2C	GACTCACTCACAGGATTGTGCA#TGTTTTTCCCTTGTGGGTGGGTTT#((((((((((((((........#.)))))))))))))).	15243	15267	1	-21.1	1	0.000339501	0.647	3.888692857	3.89570163	-4.906073087	14	16	14	3UTR		0	0
hsa-miR-3680-5p	NM_020382	KMT5A	GACTCACTCACAGGATTGTGCA#TGCAAGGACGCAACTGTGAGCTGAGG#..(((((((((((..(((((..#.)))))))))))).)))).	2189	2215	1	-20.2	1	0.00162829	0.368	0.237653383	0.014967784	-6.549290197	16	19	12	3UTR		0	0
hsa-miR-3680-5p	NM_001304947	KRBA2	GACTCACTCACAGGATTGTGCA#TGCCAACCATGTGAGTGAGCCA#(.((((((((((((.(((.(((#)))))))).)))))))))).).	8469	8491	1	-24.3	1	0.0147678	0.471	-0.198326462	0.058007863	-5.836699888	19	22	10	3UTR		0	0
hsa-miR-3680-5p	NM_016618	KRCC1	GACTCACTCACAGGATTGTGCA#TGCACAATCTGTTTCTTGATTGGGTTTGTTATAGTTTTGAGTTGGGTA#.(((((((((..((((((((((#))))))))))...........................))))).)))).	1555	1603	1	-20.2	1	0.3362124	0.691	1.120788935	1.008052012	-9.964902622	19	48	10	3UTR		0	0
hsa-miR-3680-5p	NM_007043	KRR1	GACTCACTCACAGGATTGTGCA#TGGTCTTCATACCTGTGAGTGGGC#..((((((((((((..((((..#.)))))))))))))))).	2954	2978	1	-22.9	1	0.000872374	0.544	0.187819064	0.119323758	-5.92549936	16	18	16	3UTR		0	0
hsa-miR-3680-5p	NM_182507	KRT80	GACTCACTCACAGGATTGTGCA#TCCTGATGGGTGAGTCG#(((((((((((((((.......#))))).)))))))))).	1726	1743	1	-25.1	1	9.62E-06	0.471	0	0	-4.170623527	15	17	10	3UTR		0	0
hsa-miR-3680-5p	NM_173598	KSR2	GACTCACTCACAGGATTGTGCA#TGTATCAGTCCTGTTGATGGAGTGGTGTG#.(((((((((((((((((((((#)))).))))))))).....)))))).)).	16264	16293	1	-22.6	1	0.000431271	0.588	0	0	-3.793324837	21	29	9	3UTR		0	0
hsa-miR-3680-5p	NM_001199241	KYNU	GACTCACTCACAGGATTGTGCA#GGGCAGTCTTGTGGAACTGAGC#..((((.((((((((((((.(.#).))))))))))))...)))).	13284	13306	1	-22.6	0	0.000762632	0.471	0.225746833	-0.002657787	-6.500687254	17	22	12	3UTR		0	0
hsa-miR-3680-5p	NM_005561	LAMP1	GACTCACTCACAGGATTGTGCA#GTAGGATTTTGAGGGTGGGG#..(((((((.(((((((.(((.#))).))))))).))))))).	1687	1707	1	-20.9	1	0.01742824	0.485	1.143352129	1.252529828	-6.199507188	17	20	7	3UTR		0	0
hsa-miR-3680-5p	NM_018697	LANCL2	GACTCACTCACAGGATTGTGCA#GCCAGTTCTGTGGTGAT#...((((.((((((((((.((.#)))))))))))))))).	4436	4453	1	-22.4	0	5.14E-05	0.622	0.32325882	0.332703573	-8.828175123	16	17	16	3UTR		0	0
hsa-miR-3680-5p	NM_198511	LANCL3	GACTCACTCACAGGATTGTGCA#TGTAGAGAGAAAATGAACTGGAAAATAAAGTAATTCTGGGGTGAGTTT#(((((((((.((((((((....#.))))))))))))))))).	5278	5326	1	-21	1	0.000469449	0.662	0	0	-5.180080915	17	19	17	3UTR		0	0
hsa-miR-3680-5p	NM_001362949	LARGE1	GACTCACTCACAGGATTGTGCA#GCAATCCGGTTTGTGAGATCA#(((((((..((.(((((((...#))))))).))..))))).)).	4302	4323	1	-20.2	1	0.000733653	0.529	0	0	-10.65440234	16	21	7	3UTR		0	0
hsa-miR-3680-5p	NM_015315	LARP1	GACTCACTCACAGGATTGTGCA#GCACCCTCCTGAATGGAACCCCAGAGTACCTCCTGTGTGGAAGGGTCC#(((((.(.(((((((..((((.#.)))).))))))).)...))))).	6233	6281	1	-21.1	0	7.68E-07	0.441	0.258412729	0.234290527	-8.385217217	17	24	7	3UTR		0	0
hsa-miR-3680-5p	NM_015155	LARP4B	GACTCACTCACAGGATTGTGCA#TGTATAAGACAGCTTAGAGTCCATGGAGCCCGGCCCTGGGTTGGCGTGAGTGGGTCA#((((((((((((((.(((.((.#.)).))).)))........))))))))))).	3861	3918	1	-24.1	1	5.09E-05	0.397	1.549275186	2.232374475	-4.673024006	19	31	11	3UTR		0	1
hsa-miR-3680-5p	XM_047419518	LATS1	GACTCACTCACAGGATTGTGCA#TGCAAAGTGCAAAACTGTGAGTGGA#...((((((((((..((((((.#.))))))..)))))))))).	6689	6714	1	-24.3	0	0.00269587	0.647	0	0	-8.106829671	16	20	10	3UTR		0	0
hsa-miR-3680-5p	NM_014793	LCMT2	GACTCACTCACAGGATTGTGCA#GCAGAACACTGTGATGAGG#..((((.((((((..((.(((.#))).))..)))))))))).	4369	4388	1	-21.2	0	0.00079188	0.456	-0.272422333	0.137236914	-8.092976732	15	19	10	3UTR		0	0
hsa-miR-3680-5p	XM_017025969	LDLRAD4	GACTCACTCACAGGATTGTGCA#GCCCAAGGAATATCCTGGAGTGGTCC#(((.(((((.((((((..(.(.#.).)..)))))))))))))).	3111	3137	1	-21.6	0	5.18E-05	0.529	0	0	-8.212103189	16	21	14	3UTR		0	0
hsa-miR-3680-5p	NM_002306	LGALS3	GACTCACTCACAGGATTGTGCA#TGTAAAGGTTTCATGTTCACTGTGAGTGAA#...((((((((((((.((((..#.)))).)).)))))))))).	854	884	1	-20.5	0	0.000127841	0.662	0	0	-6.747589274	16	20	10	3UTR		0	0
hsa-miR-3680-5p	NM_014181	LGALSL	GACTCACTCACAGGATTGTGCA#GCATTGCTTTGATCAGGTAGTGAGGGAAGACAGGGTTCTGGGGTGGGG#..(((((((.(((((((.((..#.)).)))))))))))))).	2354	2402	1	-21.3	1	0.01883054	0.588	2.350691571	0.695069515	-6.199507188	16	19	14	3UTR		0	0
hsa-miR-3680-5p	NM_001143940	LGSN	GACTCACTCACAGGATTGTGCA#TGTACAGTCGTGAGTCA#(((((((......(((((((((#)))))))))))))))).	4085	4102	0.953846154	-20.4	1	0.05647996	0.706	4.342478089	2.23630994	-16.0108139	16	17	16	3UTR		0	0
hsa-miR-3680-5p	NM_004789	LHX2	GACTCACTCACAGGATTGTGCA#TGTACAGTTTTGTGGACTGAGCG#(.((((.(((((((((((((((#)))))))))))))))..))))).	2024	2047	1	-21.8	0	0.00073822	0.632	0	0	-6.644936863	20	23	15	3UTR		0	0
hsa-miR-3680-5p	NM_018362	LIN7C	GACTCACTCACAGGATTGTGCA#TGCATGTTTGTGATCACTGTGAGTCT#((((((((((((((...(((((#))))).))))))).....))))))).	2047	2073	1	-20.7	1	0.006958619	0.662	0.274383791	0.300018499	-4.906073087	19	26	7	3UTR		0	0
hsa-miR-3680-5p	NM_001278235	LMCD1	GACTCACTCACAGGATTGTGCA#TGCTGAGGAGTGAGTCA#(((((((((.(((.(.......#).)))..))))))))).	1041	1058	1	-20.1	1	0.002383669	0.485	-0.298853522	-5.64E-05	-6.269969912	13	17	9	3UTR		0	0
hsa-miR-3680-5p	NM_002316	LMX1B	GACTCACTCACAGGATTGTGCA#GCACAGCCTGGAAAGAGCTCA#(((((..((.((((.((((((.#))))))))))))..))).)).	5475	5496	1	-21.3	0	6.22E-05	0.397	0	0	-9.360175771	17	21	12	3UTR		0	0
hsa-miR-3680-5p	XM_011545655	LOC100288966	GACTCACTCACAGGATTGTGCA#GTAGGAAATTTTCTCCATGACCTGTGTGAGTCA#(((((((..(((((.(((((..#.))))))))))))))))).	1746	1779	1	-21	1	0.000723076	0.559	0	0	-8.043048594	17	19	17	3UTR		0	0
hsa-miR-3680-5p	NM_001369869	LOC102723475	GACTCACTCACAGGATTGTGCA#TGAGTTACCACAGTCCTTGAGATGAGTG#.(((((((((.(((((((((..#.))))))))))))).))))).	2473	2501	1	-24.4	1	0.000269587	0.5	0	0	-6.618099313	18	21	13	3UTR		0	0
hsa-miR-3680-5p	XM_011546082	LOC102724200	GACTCACTCACAGGATTGTGCA#GCACAGCCTAGGAGGGTCA#(((.(.(((..(((.((((((.#)))))))))..))))))).	3211	3230	1	-20.9	0	0.00048425	0.559	0	0	-13.67328599	16	19	9	3UTR		0	0
hsa-miR-3680-5p	XM_047438180	LOC124904411	GACTCACTCACAGGATTGTGCA#TGCATAATCCCCTTGAGTGTGGGTGGA#...(((((((((((((((((((#)))))))))).......))))))))).	1345	1372	1	-24.3	0	1.29E-06	0.515	0	0	-6.514540194	19	27	10	3UTR		0	0
hsa-miR-3680-5p	XM_047443537	LONRF2	GACTCACTCACAGGATTGTGCA#TGCACGGCCTGTGGGAGCCCTGGGGTTAGTGGGTCC#((((((((((((((.(((((((#)))))))))))))..............)))))))).	7645	7681	1	-27.2	1	4.72E-06	0.382	0	0	-4.673024006	21	36	13	3UTR		0	0
hsa-miR-3680-5p	NM_002318	LOXL2	GACTCACTCACAGGATTGTGCA#TGTAAGTGACTCATCTTCCTGTTGTTCCAATTCTGTGGGTTTTTGATTCAACGGTGCTATAACCAGGGTCC#((((((((((((((((((.(((#.)))..))))))))))))).........................))))).	3279	3350	1	-21.8	1	0.001220165	0.456	0.81314084	0.57883696	-3.937574446	21	50	13	3UTR		0	0
hsa-miR-3680-5p	NM_005578	LPP	GACTCACTCACAGGATTGTGCA#CATAGTTTTTCCTGGGTGAGTCT#((((((((((.(((((((((..#)))))))))...)))))))))).	2472	2495	1	-21.8	1	0.001449199	0.544	0.9028128	1.078120311	-6.762348922	19	23	10	3UTR		0	0
hsa-miR-3680-5p	NM_001305581	LRMDA	GACTCACTCACAGGATTGTGCA#TGCGCAGGAATGTCTCCCTCAATGTGAGCTTTGGAGGCAAAACATATTTTTGGAGTGAGTTA#(((((((((.(((((.((((..#.)))).)))))))))))))).	2783	2845	1	-21.3	1	0.009595891	0.588	2.365027444	3.0561531	-5.413129995	18	21	14	3UTR		0	0
hsa-miR-3680-5p	NM_014045	LRP10	GACTCACTCACAGGATTGTGCA#GCTGCAGCGCTGGGGTGGGTG#.((((((((.(((..((((((.#)).))))..))))))))))).	3989	4010	1	-21.1	1	0.000152234	0.382	0.140264375	0.067543542	-6.628120783	17	21	11	3UTR		0	0
hsa-miR-3680-5p	NM_002337	LRPAP1	GACTCACTCACAGGATTGTGCA#TGCACTTTATTGTGGGTGGA#...((((((((((....(((((#)))))....)))))))))).	2721	2741	1	-20.7	0	0.004503722	0.603	2.6797476	1.861887918	-8.339878752	15	20	10	3UTR		0	0
hsa-miR-3680-5p	NM_001272036	LRRC14	GACTCACTCACAGGATTGTGCA#GCGCAGTCACAGCGCCATGGGTTCTCTGTGGGAGAGCA#(.(((.(((((((((((((((.#)))))))).................))))))).)))).	3616	3654	1	-22.9	0	3.31E-06	0.353	0	0	-7.002209089	19	38	8	3UTR		0	0
hsa-miR-3680-5p	NM_001378102	LRRC18	GACTCACTCACAGGATTGTGCA#GTGCCATCCTTTTGGTAATGAGTGAGTTC#((((((((((.(((((.((((.#)))).)))))........)))))))))).	1566	1595	1	-21.7	1	0.000121638	0.588	3.703787921	2.05349203	-6.762348922	19	29	10	3UTR		0	0
hsa-miR-3680-5p	NM_001005210	LRRC55	GACTCACTCACAGGATTGTGCA#CACATCCCTGTGCAGGAGG#..(((.((((((((..((((..#))))..)))))).))))).	2631	2650	1	-20.1	0	0.000392181	0.603	0	0	-7.826458121	15	19	6	3UTR		0	0
hsa-miR-3680-5p	XM_011534989	LRRC63	GACTCACTCACAGGATTGTGCA#GCCTCCAGATAGCAATGCAGTCCTGCTGATGCCTTAATTTTAGTAGAGTGAGA#..(((((((.(((((((((...#.)))))))))....................))))))).	1408	1461	1	-20.8	1	0.001109355	0.603	0	0	-6.199507188	16	38	9	3UTR		0	0
hsa-miR-3680-5p	NM_001370785	LRRC7	GACTCACTCACAGGATTGTGCA#GTACAAGGCAATGTGGTGAGTCC#(((((((.((((...((((((.#)))))).....))))))))))).	12339	12362	1	-23.5	1	9.78E-05	0.544	0	0	-9.132629466	17	23	11	3UTR		0	0
hsa-miR-3680-5p	NM_032270	LRRC8C	GACTCACTCACAGGATTGTGCA#GCAAGGTTTTTGTGAGTGAA#...((((((((((((...(((.#)))....)))))))))))).	3204	3224	1	-20.9	0	0.002089805	0.662	0.277340317	-0.020799759	-6.747589274	15	20	12	3UTR		0	0
hsa-miR-3680-5p	NM_001384423	LSM14A	GACTCACTCACAGGATTGTGCA#TGTCCTTGCAGAAGTTGATGTGCTGAGCAGCAGCCTTATGGGTGGGTCT#((((((((((.(((.((((((.#.))).))))))..)))))))))).	2180	2229	1	-23.8	1	0.000255564	0.574	0	0	-7.497798482	19	24	10	3UTR		0	0
hsa-miR-3680-5p	XM_011528613	LSM14B	GACTCACTCACAGGATTGTGCA#GGGCAGGGGTGGGTGGGTG#.((((((((((....((((.(.#).))))..)))))))))).	1688	1707	1	-20.8	1	0.003660652	0.309	0	0	-10.02154824	15	19	10	3UTR		0	0
hsa-miR-3680-5p	NM_181657	LTB4R	GACTCACTCACAGGATTGTGCA#TGGTCAACCTTGTGAGTGGGG#..((((((((((((.(((..((#))..))).)))))))))))).	3217	3238	1	-22.3	1	0.000911787	0.5	-0.06707898	-0.11638777	-5.69245028	17	21	12	3UTR		0	0
hsa-miR-3680-5p	NM_001330420	LUC7L	GACTCACTCACAGGATTGTGCA#TGTACAGAGTTGCTCCTGTGTTCCCGGGTCA#(((((...((((((((((((((#)))))))......))))))).....))))).	2467	2498	1	-21.7	0	0.01338004	0.574	3.924967725	5.0037004	-9.695854671	19	31	7	3UTR		0	0
hsa-miR-3680-5p	NM_001142546	LUZP1	GACTCACTCACAGGATTGTGCA#CCTTGGGTGAGTCA#((((((((((.(((........#))))))))))))).	5314	5328	1	-20.3	1	0.000190519	0.515	1.9027943	1.746579832	-7.730847562	13	14	13	3UTR		0	0
hsa-miR-3680-5p	NM_001111097	LYN	GACTCACTCACAGGATTGTGCA#TGCACTCCAGCCTGGGCAAGAGTGAGA#..(((((((.((((...(((((#))))).....)))).....))))))).	4320	4347	1	-20.6	1	0.000432439	0.544	0.082583671	-0.204982854	-7.168005828	16	27	7	3UTR		0	0
hsa-miR-3680-5p	NM_182573	LYPD5	GACTCACTCACAGGATTGTGCA#TGCATGGGTTCAAATCCCAGCTCCACCATTCAGCCTGCAGAGACTGTGGGTGAGTTA#(((((((((((((..((.((((#.)))).)).))))))))))))).	1389	1446	1	-27.1	1	7.33E-06	0.515	0	0	-5.529863924	19	23	13	3UTR		0	1
hsa-miR-3680-5p	NM_001281296	M1AP	GACTCACTCACAGGATTGTGCA#TGCTCTCTATCCGCCTGAGCCTCTGTGAGTGAGG#..((((((((((((........#.)))))))))))).	1779	1813	1	-21.3	1	1.72E-06	0.441	2.725143417	2.194032828	-5.92549936	12	14	12	3UTR		0	0
hsa-miR-3680-5p	NM_182762	MACC1	GACTCACTCACAGGATTGTGCA#GCATTTAACTTGTTCATGAAAATAGAGTGAGTCA#((((((((((((((...((((.#))))....)))))...........))))))))).	9106	9140	1	-22.8	1	0.005054096	0.673	0	0	-4.906073087	18	34	9	3UTR		0	0
hsa-miR-3680-5p	NM_002358	MAD2L1	GACTCACTCACAGGATTGTGCA#GCATAGCTAATGAATTCTTGTTCCTACGAAGTTATAGAACTTAAGGGTCCAAAGTTGAGTGAGTCT#(((((((((((.(((((.(...#.).)))))...)).))))))))).	1483	1549	1	-22.1	1	0.01018311	0.632	0.047772083	0.105182635	-7.284377756	17	24	9	3UTR		0	0
hsa-miR-3680-5p	NM_003682	MADD	GACTCACTCACAGGATTGTGCA#GGGCAGCCGGAGTGAGTG#.((((((((.(.((.((((.(.#).))))))))))))))).	5595	5613	1	-20.5	1	0.000115862	0.382	-0.237612793	-0.284140368	-9.118084176	16	18	15	3UTR		0	0
hsa-miR-3680-5p	NM_175868	MAGEA6	GACTCACTCACAGGATTGTGCA#TCCTGTGACGTGAGG#..(((((((((((((.......#)))))))).))))).	1263	1278	1	-21.3	1	2.58E-05	0.456	0	0	-5.1900498	13	15	8	3UTR		0	0
hsa-miR-3680-5p	NM_032509	MAK16	GACTCACTCACAGGATTGTGCA#TGCCACGTCAGTGGGGCAAGAAATCTGGAGTGAGTG#.((((((((.((((.((.(((.#.)))..)).)))))))))))).	1065	1101	1	-20.6	1	0.05890883	0.559	0.949693175	0.584587794	-5.771280866	17	22	12	3UTR	MIRT713794	0	0
hsa-miR-3680-5p	XM_047427710	MAML2	GACTCACTCACAGGATTGTGCA#TGCCAGCACTTCCCAGTTACACTCCTGTGAGTCAGC#..((.((((((((((.((((..#.)))).)))))))))).)).	26996	27032	1	-21.7	0	0.002152595	0.603	0	0	-9.309086974	16	20	10	3UTR		0	0
hsa-miR-3680-5p	NM_001270458	MAOA	GACTCACTCACAGGATTGTGCA#TGGCCCTGTTAAGGCATCCACTTCACAGTTCTGAAGGCTGAGTCA#((((((((..((((((((((..#.))))))))))..)).)))))).	5007	5052	1	-23.1	1	0.000659698	0.515	0.6224762	0.36620166	-6.236470573	18	23	10	3UTR		0	0
hsa-miR-3680-5p	XM_047432517	MAP1A	GACTCACTCACAGGATTGTGCA#CATTCCTGTGAGGTGTCT#(((.(.(((((((((.((....#)).)))))))))).))).	9332	9350	1	-21.5	0	0.001072439	0.471	0	0	-9.103604563	15	18	10	3UTR		0	0
hsa-miR-3680-5p	NM_001281435	MAP2K4	GACTCACTCACAGGATTGTGCA#GCACTGAACCTTAGGCTTTGTATGACAGTGAAGCAGCACTGTGAGTGGTTCA#((.((((((((((..((((.((#.))..))))..)))))))))).)).	2787	2839	1	-21.6	0	5.65E-05	0.544	0.15700383	0.231529652	-7.087403398	18	25	10	3UTR		0	0
hsa-miR-3680-5p	NM_006609	MAP3K2	GACTCACTCACAGGATTGTGCA#TGTATGACCTACTGATGACATACAGTGAGTGTAGTCA#((((((((((((((.(((((((#))))))))))..............))))))).)))).	7188	7225	1	-21.5	1	0.000181624	0.588	0.403926731	0.226987535	-4.673024006	21	37	10	3UTR		0	0
hsa-miR-3680-5p	NM_001284232	MAP3K9	GACTCACTCACAGGATTGTGCA#CACATTCCCTAGCTCTGTGCCTGCACAGTGAGTCT#((((((((..((((((.(.((.#.)).).)).))))...)))))))).	9181	9216	1	-20.7	1	0.001778832	0.456	4.95432125	1.656111971	-6.236470573	17	25	8	3UTR		0	0
hsa-miR-3680-5p	NM_004579	MAP4K2	GACTCACTCACAGGATTGTGCA#TGCCCCTCCATGGGCAGAAACCTGTGGGAGGGTCA#(((((.((((((((.((.(((.#.))).)).)))))))).))))).	5409	5444	1	-27.6	0	1.96E-05	0.471	0	0	-6.573982768	18	23	8	3UTR		0	0
hsa-miR-3680-5p	NM_001371487	MAPKAPK5	GACTCACTCACAGGATTGTGCA#GGTCTTGTGTGTGGGTA#.((((((.(((((((((.....#))))))))).)))))).	5927	5944	1	-20.3	1	0.000899395	0.676	0	0	-6.106959767	15	17	9	3UTR		0	0
hsa-miR-3680-5p	NM_014268	MAPRE2	GACTCACTCACAGGATTGTGCA#TGTGGATGCACGTGAGTGGGTA#.((((((((((......(((((#.))))))))))))))).	3131	3153	1	-20.6	1	9.46E-07	0.441	-0.171	-0.1311	-10.25459732	15	17	15	3UTR		0	0
hsa-miR-3680-5p	NM_016835	MAPT	GACTCACTCACAGGATTGTGCA#GCACAAGAAGTGGGAGTGGGA#..(((((((.((...((((((.#))))))....)).))))))).	3000	3021	1	-21.3	1	0.01632292	0.412	0.245979186	0.308798486	-9.080927278	15	21	7	3UTR		0	0
hsa-miR-3680-5p	NM_015329	MAU2	GACTCACTCACAGGATTGTGCA#GTACTTTCCTGTGGGTCGCTCA#((...((((((((((..((((.#))))..))))))))))...)).	3968	3990	1	-23.9	0	0.000294375	0.559	0.05950999	0.056321739	-12.87922245	16	22	10	3UTR		0	0
hsa-miR-3680-5p	NM_020746	MAVS	GACTCACTCACAGGATTGTGCA#GGGCATCCTGGAGTGCTGGTCT#(((((((((.(((((.(((.(.#).)))))))))))))..)))).	9902	9924	1	-23.7	1	7.82E-05	0.441	0.164131534	-0.012219292	-5.413129995	18	22	13	3UTR		0	0
hsa-miR-3680-5p	NM_024298	MBOAT7	GACTCACTCACAGGATTGTGCA#TGCATCCACAATGTGGGGTCGGAGCTTGGGGGCAGGTCCTGGGAGTGGGA#..(((((((.((((((..(((.#.))).)))))).))))))).	1994	2044	1	-24.5	1	4.71E-05	0.382	2.447710714	2.256324155	-6.199507188	16	20	7	3UTR		0	0
hsa-miR-3680-5p	NM_182746	MCM4	GACTCACTCACAGGATTGTGCA#TGCATGTCCTGCTTGCTGCACGCCACATGGGTGTGGTCT#(((((((((((((((.((((((#)))))))))))................)))))).)))).	2705	2744	1	-21.3	1	9.73E-08	0.441	0	0	-4.170623527	21	39	11	3UTR		0	0
hsa-miR-3680-5p	XM_011534755	MCPH1	GACTCACTCACAGGATTGTGCA#GCACACTTGTGGGTGGTTG#(((.((((((((((..(((((.#)))))))))))))))))).	3041	3060	1	-24.3	0	0.003605717	0.632	0	0	-7.938095362	18	19	18	3UTR		0	0
hsa-miR-3680-5p	NM_024717	MCTP1	GACTCACTCACAGGATTGTGCA#TGGGCTTTAAATGAATAGCGTGATTTCACACTCTAGTGTGAGTGAGTG#.((((((((((((((.((((..#.)))).)))..))))))))))).	6768	6816	1	-24.2	1	0.000861739	0.618	0	0	-4.026373918	18	23	11	3UTR		0	0
hsa-miR-3680-5p	NM_014060	MCTS1	GACTCACTCACAGGATTGTGCA#TGTCTATTAATAGTCCTTGAGTGAGC#..((((((((.((((((((...#.)))))))))))))))).	6557	6583	1	-22.3	1	0.02441948	0.632	-0.173217375	0.59210453	-7.781775195	16	18	16	3UTR	MIRT504145	0	1
hsa-miR-3680-5p	NM_005586	MDFI	GACTCACTCACAGGATTGTGCA#GCGAGAGCCTGGGGTGGGG#..(((((((.((((....(((.#)))....))))))))))).	1484	1503	1	-21.1	1	1.35E-05	0.338	-0.132753856	0.425111951	-7.168005828	14	19	11	3UTR		0	0
hsa-miR-3680-5p	NM_153487	MDGA1	GACTCACTCACAGGATTGTGCA#TGCCAAACAACTGCAGGGAGTTTGGCTAACAGTCCTGTGTCCAGGGTGCCGGTGGGG#..(((((((((((((((((((.#.))..)))))))))))...........)))))).	7527	7584	1	-24	1	1.07E-06	0.441	3.803555781	3.639963175	-4.957000719	19	34	11	3UTR		0	0
hsa-miR-3680-5p	NM_002395	ME1	GACTCACTCACAGGATTGTGCA#GCACAGCCTGAGCAGTGAGA#..(((((((.((((.((((((.#)))))))))).).)))))).	2596	2616	1	-23.9	1	0.000640375	0.529	0	0	-6.934956748	17	20	10	3UTR		0	0
hsa-miR-3680-5p	NM_001168335	ME2	GACTCACTCACAGGATTGTGCA#TGCATAGGGCCTGGGGTGGGG#..(((((((.((((.(((((((#)))))))..))))))))))).	5037	5058	1	-24.2	1	0.000239267	0.574	-0.211905729	-0.269980421	-6.934956748	18	21	11	3UTR		0	0
hsa-miR-3680-5p	XM_047447407	MED12L	GACTCACTCACAGGATTGTGCA#CCTAGTGAGTGAGTCA#((((((((((((((........#))).))))))))))).	8586	8602	1	-24.6	1	0.0112399	0.632	0	0	-4.906073087	14	16	11	3UTR		0	0
hsa-miR-3680-5p	NM_004268	MED17	GACTCACTCACAGGATTGTGCA#GCTCAGGCTAGAAGAGTGAGTCT#(((((((((...((..((.((.#)).))..))....))))))))).	3662	3685	1	-20.4	1	0.000574134	0.603	0.181065911	-0.072867194	-12.32015734	15	23	9	3UTR		0	0
hsa-miR-3680-5p	NM_001305457	MED20	GACTCACTCACAGGATTGTGCA#TGGGCAGTCATGTGCTGAGTTA#((((((..((((.((((((.((#)).)))))).)))).)))))).	1616	1638	1	-20.4	0	3.52E-05	0.574	0.103393783	0.136041364	-9.084026523	18	22	6	3UTR		0	0
hsa-miR-3680-5p	NM_025205	MED28	GACTCACTCACAGGATTGTGCA#GTACTGCATCCTGGGGGTGGAGG#..(((((((.((((((.((((.#))))...)))))).))))).)).	6000	6023	1	-21	1	1.97E-06	0.471	-0.107727275	-0.040526042	-6.199507188	17	23	6	3UTR		0	0
hsa-miR-3680-5p	NM_001271629	MEF2D	GACTCACTCACAGGATTGTGCA#GCACACTACCTGGGGGAGTCA#(((((.(((.(((((.(((((.#))))).).)))))))))))).	2893	2914	1	-25	0	4.17E-05	0.382	0.54937092	-0.059970044	-7.314088756	18	21	12	3UTR		0	0
hsa-miR-3680-5p	NM_001271938	MEGF8	GACTCACTCACAGGATTGTGCA#GCAGAGGCCCTGGGGTGGGA#..(((((((.((((.((.(((.#))).))..))))))))))).	9641	9661	0.974358974	-22.1	1	4.07E-05	0.456	0.570000714	-0.181101795	-6.934956748	16	20	11	3UTR		0	0
hsa-miR-3680-5p	NM_020961	METTL14	GACTCACTCACAGGATTGTGCA#CACTTGCCTGTGATGGGTCC#((((((.(((((((...(((..#)))...))))))))))))).	3041	3061	1	-22.6	0	0.000833946	0.529	-0.595299143	-0.026174342	-6.449759622	16	20	13	3UTR		0	0
hsa-miR-3680-5p	NM_001198695	MFAP4	GACTCACTCACAGGATTGTGCA#GCATCCCTCCCACCAACTTACTCCCCTGTGGTGAGTA#.((((((.((((((...(((..#.)))...)))))))))))).	1417	1454	1	-20.8	1	1.85E-06	0.412	2.0817395	2.873270419	-7.075458407	15	20	12	3UTR		0	0
hsa-miR-3680-5p	NM_001120	MFSD10	GACTCACTCACAGGATTGTGCA#GACCCTGTGGGTGGGG#..((((((((((((.((.....#)).)))))))))))).	1730	1746	0.961538462	-21.1	1	1.00E-09	0.265	-1.094446575	-1.063863358	-5.69245028	14	16	12	3UTR		0	0
hsa-miR-3680-5p	NM_181644	MFSD4A	GACTCACTCACAGGATTGTGCA#GCAAATCCTGTAGTGAT#...(((((.((((((((.(((.#)))))))))))))))).	3174	3191	1	-20.9	0	0.000438048	0.544	0	0	-7.570929852	16	17	16	3UTR		0	0
hsa-miR-3680-5p	NM_001371457	MGAT5	GACTCACTCACAGGATTGTGCA#GCAGAAGTCCAAAGGAAACCTTGGTGAGTGAGTG#.((((((((((.(((((.(((.#)))..))))).............)))))))))).	4630	4664	1	-22.8	1	0.02702502	0.5	0	0	-7.140128147	18	34	10	3UTR	MIRT541795	0	0
hsa-miR-3680-5p	NM_002412	MGMT	GACTCACTCACAGGATTGTGCA#TGCATTCCACGTGTCCTGTGGCCGCCTCCAGTGGTGAGTCT#((((((((((((((((((((..#.)))).))))))))............)))))))).	3442	3483	1	-25.7	1	0.000361719	0.412	0	0	-3.937574446	20	35	8	3UTR		0	0
hsa-miR-3680-5p	NM_001282665	MICAL2	GACTCACTCACAGGATTGTGCA#TGCACTAACTGTGAGTGT#....(((((((((....(((((#)))))...))))))))).	3062	3080	1	-22.1	0	0.000626539	0.485	1.691228222	0.455802704	-11.37190103	14	18	9	3UTR		0	0
hsa-miR-3680-5p	NM_001270384	MIGA1	GACTCACTCACAGGATTGTGCA#TCCTGTGTAGTGTAGTCA#(((((((((((((((.......#))))))).)))).)))).	2086	2104	1	-22.2	1	0.004784434	0.647	0.856185235	0.932130455	-4.170623527	15	18	7	3UTR		0	0
hsa-miR-3680-5p	NM_015206	MINAR1	GACTCACTCACAGGATTGTGCA#TGCAAGATCCTGAAGGAATGGGTA#.(((((.((.(((((((.((((#)))).)))))))...)).))))).	6672	6696	1	-20.1	0	0.001991862	0.603	0.689607214	1.60572286	-6.579517841	18	24	7	3UTR		0	0
hsa-miR-3680-5p	XM_047430981	MIPOL1	GACTCACTCACAGGATTGTGCA#GCACAATTCTTTGGGGGTGAGG#..(((((((..((((((((((.#))))))))))....))))))).	22179	22201	1	-25.2	1	0.006940566	0.397	0	0	-9.024281663	17	22	10	3UTR		0	0
hsa-miR-3680-5p	NM_199054	MKNK2	GACTCACTCACAGGATTGTGCA#GTGCGACCTGGAGGACTGGTCA#((((..(((.((((.((((((.#)))))))))))))....)))).	3472	3494	1	-20.4	0	0.000170198	0.441	4.082260317	2.06368294	-11.93552641	17	22	13	3UTR		0	0
hsa-miR-3680-5p	NM_014730	MLEC	GACTCACTCACAGGATTGTGCA#GCCTTGGCACCTCTTGCATCCAGGCAGTCTTGTGAGATGGGG#..(((((((((((((((((...#.))))))))))))).)))).	5551	5593	1	-24.5	1	0.000503684	0.441	0.963456939	1.19732395	-4.957000719	17	20	13	3UTR		0	0
hsa-miR-3680-5p	NM_198403	MMD2	GACTCACTCACAGGATTGTGCA#GCAAAGAGTCCTGTGGGTTGTTTATACCTGGGTG#.((((((((((((((((.(((.#)))...))))))))))))...........)))).	1260	1294	1	-22.4	1	0.000730294	0.471	0	0	-3.793324837	19	34	12	3UTR		0	0
hsa-miR-3680-5p	NM_173470	MMGT1	GACTCACTCACAGGATTGTGCA#TACAGTACTGTGAGACAGTCA#((((..(((((((.((((((..#)))))).)))))))..)))).	3224	3245	1	-21.3	0	0.001124249	0.676	0	0	-10.8144103	17	21	7	3UTR		0	0
hsa-miR-3680-5p	NM_001272101	MMP19	GACTCACTCACAGGATTGTGCA#GCAAGACTCTGGCAGGTGGGTCA#((((((((..((((.((.(((.#))).)).))))...)))))))).	2429	2452	1	-20.5	1	0.000137525	0.441	0	0	-6.971920133	17	23	8	3UTR		0	0
hsa-miR-3680-5p	NM_001355003	MMP24OS	GACTCACTCACAGGATTGTGCA#TGCCCTGTCCTGGGGTGAT#...((((((.((((((.(.(((#))).).)))))))))))).	1197	1216	1	-20.6	0	4.34E-07	0.426	-0.153195667	-0.51472064	-7.757046662	16	19	12	3UTR		0	0
hsa-miR-3680-5p	NM_173468	MOB1B	GACTCACTCACAGGATTGTGCA#TGTACATGCATAACCAGGGTGGTGAGG#..(((((.(((.((.(((((((#.)))))))))...)))))))).	6294	6321	1	-20.2	0	0.000361601	0.618	0	0	-11.35288852	17	22	9	3UTR		0	0
hsa-miR-3680-5p	NM_024761	MOB3B	GACTCACTCACAGGATTGTGCA#GCACAGTTCTGCCTGTGAC#...((((...(((((((((((.#)))))))))))...)))).	1404	1423	1	-21.9	0	3.73E-05	0.456	0.033350482	-0.006543704	-11.12707125	15	19	11	3UTR		0	1
hsa-miR-3680-5p	NM_018995	MOV10L1	GACTCACTCACAGGATTGTGCA#GCAGGGTCGTGTGTGGGTG#.((((((..(((.((((.(((.#))).)))).))))))))).	3821	3840	1	-21.3	1	0.003772254	0.324	-0.467225333	-0.2909164	-8.452480037	16	19	9	3UTR		0	0
hsa-miR-3680-5p	NM_001278371	MPP2	GACTCACTCACAGGATTGTGCA#GGACAACCTGTGACACCCTGAGTCC#((((((.(((((((.((((.(.#).))))))))))).....)))))).	3282	3307	1	-23	0	0.005913067	0.426	0	0	-6.216710541	18	25	11	3UTR		0	0
hsa-miR-3680-5p	NM_001145399	MPPED2	GACTCACTCACAGGATTGTGCA#GCAGGGTGGAGTGGGTGAGTG#.((((((((((...(((.(((.#))).)))...)))))))))).	4268	4289	1	-23.6	1	0.01000202	0.5	0.108025263	0.337762706	-9.286098677	16	21	10	3UTR		0	0
hsa-miR-3680-5p	NM_001364716	MPRIP	GACTCACTCACAGGATTGTGCA#TGTGATGGTCTCTGTGGGTGGGTG#.(((((((((((((((((((((#))).)))))).)))))))))))).	9009	9033	1	-25	1	0.02399185	0.515	0	0	-3.793324837	21	24	12	3UTR		0	0
hsa-miR-3680-5p	NM_198275	MPZL3	GACTCACTCACAGGATTGTGCA#TGGACAATCCTGGAGATCATCA#((....(((.(((((((((.((#)).))))))))))))....)).	886	908	1	-20.2	0	0.001208199	0.574	-0.233572222	0.011051955	-15.7896386	16	22	12	3UTR		0	0
hsa-miR-3680-5p	NM_001014990	MRPL22	GACTCACTCACAGGATTGTGCA#GCACAGGCCAGTGAGTCA#((((((((....((..(((((.#)))))..)))))))))).	1005	1023	1	-23.2	1	0.001196435	0.618	0	0	-13.376547	15	18	10	3UTR		0	0
hsa-miR-3680-5p	NM_145212	MRPL30	GACTCACTCACAGGATTGTGCA#GCCAAAATTGTTTTCTTTTTTAAGTGAATTCAACAATTTCTGTGAGTGGCTCT#((.((((((((((((((((...#.)))))).)))))))))).)).	1475	1528	1	-22.3	0	0.0036766	0.603	-0.136424959	0.108223366	-5.495113921	18	22	10	3UTR		0	0
hsa-miR-3680-5p	NM_146388	MRPL4	GACTCACTCACAGGATTGTGCA#GCCAAGGCTGCAGTGAGTCA#((((((((..(((..(((.((.#)))))..))).)))))))).	1122	1142	1	-21.4	1	7.03E-05	0.397	-0.09042465	-0.528998186	-7.828760051	16	20	8	3UTR		0	0
hsa-miR-3680-5p	NM_018997	MRPS21	GACTCACTCACAGGATTGTGCA#CCTGTGGGTGGGA#..((((((((((((........#)))))))))))).	772	785	1	-21.4	1	3.73E-06	0.382	4.6634008	1.777280104	-5.92549936	12	13	12	3UTR		0	0
hsa-miR-3680-5p	NM_016070	MRPS23	GACTCACTCACAGGATTGTGCA#GTACACTGTGAGGCAGGTCC#((((..(((((((...(((((.#))))))))))))...)))).	1600	1620	1	-20.1	0	6.37E-05	0.544	0.101638286	-0.081576881	-11.78290894	16	20	12	3UTR		0	0
hsa-miR-3680-5p	NM_001365415	MRTFB	GACTCACTCACAGGATTGTGCA#GCATGAAAGCTGGAGTGGTCA#(((.(((((.(((..((((((.#))))))...))))))))))).	1632	1653	1	-21.2	0	0.007556804	0.529	0	0	-9.804392667	17	21	11	3UTR		0	0
hsa-miR-3680-5p	NM_152866	MS4A1	GACTCACTCACAGGATTGTGCA#TGCATAAACTGTGAGAGCCAAGTCA#(((((.(((((((..(((((((#))))))).))))))).)...)))).	2286	2311	1	-21.2	0	0.00014979	0.603	0	0	-7.430822685	19	25	7	3UTR		0	0
hsa-miR-3680-5p	NM_001395436	MSANTD5	GACTCACTCACAGGATTGTGCA#GCACAATCTGTGTGTGTTAGTG#.((((((.((((.((((((((.#)))))))))))).)))..))).	871	893	1	-22.6	1	1.66E-05	0.544	0	0	-7.396090379	18	22	12	3UTR		0	0
hsa-miR-3680-5p	NM_001330442	MTA3	GACTCACTCACAGGATTGTGCA#GCACGCACCTGTGCTCATGAGTG#.(((((..((((((..(((((.#)))))..))))))....))))).	5307	5330	1	-21.7	0	7.59E-06	0.471	0.023322833	0.099090375	-8.619144942	16	23	6	3UTR		0	0
hsa-miR-3680-5p	XM_005248978	MTCH1	GACTCACTCACAGGATTGTGCA#TGCAGGACATTCCTGGGCCCAGGAGAGCCTGTGGGTGGGG#..((((((((((((.((.(.(.#.).).)))))))))))))).	1898	1938	1	-23.7	1	8.92E-05	0.324	0	0	-5.69245028	16	20	14	3UTR		0	0
hsa-miR-3680-5p	XM_047434506	MTHFSD	GACTCACTCACAGGATTGTGCA#GCCCTCCTGTGAGTGGGG#..(((((((((((((..((...#))..))))))))))))).	1262	1280	1	-24.9	1	3.20E-07	0.324	0	0	-5.1900498	15	18	13	3UTR		0	0
hsa-miR-3680-5p	NM_001294343	MTMR12	GACTCACTCACAGGATTGTGCA#CCTGTGGGTGGGG#..((((((((((((........#)))))))))))).	2805	2818	1	-21.9	1	9.16E-10	0.412	2.6804389	1.741793178	-5.92549936	12	13	12	3UTR		0	0
hsa-miR-3680-5p	NM_153050	MTMR3	GACTCACTCACAGGATTGTGCA#GCACTGTTGGGCATCCCTCCCATCACATGGGTCTGTGGGTGAGA#..((((((((((((..((((..#.))))....)))))))))))).	6543	6587	1	-23.1	1	0.001008514	0.441	0.2838657	-0.117269265	-5.92549936	16	22	12	3UTR		0	0
hsa-miR-3680-5p	NM_001378067	MTMR4	GACTCACTCACAGGATTGTGCA#GCCATGTACTGTGGGTGGGA#..(((((((((((...((.((.#))))....))))))))))).	5169	5189	0.961538462	-21.9	1	2.28E-05	0.574	0	0	-6.782339277	15	20	11	3UTR		0	0
hsa-miR-3680-5p	NM_015233	MTUS2	GACTCACTCACAGGATTGTGCA#GCATGACCTTTGAGTAAGAGTG#.(((((((((.(((.((((((.#))))))))).)))))..)))).	2125	2147	1	-20.3	1	0.00599514	0.5	-0.012141636	-0.206458411	-7.353548873	18	22	9	3UTR		0	0
hsa-miR-3680-5p	NM_080870	MUCL3	GACTCACTCACAGGATTGTGCA#TGCCCCAGACTGACTTGTGAGTGGGG#..((((((((((((...((...#.))...)))))))))))).	4555	4581	1	-20.5	1	0.000318912	0.441	-0.305449217	-0.20512713	-5.92549936	14	19	12	3UTR		0	0
hsa-miR-3680-5p	NM_000256	MYBPC3	GACTCACTCACAGGATTGTGCA#TGCGATGGGGGATCAGCAGGGCAGTTGTCGGGCAGTCCTGAGTGGGTG#.((((((((..((((((((.(.#.).)))))))))))))))).	4005	4053	1	-25.2	1	1.89E-05	0.382	0.789035625	2.747504846	-7.860605781	17	20	16	3UTR		0	0
hsa-miR-3680-5p	NM_001354870	MYC	GACTCACTCACAGGATTGTGCA#GCGCCAGTCCTGTCCATGGGTTA#((((((...((((((((((((.#)))).))))))))...)))))).	3443	3466	1	-23.3	0	0.007188613	0.412	-0.013566487	-0.35563921	-8.851285568	18	23	8	3UTR		0	0
hsa-miR-3680-5p	NM_001365876	MYD88	GACTCACTCACAGGATTGTGCA#GCATATTCATCAAGTATGAGTTCTGGGGATGAGTCA#(((((((((.(((((((((((.#.)))).)))))))))).)))))).	1715	1751	1	-22.9	1	0.000986541	0.529	0	0	-5.180080915	20	24	10	3UTR		0	0
hsa-miR-3680-5p	NM_013262	MYLIP	GACTCACTCACAGGATTGTGCA#GCACTCTCCTTGGGAAGGGAAAGCGGAGCTTGCTGAGTGAGA#..((((((((((((.((.(((.#.))).)))))).)))))))).	2369	2411	1	-21.9	1	0.000797013	0.441	0.315769231	-0.181575	-5.69245028	17	21	8	3UTR		0	0
hsa-miR-3680-5p	NM_015194	MYO1D	GACTCACTCACAGGATTGTGCA#GCAGGAGCGGAACAGCCCATCCAGCAGAGTGAGTCC#(((((((((...((((.(.((.#.))).))))....))))))))).	3846	3882	1	-21.9	1	0.004280855	0.382	5.041507222	4.660535841	-11.3516587	16	23	9	3UTR		0	0
hsa-miR-3680-5p	NM_001142495	MYO5A	GACTCACTCACAGGATTGTGCA#GTACAGTGTTCTGTGAAGTGAC#...((((((((((((((((((.#)))))..))))))))).)))).	6487	6509	0.961538462	-21.9	0	0.000945328	0.603	4.9612637	4.126635721	-6.514540194	18	22	9	3UTR		0	0
hsa-miR-3680-5p	NM_003970	MYOM2	GACTCACTCACAGGATTGTGCA#GCAGATGCCTGACAGAGAGTGGGTTG#(((((((((.((((..(.(((.#))).)..)))).....))))))))).	4766	4792	1	-23.3	1	0.008246757	0.471	0	0	-6.148579555	17	26	9	3UTR		0	0
hsa-miR-3680-5p	NM_001011713	NAA30	GACTCACTCACAGGATTGTGCA#GCAATATCCAAAGAGCTTTTTGCCCCTGTCTTGTGAGGAGC#..(((.((((((((((.(.(((#.))).)..))))))))))))).	4854	4895	1	-20.8	0	3.75E-05	0.618	0	0	-6.857959481	17	22	13	3UTR		0	0
hsa-miR-3680-5p	NM_144653	NACC2	GACTCACTCACAGGATTGTGCA#GCCAGCTCCGTGGGTGAGA#..(((((((((.((((((.((.#))))).)))))))))))).	5840	5859	1	-22.9	1	0.000695795	0.426	3.290396778	2.448488174	-8.303804029	17	19	12	3UTR		0	0
hsa-miR-3680-5p	NM_001369380	NAP1L4	GACTCACTCACAGGATTGTGCA#GCACAATCCCGTGGACAGAGC#..(((..((((.(((((((((.#))))))))).))))...))).	1329	1350	1	-22.7	0	0.005689373	0.456	0	0	-11.74844933	16	21	9	3UTR		0	0
hsa-miR-3680-5p	NM_178557	NAT8L	GACTCACTCACAGGATTGTGCA#TGCACTGCCCTGTGGGTGGTG#.((.((((((((((...(((((#)))))...)))))))))))).	3258	3279	1	-25.9	0	2.89E-07	0.426	0	0	-7.793845753	17	21	12	3UTR		0	0
hsa-miR-3680-5p	NM_001389616	NAV1	GACTCACTCACAGGATTGTGCA#GCAACCCTGAGAGAGACAGTCTTGTGAGGGAGATCT#(((((.(((((((((((((...#.))))))))))))).))).)).	6948	6984	1	-24.9	0	9.06E-07	0.456	0	0	-5.838533207	18	22	13	3UTR		0	0
hsa-miR-3680-5p	NM_001111019	NAV2	GACTCACTCACAGGATTGTGCA#GGACCTGGTCCTCGACATGTGGGTGAGCCA#(.(((((((((((((((((.(.#).))..))))))......))))))))).).	5847	5877	1	-20.6	1	0.001346964	0.441	0.540321308	0.242778368	-5.101250328	19	30	9	3UTR		0	0
hsa-miR-3680-5p	NM_001348129	NBDY	GACTCACTCACAGGATTGTGCA#TGCCCTGGATCATGGTGAACTTACCAAAGCAAACAATGCCTGTGAGATGGTCC#(((.(((((((((((((((((.#.))..))))).)))))))).))))).	581	634	1	-24.1	0	0.000979834	0.515	0.596585092	0.435884952	-6.969596721	20	26	8	3UTR		0	0
hsa-miR-3680-5p	NM_001377491	NBPF3	GACTCACTCACAGGATTGTGCA#GCACATGCCGGGAGTGATCT#((.((((((.(.((..(((((.#)))))..)).))))))))).	2813	2833	1	-22.1	0	0.000714504	0.544	0.52891865	0.145979647	-11.05292234	16	20	9	3UTR		0	0
hsa-miR-3680-5p	NM_001114118	NCBP3	GACTCACTCACAGGATTGTGCA#GCCAGTTCTTAAGCCTGTGGTCCTGTCGGTGAGG#..((((((.((((((((..(((#.))))))))))).)))))).	7725	7759	0.974358974	-20.9	1	4.89E-05	0.456	-0.030572896	-0.127681449	-6.013390378	17	20	11	3UTR		0	0
hsa-miR-3680-5p	NM_001190789	NCF2	GACTCACTCACAGGATTGTGCA#GGATGATTTCCTGGGGCACAGTGGGTGAGG#..(((((((((.....(((((.#.)))))))))))))).	1632	1662	1	-20.9	1	0.004289776	0.441	1.487588667	3.097587295	-11.4182732	14	16	14	3UTR		0	0
hsa-miR-3680-5p	XM_047446021	NCK2	GACTCACTCACAGGATTGTGCA#GCAGGGCACCTGTGAGCGCAGG#..(((.((((((((.((.(((.#))).))..)))))))).).)).	1153	1175	1	-20.3	0	6.92E-06	0.353	0	0	-7.593409041	16	22	8	3UTR		0	0
hsa-miR-3680-5p	XM_006712200	NCKAP1	GACTCACTCACAGGATTGTGCA#GCATGATCCAAGGGTGGGA#..(((((((...(((((((((.#)))))))))..))))))).	18118	18137	1	-22.3	1	0.000752527	0.544	0	0	-12.37108497	16	19	9	3UTR		0	0
hsa-miR-3680-5p	NM_001202439	NCR3LG1	GACTCACTCACAGGATTGTGCA#TGCTTAGTAGTAGTGGCCTACAAATCTGTGGGTGAA#...(((((((((((.(((((..#.))))).))))))))))).	6078	6114	1	-21.2	0	0.000121898	0.515	0.113907545	0.121770075	-7.249989754	16	19	11	3UTR		0	0
hsa-miR-3680-5p	NM_014165	NDUFAF4	GACTCACTCACAGGATTGTGCA#TGTACCAGTACTAGGATCTTGAGTGAGTG#.(((((((((..(((((((((.#.))))...)))))))))))))).	1588	1617	1	-20.8	1	0.003031662	0.603	0.393440875	0.464172838	-9.964902622	18	23	14	3UTR		0	0
hsa-miR-3680-5p	NM_001199982	NDUFS1	GACTCACTCACAGGATTGTGCA#TGCTACAACCCTGTGAGATAGTA#.(((..((((((((.(((((((#))).)))).))))))))..))).	2562	2585	1	-22.6	0	0.000105635	0.662	0.653588112	0.049296734	-10.54877033	18	23	8	3UTR		0	0
hsa-miR-3680-5p	NM_173808	NEGR1	GACTCACTCACAGGATTGTGCA#TGCCACTGCACTCCTGCCTGGGTGAC#...((((((((((((..(((((#.))))))))))..))))))).	11167	11193	1	-21.2	0	0.001658243	0.515	0	0	-6.747589274	17	21	10	3UTR		0	0
hsa-miR-3680-5p	NM_199289	NEK5	GACTCACTCACAGGATTGTGCA#TGCACATATAAAGGAGGAAAAATCCAGGATGCCACCTTCCTCAGAGTGAGG#..(((((((..((((..(((((#.))).))..))))..))))))).	2390	2441	1	-21.4	1	4.69E-07	0.485	0	0	-9.257330743	16	23	7	3UTR		0	0
hsa-miR-3680-5p	NM_001142651	NEURL1B	GACTCACTCACAGGATTGTGCA#GGTCCTGTGAGTGAAGTG#.((((((((((((((((.....#)))))))))))))).)).	4489	4507	0.974358974	-24.6	1	8.35E-07	0.5	0.0213311	-0.387930854	-3.793324837	16	18	14	3UTR		0	0
hsa-miR-3680-5p	NM_006160	NEUROD2	GACTCACTCACAGGATTGTGCA#GCGCAGTCCTGTTACCTGTGGGTG#.((((((..((((((((((((.#)))))))))))).....)))))).	1488	1512	1	-27.9	1	0.000117982	0.294	1.475174583	0.428187765	-7.163349425	18	24	12	3UTR		0	0
hsa-miR-3680-5p	NM_021191	NEUROD4	GACTCACTCACAGGATTGTGCA#TGCTGAGTTTTGGAGTGAGG#..(((((((.(((((((..(((#)))..)))))))))))))).	3518	3538	1	-20.9	1	0.03121321	0.632	0.579	0.388304783	-6.199507188	17	20	14	3UTR		0	0
hsa-miR-3680-5p	NM_021257	NGB	GACTCACTCACAGGATTGTGCA#CGCTCCTGCAGGAGTGAGTCT#(((((((((.(((((..(((..#))))))))...))))))))).	1529	1550	0.974358974	-23.6	1	9.72E-06	0.397	0.494676844	0.570765372	-5.413129995	17	21	9	3UTR		0	0
hsa-miR-3680-5p	NM_176677	NHLRC4	GACTCACTCACAGGATTGTGCA#GGTCCTGTGGGTGGGG#..(((((((((((((((.....#))))))))))))))).	2005	2021	1	-25.3	1	2.01E-08	0.441	0	0	-4.957000719	15	16	15	3UTR		0	0
hsa-miR-3680-5p	NM_001035534	NIBAN2	GACTCACTCACAGGATTGTGCA#TGGGGGATGCTGGGAGTGAGTG#.((((((((.(((.(((.(.((#)).).))).))).)))))))).	2976	2998	1	-23.3	1	0.003931895	0.368	0	0	-5.892671223	17	22	8	3UTR		0	0
hsa-miR-3680-5p	NM_001202469	NIPSNAP2	GACTCACTCACAGGATTGTGCA#GCTAATATTTTAATAAGCTCACAGCAGATAATTCTGAGATCATGGGTGAGG#..(((((((((((((((((((.#.)))..))))))))......)))))))).	1565	1616	1	-20.3	1	0.009445211	0.574	0.657811104	1.332129596	-4.957000719	19	29	8	3UTR		0	0
hsa-miR-3680-5p	NM_001185092	NIT1	GACTCACTCACAGGATTGTGCA#TGCACTGTAGCCTGGGTGACAGAGTGAGTCC#(((((((((.((((...(((((#))))).....)))).......))))))))).	1700	1731	1	-24	1	0.001359049	0.544	-0.051691322	0.038928594	-6.148579555	18	31	9	3UTR		0	0
hsa-miR-3680-5p	XM_011517512	NKAIN3	GACTCACTCACAGGATTGTGCA#TGCCCAAGATCCCACAGCTTGTGAGTGAA#...(((((((((((.(((((..#.)))))))))))))))).	5532	5561	1	-23.1	0	0.00099405	0.529	0	0	-7.249989754	16	18	16	3UTR		0	0
hsa-miR-3680-5p	NM_005385	NKTR	GACTCACTCACAGGATTGTGCA#GCATAGAACTGTGAAGGAGA#..(((..((((((..((((((.#))))))..))))))..))).	4881	4901	1	-21	0	0.005339723	0.632	0.699919833	0.856293092	-9.993935493	15	20	6	3UTR		0	0
hsa-miR-3680-5p	NM_001284388	NOLC1	GACTCACTCACAGGATTGTGCA#GCATATTACCTGATAAACTGGAGTGGGTTT#(((((((((.(((((.(((((.#))))).).))))........))))))))).	3244	3274	1	-20.5	1	0.000539948	0.618	0.440106556	0.422725629	-5.413129995	19	30	9	3UTR		0	0
hsa-miR-3680-5p	NM_174913	NOP9	GACTCACTCACAGGATTGTGCA#TGTACTGTCTGCAGGTCCTGAAATTTGATGCTGTCATAGTCTTTGCAGTGGGTCG#((((((((((.(((((((((((#.)).))))))))))).)))))))).	2462	2517	1	-22.9	1	0.000791783	0.515	0	0	-6.762348922	21	25	11	3UTR		0	0
hsa-miR-3680-5p	NM_000620	NOS1	GACTCACTCACAGGATTGTGCA#TGTGCGTGCCTGTGTGTGTGTG#.((.(((.((((((..((((((#))))))..)))))).))).)).	5271	5293	1	-21.8	0	0.02227481	0.5	0	0	-10.10748068	17	22	6	3UTR		0	0
hsa-miR-3680-5p	NM_001171631	NOSTRIN	GACTCACTCACAGGATTGTGCA#GCAGAGCCTGGGAGATGAGG#..(((((((.((((.((.(((.#))).)))))).))).)))).	2869	2889	1	-21.2	1	0.000109634	0.485	0	0	-6.934956748	16	20	6	3UTR		0	0
hsa-miR-3680-5p	NM_001364012	NOTCH2NLC	GACTCACTCACAGGATTGTGCA#GCACATTCTGTGGCTTTTGTGTCT#(((.((.((((((((.(((((.#)))))))))))))....)).))).	4930	4954	1	-20.3	0	0.000690619	0.618	0	0	-8.746332336	18	24	13	3UTR		0	0
hsa-miR-3680-5p	NM_002516	NOVA2	GACTCACTCACAGGATTGTGCA#TGCCAGCTCTGGGATTGGGCCAGTCCTGTGGGCAAGA#..((..((((((((((((.((.#.))))))))))))))..)).	2697	2734	1	-23.9	0	7.27E-06	0.426	0	0	-10.97699666	16	20	14	3UTR		0	0
hsa-miR-3680-5p	NM_001184780	NOX5	GACTCACTCACAGGATTGTGCA#GCACATACTGTGGGGAGG#..(((.(((((((...(((((.#)))))..)))))))))).	3599	3617	1	-23.3	0	0.000339223	0.338	0.0953002	0.1755116	-8.683298039	15	18	10	3UTR		0	0
hsa-miR-3680-5p	NM_001113475	NOXRED1	GACTCACTCACAGGATTGTGCA#CACAATTGACTGTGGGAGTCT#(((((.(.((((((((((((..#)))))))..))))))))))).	1781	1802	1	-20.5	0	0.000129285	0.574	-0.216100007	-0.095009863	-8.152168137	18	21	11	3UTR		0	0
hsa-miR-3680-5p	NM_022146	NPFFR1	GACTCACTCACAGGATTGTGCA#GTCCATGTGAGGGAGTCC#(((((.((((((((((......#)))).)))))).))))).	2130	2148	1	-21.2	0	1.68E-06	0.441	0.242832345	0.01713409	-5.838533207	15	18	6	3UTR		0	0
hsa-miR-3680-5p	XM_047449987	NPNT	GACTCACTCACAGGATTGTGCA#GCTTTATAAAAGTTTTGGTTGATTCAGAAAAAGGATCCTGTTGCAGAGTGAGA#..(((((((((((((((.(...#.).))))))))....))))))).	2612	2665	1	-22	1	0.002880561	0.544	0	0	-4.957000719	16	23	8	3UTR		0	0
hsa-miR-3680-5p	NM_005126	NR1D2	GACTCACTCACAGGATTGTGCA#GCACATTCTTTGATTGAGTCA#((((((.(((.((((.(((((.#))))).))))))).)))))).	4357	4378	1	-23.9	0	0.02797903	0.647	2.215804167	1.682991845	-8.539084537	18	21	7	3UTR		0	0
hsa-miR-3680-5p	NM_001489	NR6A1	GACTCACTCACAGGATTGTGCA#CACAGTCCTGTGTGTAGGAATCG#((.((((.((((((((((((..#)))))))))))).))..)).)).	6750	6773	1	-22.5	0	8.79E-06	0.426	0	0	-7.80874885	18	23	12	3UTR		0	0
hsa-miR-3680-5p	NM_001004354	NRARP	GACTCACTCACAGGATTGTGCA#ACTTTCTAGGCTTATATCGAAGCTGTGTGTGGGTCA#(((((((.(((((..(((....#.)))..))))).))))))).	2468	2504	1	-21.6	1	2.53E-06	0.544	0	0	-7.843498853	15	20	7	3UTR		0	0
hsa-miR-3680-5p	NM_017970	NRDE2	GACTCACTCACAGGATTGTGCA#CAGAATTCTGTGGGAAGGATGTCT#(((((.(((((((((((.((..#)).)))))))))))...)).))).	11774	11798	1	-20.2	0	0.008963289	0.691	2.054003673	3.052283709	-5.838533207	18	24	11	3UTR		0	0
hsa-miR-3680-5p	NM_014886	NSA2	GACTCACTCACAGGATTGTGCA#GCAAATATACAAATATCCTACTTCATCAATATCTGCATTTGTGAGTGGGTA#.((((((((((((....(((((#.))))))))))))))))).	1107	1158	1	-22.1	1	5.29E-06	0.632	-0.214640383	0.201111257	-5.618663395	17	19	17	3UTR		0	0
hsa-miR-3680-5p	NM_001204813	NT5E	GACTCACTCACAGGATTGTGCA#TGCTGGAAAGTGGGACCCTCTGAGTGGGTG#.(((((((((.(((.((.(((.#.))).)).))).))))))))).	2860	2890	1	-21.3	1	4.92E-06	0.515	0.374479533	0.192018626	-7.353548873	17	22	9	3UTR		0	0
hsa-miR-3680-5p	NM_001286802	NTMT1	GACTCACTCACAGGATTGTGCA#TGGCAGGAGAAACTGAGGAACCACAGTCCTGGTGGGGGGAGC#..(((.((((((((((((((..#.)))))))))).))))..))).	677	719	1	-23.5	0	3.48E-05	0.353	0	0	-6.857959481	17	22	10	3UTR		0	0
hsa-miR-3680-5p	NM_025152	NUBPL	GACTCACTCACAGGATTGTGCA#TGTTCTTCCATTTGTGTGAGTGGGTA#.(((((((((((.((.((....#.)).)).))))))))))).	1626	1652	1	-21.4	1	0.002200001	0.721	0.108412327	0.020197145	-5.31550453	15	19	11	3UTR		0	0
hsa-miR-3680-5p	NM_022731	NUCKS1	GACTCACTCACAGGATTGTGCA#GTAGAATCGTGTGATGGTCT#(((.((.(((((.((((.(((.#))).)))).)))))))))).	5670	5690	1	-21.1	0	0.01614561	0.647	5.9407306	4.899727538	-9.802413869	17	20	10	3UTR		0	0
hsa-miR-3680-5p	NM_001171905	NUDT16	GACTCACTCACAGGATTGTGCA#TCCTGTGGTGAGATCA#(((((((.(((((((.......#)))))))))))).)).	3610	3626	1	-21	1	0.00039156	0.544	0.518542771	0.056415293	-6.484258456	14	16	12	3UTR		0	0
hsa-miR-3680-5p	NM_001244390	NUDT2	GACTCACTCACAGGATTGTGCA#GCAGGATCCTTGTGGGC#......(((((((((((.(((.#))).)))))).))))).	519	536	1	-21.3	0	3.78E-05	0.471	3.496317133	1.586960578	-15.5665584	14	17	6	3UTR		0	0
hsa-miR-3680-5p	NM_001278209	NUP153	GACTCACTCACAGGATTGTGCA#TGTATGTGTGAAGTGAGTGAGTTG#(((((((((((...((.(((((#)))))..))...))))))))))).	5524	5548	1	-20.4	1	0.01718245	0.574	1.553684364	1.25492448	-9.430348286	18	24	11	3UTR		0	1
hsa-miR-3680-5p	NM_198887	NUP43	GACTCACTCACAGGATTGTGCA#CACACTGATGATGTGAGCCTGTGAGATGAGCCA#(.((((((((((((....((((#.))))..)))))))).)))).).	3704	3737	1	-20.2	1	0.006087423	0.574	0.2378279	0.266535465	-6.069748969	17	23	8	3UTR		0	0
hsa-miR-3680-5p	NM_182487	OLFML2A	GACTCACTCACAGGATTGTGCA#TGCACACTTGTGAGCTGTCA#(((...((((((((..((((((#))))))))))))))..))).	5496	5516	0.961538462	-21.6	0	6.98E-05	0.485	4.038883125	3.4943215	-13.9580913	17	20	14	3UTR		0	0
hsa-miR-3680-5p	XM_006723403	OPA3	GACTCACTCACAGGATTGTGCA#GCACAGGTCCTGGGGGTTAGTA#.(((.((((.(((((((((((.#)))))).))))).)))).))).	2867	2889	1	-23.8	0	0.002126218	0.515	0	0	-9.15486848	18	22	6	3UTR		0	0
hsa-miR-3680-5p	NM_002545	OPCML	GACTCACTCACAGGATTGTGCA#GCACTGTCTTAAGAGGTAGAGCTGGTGTGAGTGAA#...(((((((((((((.((((.#)))).))))................))))))))).	3965	4000	1	-21.8	0	0.003571975	0.618	0	0	-6.514540194	17	35	9	3UTR		0	0
hsa-miR-3680-5p	XM_017029555	OPHN1	GACTCACTCACAGGATTGTGCA#GTGCAAGCCATGTGAGTGGA#...(((((((((((.((((((.#)))))).)).))))))))).	4151	4171	1	-22.9	0	8.15E-05	0.515	0	0	-7.249989754	17	20	9	3UTR		0	0
hsa-miR-3680-5p	NM_001004713	OR1I1	GACTCACTCACAGGATTGTGCA#GTTCGAGACTGGAGTGGGCA#(.(((((((.(((..(((.((.#)).)))..))))))))))).	5803	5823	0.974358974	-20.6	1	6.55E-05	0.471	0	0	-7.936046274	16	20	11	3UTR		0	0
hsa-miR-3680-5p	NM_198074	OR2C3	GACTCACTCACAGGATTGTGCA#TGCACACTGTGAGGGTCA#(((.(.(((((((...((((((#))))))))))))))))).	6539	6557	1	-21.9	0	0.000489518	0.471	0	0	-10.69589404	17	18	17	3UTR		0	0
hsa-miR-3680-5p	NM_001005240	OR4F17	GACTCACTCACAGGATTGTGCA#CAGAATCCATGAGGGCATTATCAGGAGTGAGTG#.((((((((.(..(((.((((.#.)))).))).))))))))).	1625	1658	1	-20.4	1	0.005082369	0.559	0	0	-9.671765228	16	20	9	3UTR		0	0
hsa-miR-3680-5p	NM_001005484	OR4F5	GACTCACTCACAGGATTGTGCA#CAGAATCCATGAGGGCATTATCAGGAGTGAGTG#.((((((((.(..(((.((((.#.)))).))).))))))))).	1557	1590	1	-20.4	1	0.006013834	0.559	0	0	-9.671765228	16	20	9	3UTR		0	0
hsa-miR-3680-5p	NM_001388488	OR56A1	GACTCACTCACAGGATTGTGCA#GCAATTTAATTATGGGGGTGGGTCT#(((((((((.((.((((((((.#)))...))))).)).))))))))).	8101	8126	1	-20.2	1	0.003628316	0.574	0	0	-6.469211527	19	25	9	3UTR		0	0
hsa-miR-3680-5p	NM_001001921	OR5AS1	GACTCACTCACAGGATTGTGCA#GTGCAGCCCATGGTGGGTGAGCA#(.(((((((((.((.((((((.#)))))).))...)))))))))).	2626	2649	1	-22.8	1	9.01E-05	0.382	0	0	-9.183503198	18	23	10	3UTR		0	0
hsa-miR-3680-5p	NM_001004736	OR5K1	GACTCACTCACAGGATTGTGCA#TGCCAGATTATATATGAGCTCTGTCCAAGCTATGATTCTGTGAGATGTTTGAGC#..(((((((((((((((((((.#.)).))))))))))))).....)))).	2592	2646	1	-21.6	1	0.01047503	0.574	0	0	-4.957000719	19	27	13	3UTR		0	0
hsa-miR-3680-5p	NM_001005283	OR9Q2	GACTCACTCACAGGATTGTGCA#GCACACCAACATCTGTGGTGGGTG#.((((((.((((((..(((((.#)))))......)))))))))))).	2596	2620	1	-21.6	1	2.16E-05	0.603	0	0	-7.075458407	17	24	12	3UTR		0	0
hsa-miR-3680-5p	NM_145320	OSBPL3	GACTCACTCACAGGATTGTGCA#GCACAGGTGTCCTGTGCTTCCTGTGAGA#..(((((.(((((((((((((.#)))))...))))))))......))))).	5533	5561	1	-23.6	0	0.000195751	0.515	3.99146525	4.155758369	-7.270635649	18	28	8	3UTR		0	0
hsa-miR-3680-5p	NM_001201480	OSBPL6	GACTCACTCACAGGATTGTGCA#GTACAAATCAGGTGAGTGAATGTTGGTCA#(((((((((((..((((((((.#)))))).))..))))))))......))).	5667	5696	1	-23.6	1	0.01323311	0.544	-0.060957581	0.166776889	-8.573508368	19	29	8	3UTR		0	0
hsa-miR-3680-5p	NM_145798	OSBPL7	GACTCACTCACAGGATTGTGCA#GCACCTGTCCTCTGACCCACCGGCAGCGAGTGCGCAGGTGTGAGTGTAAGTTC#((((((((((((...(((((((#.))))))).))))))))..)))).	3433	3486	1	-21.1	1	0.002222049	0.412	2.132654	0.69409821	-6.818994537	19	24	8	3UTR		0	0
hsa-miR-3680-5p	NM_023112	OTUB2	GACTCACTCACAGGATTGTGCA#GCACAGTCCCTGCTTTTGACTGGGTTC#((((((.((((((((((((((.#))))))))).))....))).)))))).	3352	3379	1	-22.8	0	4.35E-05	0.544	0.267702116	0.237321955	-5.481260981	20	27	9	3UTR	MIRT535559	0	0
hsa-miR-3680-5p	NM_020205	OTUD7B	GACTCACTCACAGGATTGTGCA#GCACATGGTGGAGTGAGA#..(((((((.((....(((((.#)))))...))))))))).	3298	3316	1	-20.9	1	0.007693508	0.529	0.560428571	0.5681625	-9.313976358	14	18	9	3UTR		0	0
hsa-miR-3680-5p	NM_019018	OTULINL	GACTCACTCACAGGATTGTGCA#GTACAACCTAGGAGGGAGTCA#(((((.(((..(((.((((((.#)))))))))..))).))))).	4335	4356	1	-23.9	0	0.001773261	0.544	0.00231875	0.154128729	-10.64126371	17	21	9	3UTR		0	0
hsa-miR-3680-5p	NM_005109	OXSR1	GACTCACTCACAGGATTGTGCA#GCACGTAACCTAGTGAGTGAC#...(((((((((((..(((((.#)))))...))).)))))))).	4120	4141	1	-23.1	0	0.001117319	0.515	0.528850383	0.497419215	-7.483038834	16	21	8	3UTR		0	0
hsa-miR-3680-5p	NM_176071	P2RY2	GACTCACTCACAGGATTGTGCA#TGTGCAACTTGGGGGAGTCA#(((((.(((.((((.(((((((#))))))))))))))))))).	6173	6193	1	-21.8	0	1.24E-08	0.382	0	0	-7.816489236	19	20	19	3UTR		0	0
hsa-miR-3680-5p	NM_001363556	PAAF1	GACTCACTCACAGGATTGTGCA#GTGCAGTTTGTGACAGGGTCA#(((((..(((((.((((((((.#)))))))))))))..))))).	3746	3767	1	-21.4	0	0.000856438	0.559	0	0	-8.671350355	18	21	13	3UTR		0	0
hsa-miR-3680-5p	NM_001184746	PAFAH1B2	GACTCACTCACAGGATTGTGCA#GCTGGGAGCTGAGACTGCTGCAATCCTGCCAGCTGAGA#..((((((..((((((((((((#.))).)))))))))..)).)))).	1231	1269	1	-21.4	1	0.006940223	0.412	0.113397808	0.038465385	-7.255896846	18	24	9	3UTR		0	0
hsa-miR-3680-5p	XM_017029563	PAK3	GACTCACTCACAGGATTGTGCA#TGCACACCTGTGTGTACGAGTA#.((((((.((((((..((((((#)))))))))))).))..)))).	7224	7246	1	-22.1	1	2.56E-05	0.574	0	0	-7.075458407	18	22	12	3UTR		0	0
hsa-miR-3680-5p	NM_053016	PALM2AKAP2	GACTCACTCACAGGATTGTGCA#GCACAGTTAGTGAGTGAA#...((((((((..((((((((.#)))))))).)))))))).	3795	3813	1	-24.8	0	0.003222174	0.662	1.05434005	0.111566698	-11.15047412	16	18	8	3UTR		0	0
hsa-miR-3680-5p	NM_001386393	PANK2	GACTCACTCACAGGATTGTGCA#GCACAATCTGGAGGACTAACATGAGTCA#(((((((((.((.((((((((.#)))))))))))))........)))))).	2115	2143	1	-23.9	1	0.000521794	0.471	0	0	-6.469211527	19	28	13	3UTR		0	0
hsa-miR-3680-5p	NM_024594	PANK3	GACTCACTCACAGGATTGTGCA#TGCAGAGATGCTGTAATGATGAGTGAGTTT#(((((((((((((.(((.((((#))))..))).))))......))))))))).	4930	4960	1	-22.1	1	0.01191784	0.618	2.051679737	1.657669453	-4.794414364	20	30	9	3UTR		0	0
hsa-miR-3680-5p	NM_002581	PAPPA	GACTCACTCACAGGATTGTGCA#GGGCAGTTCTGGAGATGAGCA#(.(((((((.(((((((((.(.#).)))))))))))).))))).	5643	5664	1	-22.9	1	0.001573734	0.574	0	0	-6.343756797	18	21	12	3UTR		0	0
hsa-miR-3680-5p	NM_001040202	PAQR3	GACTCACTCACAGGATTGTGCA#TGCCATGTGCTTTCACTGGAAGTACCACACTTGCATTTCTGTGTTGTGATGTCA#(((((((.(((((((..(((((#.))))))))))))..)))).))).	9364	9418	1	-22	1	4.36E-05	0.559	0	0	-6.484258456	19	24	12	3UTR		0	0
hsa-miR-3680-5p	NM_178422	PAQR7	GACTCACTCACAGGATTGTGCA#TGCCACTCACTGGGGTGAGG#..(((((((.(((((.((.(((#))))).)).)))))))))).	1642	1662	1	-20.2	1	2.52E-06	0.353	0	0	-6.432556268	17	20	10	3UTR		0	0
hsa-miR-3680-5p	NM_017554	PARP14	GACTCACTCACAGGATTGTGCA#TGCACGGTCCAGGAGCTGTGATGTGGCTGTGGTCT#((((((((((((((((((((((#))))))))))......))))).))).....)))).	6162	6197	1	-24.1	1	0.000747815	0.382	-0.150781609	0.012125767	-3.937574446	22	35	10	3UTR		0	0
hsa-miR-3680-5p	NM_001146106	PARP9	GACTCACTCACAGGATTGTGCA#GCATGATCCTTGCTGAGGAGTCA#(((((.(((((((((((((((.#)))))))))).).))))))))).	3115	3138	1	-28	0	6.67E-05	0.603	0.383980195	0.107378081	-5.838533207	20	23	10	3UTR		0	1
hsa-miR-3680-5p	NM_003987	PAX2	GACTCACTCACAGGATTGTGCA#GCACGTCCTGGGGGAGG#..(((.(((.(((((.(((((.#)))))))))))))))).	3372	3389	1	-22.9	0	5.83E-05	0.544	0	0	-8.333515029	16	17	16	3UTR		0	0
hsa-miR-3680-5p	NM_002586	PBX2	GACTCACTCACAGGATTGTGCA#TACAAGACTGTCAGAGTGGGG#..(((((((((((..(((((..#)))))..))))..))))))).	3035	3056	1	-20.3	1	3.12E-05	0.5	0	0	-6.549290197	16	21	7	3UTR		0	0
hsa-miR-3680-5p	NM_016580	PCDH12	GACTCACTCACAGGATTGTGCA#GCTTTACAATAGGATTTAATTTGATTTTCCAACAATCCTGGGAGGGAGG#..(((.(((.(((((((((...#.))))))))).))).))).	4591	4640	1	-22.3	0	0.000279612	0.603	2.6172033	3.905793221	-8.100465949	15	19	9	3UTR		0	0
hsa-miR-3680-5p	NM_018934	PCDHB14	GACTCACTCACAGGATTGTGCA#TGCTTTTGTTGATAATCCTGTTGTGGAGGAAGAGTCT#(((((.((((((((((((((((#.)))..))))))))))....)))...))))).	3138	3175	0.961538462	-21.3	0	7.96E-06	0.574	-0.059747641	0.698964602	-5.838533207	21	32	10	3UTR		0	0
hsa-miR-3680-5p	NM_001104925	PCMTD2	GACTCACTCACAGGATTGTGCA#TGCTTGATTCTGTGACAGTCA#((((...((((((((((..(((#)))..)))))))))).)))).	3702	3723	1	-20.5	0	0.000558458	0.676	0	0	-11.50125692	17	21	10	3UTR		0	0
hsa-miR-3680-5p	NM_001330177	PCNX4	GACTCACTCACAGGATTGTGCA#GCAGAAGCAACCTGTGAGGAGA#..(((.((((((((.((((((.#))....))))))))))))))).	8163	8185	1	-22.2	0	0.001259434	0.603	0.03811125	0.170423012	-7.593409041	17	22	15	3UTR		0	0
hsa-miR-3680-5p	NM_004716	PCSK7	GACTCACTCACAGGATTGTGCA#CACACGGGTGTGGGTGAGG#..((((((((((....((((..#))))....)))))))))).	4086	4105	1	-20.4	1	0.000879154	0.353	0	0	-8.07146989	14	19	10	3UTR		0	0
hsa-miR-3680-5p	NM_001369701	PDE4C	GACTCACTCACAGGATTGTGCA#GCATGGAAATGTGAGTGGGG#..((((((((((...((((((.#))))))...)))))))))).	2513	2533	1	-22.7	1	9.83E-05	0.529	0	0	-7.83842081	16	20	10	3UTR		0	0
hsa-miR-3680-5p	NM_020786	PDP2	GACTCACTCACAGGATTGTGCA#GCTCATGCCTGTGATCCCAGCACTTTCGGAGGCCAAAGTGGGTG#.(((((((((((((..((.((.#)).))..))))))).......................)))))).	5907	5951	1	-22.2	1	8.36E-05	0.456	-0.0251705	0.061466163	-4.761823478	17	44	7	3UTR		0	0
hsa-miR-3680-5p	NM_030815	PDRG1	GACTCACTCACAGGATTGTGCA#TGCAGAGTCCTGCACCAGGCCTGGGTGAGTG#.((((((((((((((((.((((#)))).))))))).........))))))))).	1119	1150	1	-27.7	1	0.000421185	0.397	0.449794296	0.552353925	-3.793324837	20	31	9	3UTR		0	0
hsa-miR-3680-5p	NM_001146185	PEG3	GACTCACTCACAGGATTGTGCA#TGTAGAGCTGAGAGCAAGAAGCAGAAATGAGTGAGTCA#((((((((((.....((.(((.#.))).)).)))))))))).	6482	6520	1	-20.4	1	0.05805842	0.588	0.269136346	-0.043488701	-12.99057232	15	19	10	3UTR		0	0
hsa-miR-3680-5p	XM_047433454	PER3	GACTCACTCACAGGATTGTGCA#TGTCGCAGAACTGTCAGAGCATGAGGAGCGCTCCTCCTGTGGGTGGA#...((((((((((((..((((.#.))))...)))))))))))).	6124	6171	1	-25.8	0	4.94E-06	0.397	0	0	-6.747589274	16	21	12	3UTR		0	0
hsa-miR-3680-5p	NM_001164811	PET117	GACTCACTCACAGGATTGTGCA#GCACGACCAGAGTGGGG#..(((((((...((.((((((.#)))))))).))))))).	794	811	1	-21.4	1	8.14E-05	0.471	6.484366	4.611884475	-13.10653453	15	17	8	3UTR		0	0
hsa-miR-3680-5p	NM_001271572	PEX11A	GACTCACTCACAGGATTGTGCA#TGCCATCTTGGGTGTGGGTCT#(((((((.(.(((((.((.(((#)))))))))).).))))))).	2223	2244	1	-20.3	1	0.001129593	0.588	2.287821343	2.982629728	-7.726764924	18	21	10	3UTR		0	0
hsa-miR-3680-5p	NM_002857	PEX19	GACTCACTCACAGGATTGTGCA#GCTGACGTGGCTTTTTTTCTGTGGCTCCCAGTGGGTCT#(((((((((((((((....((.#.)).....)))))))......)))))))).	2267	2305	1	-20.4	1	1.90E-05	0.471	0	0	-4.170623527	17	30	8	3UTR		0	0
hsa-miR-3680-5p	NM_016559	PEX5L	GACTCACTCACAGGATTGTGCA#TGTACCTTCCTGGTGAGGAGG#..(((.(((((((((..(((((#)))))..))))).))))))).	5582	5603	1	-22.7	0	3.00E-07	0.456	0.02860635	0.208725669	-7.091008561	17	21	7	3UTR		0	0
hsa-miR-3680-5p	XM_024447701	PGAP4	GACTCACTCACAGGATTGTGCA#GCTCTCTCTTGTGACTGAGTG#.(((((.((((((((..(.((.#)).)..)))))))).))))).	5099	5120	1	-21.6	0	0.001831781	0.618	0	0	-5.570060453	16	21	8	3UTR		0	0
hsa-miR-3680-5p	NM_001172818	PGM1	GACTCACTCACAGGATTGTGCA#TGCAATTTCTAGTGCCTTCTGTCCAATCAGTTCTTTCCTCTGAGTGAGA#..((((((((.((((..(.((.#.)).)..)))).)))))))).	2421	2470	1	-21.5	1	0.000408722	0.544	1.55964525	0.356359069	-8.014824275	15	21	8	3UTR		0	0
hsa-miR-3680-5p	NM_001271161	PGR	GACTCACTCACAGGATTGTGCA#TGCACAAACCTGATGGGGAGA#..(((.((((((((.(((((((#))))))).)))).))))))).	9076	9097	1	-23.7	0	0.001437425	0.515	0.090566556	0.389384666	-7.593409041	18	21	7	3UTR		0	0
hsa-miR-3680-5p	NM_004426	PHC1	GACTCACTCACAGGATTGTGCA#GTATAATCCTGTAATTGGGA#..((((...((((((((((((.#))))))))))))...)))).	5116	5136	1	-21	0	0.001091205	0.647	0	0	-9.870711842	16	20	12	3UTR		0	0
hsa-miR-3680-5p	NM_001290131	PHF12	GACTCACTCACAGGATTGTGCA#GCATAGAAGGAAGCCAAGCCTTGTGGGTGTGTCC#(((.((((((((((.(((.((.#.)))))..)))))))))).))).	5827	5861	1	-23.9	0	3.41E-05	0.485	0	0	-7.705046281	18	23	10	3UTR		0	0
hsa-miR-3680-5p	NM_153812	PHF13	GACTCACTCACAGGATTGTGCA#GTCCCTGTGGGTGGTGTCT#((((((((((((((........#.))))))))))).))).	3285	3304	1	-22.7	1	0.000264718	0.559	1.30412722	0.670728886	-4.906073087	14	17	11	3UTR		0	0
hsa-miR-3680-5p	NM_015651	PHF19	GACTCACTCACAGGATTGTGCA#GCACATCCTGTGTGTGC#....(((.(((((((.(((((.#)))))))))))).))).	2225	2242	1	-23.8	0	2.00E-06	0.412	0.805250071	0.243085195	-12.09324648	15	17	12	3UTR		0	0
hsa-miR-3680-5p	NM_016436	PHF20	GACTCACTCACAGGATTGTGCA#GCACAATCCTGGGGC#......(((.(((((((((((.#)))))))))))))).	3161	3176	1	-23.5	0	0.000218356	0.456	0.579583255	2.46273742	-16.80906487	14	15	14	3UTR		0	0
hsa-miR-3680-5p	NM_198513	PHF20L1	GACTCACTCACAGGATTGTGCA#TGCACAATCCTGCTGAGGTGAA#...(((((((((((((((((((#)))))))))))).)))).))).	2353	2375	1	-27.6	0	0.001422066	0.676	0	0	-6.514540194	19	22	12	3UTR		0	0
hsa-miR-3680-5p	NM_001199159	PI16	GACTCACTCACAGGATTGTGCA#CACACCTCTCCTGCCCCTCCCTCCTGAGTCCTGGGGGTGGGA#..(((((((.(((((((.....#.))))))).))))))).	1793	1835	1	-20.6	1	1.28E-06	0.353	-0.239983286	-0.330797375	-6.199507188	14	17	7	3UTR		0	0
hsa-miR-3680-5p	NM_016166	PIAS1	GACTCACTCACAGGATTGTGCA#CCTGTGAGGAGTTT#(((((.((((((((........#))))))))))))).	4426	4440	1	-20.4	0	0.001702474	0.647	0.055969781	0.219830635	-6.807031848	13	14	13	3UTR		0	0
hsa-miR-3680-5p	NM_020473	PIGA	GACTCACTCACAGGATTGTGCA#GCAAACTAAGTTGAAAATTTTAGAAACAGTCTTTGTGGGTGGATGTTATTAACTGTCA#(((((((((((((((((((...#.)))))))).))))))))............))).	1870	1928	1	-20.6	1	0.03649214	0.603	0	0	-3.937574446	19	34	8	3UTR		0	0
hsa-miR-3680-5p	NM_002646	PIK3C2B	GACTCACTCACAGGATTGTGCA#GCATTTTGGGGGTGGGTGGGTG#.((((((((((......((((.#)))).......)))))))))).	6558	6580	1	-20.5	1	0.06821099	0.632	3.3159184	2.794271626	-10.25459732	14	22	10	3UTR		0	0
hsa-miR-3680-5p	NM_002647	PIK3C3	GACTCACTCACAGGATTGTGCA#CAGGATCCCTTTCCAGTAACTTCAGCAGGATCTGTGAGTGCCAGTTT#((((((((((((.((((.(((.#.))).))))))))))))..)))).	8533	8580	1	-23.8	1	0.000143036	0.529	0	0	-5.226705059	19	24	12	3UTR		0	0
hsa-miR-3680-5p	NM_017884	PINX1	GACTCACTCACAGGATTGTGCA#TGCGCATCTGTGTGTGTGTG#.((.(((.((((((..((((((#)))))))))))).))).)).	1426	1446	1	-20.5	0	0.000281659	0.456	1.80389115	1.869626787	-10.10748068	17	20	12	3UTR		0	0
hsa-miR-3680-5p	NM_001100814	PIP4P1	GACTCACTCACAGGATTGTGCA#GTCCTGTGGGGGTGGGGTCA#(((((.((((((((((......#))))))))))....))))).	1431	1451	1	-20.8	0	5.99E-10	0.397	1.77592214	2.090800835	-5.838533207	15	20	10	3UTR		0	0
hsa-miR-3680-5p	XM_011541804	PITHD1	GACTCACTCACAGGATTGTGCA#GCACATGTGTCCTGTGGTTATAGCTAGAAGGACAGGAGTCT#(((((((.(((((((((((((.#)))))...)))))))))).................))))).	1226	1267	1	-24.8	1	0.000244003	0.515	0	0	-6.251209375	20	41	10	3UTR		0	0
hsa-miR-3680-5p	NM_001165966	PITPNM3	GACTCACTCACAGGATTGTGCA#TGGGCTGTCTTGTGGAGGTGTGAGTG#.(((((((((((((((.((.((#)).)).)))))))))....)))))).	3385	3411	1	-22.3	1	0.000835002	0.397	-0.301592876	0.105802222	-3.793324837	19	26	9	3UTR		0	0
hsa-miR-3680-5p	NM_177531	PKHD1L1	GACTCACTCACAGGATTGTGCA#TGATCAATTTCTGTGCAGTGGGTTA#((((((((((((((((((..((#))..))))).))))).)))))))).	16308	16333	1	-22.3	1	0.000201931	0.603	0	0	-3.937574446	20	25	8	3UTR		0	0
hsa-miR-3680-5p	NM_001005337	PKP1	GACTCACTCACAGGATTGTGCA#TGTGCTGTGGTGCTGTGGGTCTGTCA#(((..((((((((.((((((((#)))))...))).))))))))..))).	4121	4147	1	-21.2	0	0.000372619	0.426	0	0	-11.94547381	19	26	8	3UTR		0	0
hsa-miR-3680-5p	NM_032562	PLA2G12B	GACTCACTCACAGGATTGTGCA#GCAGCCTGTCGGGAGTGAGA#..((((((((((((.((((...#)))))))))...))))))).	1474	1494	1	-20.4	1	2.83E-05	0.441	0.438296187	0.463070192	-5.69245028	16	20	9	3UTR		0	0
hsa-miR-3680-5p	NM_213600	PLA2G4F	GACTCACTCACAGGATTGTGCA#TGCACCTGTATGTGGGGCAGGAGGGTGTGCAAGTTCCTGGAGGTGGGTTA#((((((((..((((((((((((#.)))))))..)))))..)))))))).	3466	3516	1	-25.1	1	0.000804604	0.368	0	0	-6.236470573	20	26	8	3UTR		0	0
hsa-miR-3680-5p	NM_007366	PLA2R1	GACTCACTCACAGGATTGTGCA#AATTCTGTGGGGGAGTTG#(((((.(((((((((((.....#))))))))))).))))).	10526	10544	1	-20.7	0	0.000988202	0.676	3.031037273	2.872135903	-5.838533207	16	18	11	3UTR		0	0
hsa-miR-3680-5p	NM_002655	PLAG1	GACTCACTCACAGGATTGTGCA#GTCTTTTCCACCTTTCACATCCAAGGGGTGGGTCA#(((((((((...(((.((((..#.)))))))...))))))))).	2805	2840	1	-22.4	1	0.000586184	0.588	0	0	-11.58470778	16	21	9	3UTR		0	0
hsa-miR-3680-5p	NM_182811	PLCG1	GACTCACTCACAGGATTGTGCA#GCCAGTTTTGGTGGTGAGC#..((((((..((((((((.((.#))))))))))..)))))).	5432	5451	0.974358974	-20.4	1	1.86E-06	0.441	0	0	-7.255896846	16	19	10	3UTR		0	0
hsa-miR-3680-5p	NM_002661	PLCG2	GACTCACTCACAGGATTGTGCA#TGCACGACCTGTGCAGTGAA#...(((((((((((.(((((((#))))))))))))).))))).	4292	4312	1	-26	0	0.00087397	0.559	0	0	-7.249989754	18	20	13	3UTR		0	0
hsa-miR-3680-5p	NM_015184	PLCL2	GACTCACTCACAGGATTGTGCA#TGTGAATGTATGTAGCAATCCTGCGTGTGAA#...((((.(.((((((((((((#.)))).)))))))).).)))).	3403	3434	1	-21.4	0	0.000126641	0.662	4.072944846	2.593760334	-10.07068159	17	22	8	3UTR		0	0
hsa-miR-3680-5p	NM_001005473	PLCXD3	GACTCACTCACAGGATTGTGCA#CACAAGTCCTGTGAGG#......((((((((((((((..#))))).))))))))).	4227	4243	1	-21.2	0	0.000167477	0.691	0	0	-15.5665584	14	16	9	3UTR		0	0
hsa-miR-3680-5p	NM_001029884	PLEKHG1	GACTCACTCACAGGATTGTGCA#TGCCAAATGACCAACTTGATCCTGGCCCTGAGGAGTCA#(((((.(((((((((((.....#.)))))))....))))))))).	5427	5465	1	-21.3	0	4.04E-06	0.5	1.850256467	2.502126166	-5.838533207	16	22	9	3UTR		0	0
hsa-miR-3680-5p	NM_001367868	PLIN4	GACTCACTCACAGGATTGTGCA#TGACACAGCTGGGGTGAGTCG#(((((((((.(((..(((((((#)).))))))))))))))))).	6007	6028	1	-23.2	1	9.39E-06	0.338	0	0	-6.772370392	19	21	17	3UTR		0	0
hsa-miR-3680-5p	NM_002667	PLN	GACTCACTCACAGGATTGTGCA#GCGTTGGTCTTGCAGTCTTGTCTTAGGGGTGTGGGGAGTGGGG#..(((((((((((((((((...#.))))))))))..............))))))).	1767	1810	1	-20.4	1	0.1128926	0.515	0	0	-4.957000719	17	33	10	3UTR		0	0
hsa-miR-3680-5p	NM_003713	PLPP3	GACTCACTCACAGGATTGTGCA#GCACAGGCCCTCACTTTTCTTCTTTTGACGCATCATCCTGTGATGTTGAAATGTCA#((((((((((((((((.((((.#.)))).))))))))).)).))...))).	2163	2219	1	-23.9	1	0.000554154	0.574	0	0	-3.937574446	20	28	9	3UTR		0	0
hsa-miR-3680-5p	NM_001282736	PLXDC2	GACTCACTCACAGGATTGTGCA#GTATAAACCTAAGAGTGAGTG#.((((((((..(((.((((((.#)))))).)))..)))))))).	8910	8931	1	-22.8	1	0.003899336	0.662	0	0	-8.596055341	17	21	8	3UTR		0	0
hsa-miR-3680-5p	NM_005761	PLXNC1	GACTCACTCACAGGATTGTGCA#GCACATGAGTCCTGTGTGGAGAGTTA#(((((.(.(((((((((((((.#)))))...)))))))).)..))))).	6962	6988	1	-26.3	0	1.46E-06	0.441	0.975996444	1.410344195	-8.152168137	19	26	8	3UTR		0	0
hsa-miR-3680-5p	XM_005266059	PMPCA	GACTCACTCACAGGATTGTGCA#GCACAGCGTGAGTGAGTG#.((((((((((..(.((((((.#))))))))))))))))).	2423	2441	1	-24.4	1	0.001267058	0.338	0	0	-9.16470832	17	18	17	3UTR		0	0
hsa-miR-3680-5p	XM_024446800	PMS2	GACTCACTCACAGGATTGTGCA#GCCCAGTCCATTGGGTGAGTCC#((((((((((..((((((.((.#)).))))))..)))))))))).	4156	4178	0.980769231	-28.3	1	0.000152995	0.412	0	0	-10.10915223	18	22	10	3UTR		0	0
hsa-miR-3680-5p	NM_020709	PNMA8B	GACTCACTCACAGGATTGTGCA#TGTGGTGTTGCCTGTGGGTGGGG#..((((((((((((........#.)))))))))))).	3905	3928	1	-22.1	1	0.000201781	0.324	-0.209488483	0.046635164	-5.92549936	12	14	12	3UTR		0	0
hsa-miR-3680-5p	NM_001386793	PNMA8C	GACTCACTCACAGGATTGTGCA#GCACAAACTTGTTCGGAGTGGGCCA#(.((((((((((((.((((((.#)))))).)))))...))))))).).	2459	2484	1	-24	1	2.78E-05	0.485	0	0	-5.836699888	19	25	7	3UTR		0	0
hsa-miR-3680-5p	NM_024921	POF1B	GACTCACTCACAGGATTGTGCA#GCACAACCGGGTGAGTATAGTCA#((((.((((((.((.((((((.#))))))))..))))))..)))).	3761	3784	1	-24.6	0	0.0126978	0.662	2.272933833	1.434536515	-12.13886449	18	23	8	3UTR		0	0
hsa-miR-3680-5p	NM_172236	POFUT1	GACTCACTCACAGGATTGTGCA#GCAAGGGCCTGTCTCAGCAAAACAAAACAAGCACAGGCCAAGGAGTGAGA#..(((((((...((..(((((.#.)))))..))...))))))).	1193	1243	1	-23.1	1	0.00014024	0.5	0.527844914	-0.034566197	-13.33958361	14	21	7	3UTR		0	0
hsa-miR-3680-5p	NM_178136	POLDIP3	GACTCACTCACAGGATTGTGCA#GCACGGTTCTGGGAGC#......(((.(((((((((((.#))))))))))).))).	2480	2496	1	-20.7	0	7.06E-06	0.441	0	0	-16.80906487	14	16	11	3UTR		0	0
hsa-miR-3680-5p	NM_181808	POLN	GACTCACTCACAGGATTGTGCA#TGCAAAGCCCTCCTCATCCTTGTCTGAGTGAATTCTTCCTGTGAGTGGGA#..(((((((((((((.......#.))))))))))))).	3199	3249	1	-23.9	1	0.00028831	0.512	0	0	-5.1900498	13	15	13	3UTR		0	0
hsa-miR-3680-5p	XM_047419577	POLR1C	GACTCACTCACAGGATTGTGCA#TGCACTCCAGCCTGTGCAACAGAGTGAGCA#(.((((((((((((...(((((#))))).....)))))......)))))))).	2077	2107	1	-22.5	1	0.000224668	0.603	0	0	-6.069748969	18	30	8	3UTR		0	0
hsa-miR-3680-5p	NM_002695	POLR2E	GACTCACTCACAGGATTGTGCA#TGCACAGCCTGTGGTGAA#...((((.((((((.(((((((#))))))))))))))))).	2598	2616	1	-25.1	0	0.000467695	0.324	-0.051246314	2.037591163	-9.563624683	17	18	17	3UTR		0	0
hsa-miR-3680-5p	NM_032959	POLR2J2	GACTCACTCACAGGATTGTGCA#CACGCTTCCTGTACAGCCTGCAGAACTGTGAGTCA#(((((((((.((((.(((((((#.)))))))))))..))...))))))).	437	472	1	-23.7	1	0.000191723	0.565	-0.000368667	-0.084200175	-5.915530475	20	27	11	3UTR		0	0
hsa-miR-3680-5p	NM_001282884	POLR3H	GACTCACTCACAGGATTGTGCA#GCATGGCCCTGGAGGGGTG#.((((.(((.((((.((((((.#)))))).))))))))))).	3785	3804	1	-21	0	2.31E-08	0.368	0	0	-7.672239627	17	19	11	3UTR		0	0
hsa-miR-3680-5p	XM_011529550	POTED	GACTCACTCACAGGATTGTGCA#CATGACCTGTGTGAGTCA#(((((((..(((((.(((((..#))))))))))))))))).	2161	2179	1	-20.7	1	0.000723076	0.559	0	0	-8.043048594	17	18	17	3UTR		0	0
hsa-miR-3680-5p	NM_006237	POU4F1	GACTCACTCACAGGATTGTGCA#GCCTGGTCCTGTTGGGGTGGGG#..((((((((((((((((.((.#)).)))))))))..))))))).	2364	2386	1	-23.3	1	0.001212667	0.441	0.823513725	0.42737871	-4.957000719	18	22	9	3UTR		0	0
hsa-miR-3680-5p	NM_001171818	PPARD	GACTCACTCACAGGATTGTGCA#TGCAGGTCCTGGTGGGTCA#(((((((...((((((..((((#)))).))))))))))))).	3034	3053	1	-22.7	1	0.000100299	0.294	-0.492921984	-0.439696821	-8.550105502	17	19	13	3UTR		0	0
hsa-miR-3680-5p	NM_001364826	PPHLN1	GACTCACTCACAGGATTGTGCA#GCCAAAATATACAATTCTGTGTTATTAGTGAGG#..((((((((((((((((((..#.)))))))))))).....)))))).	2223	2256	1	-22.6	1	0.000978296	0.721	0	0	-4.957000719	18	25	12	3UTR		0	0
hsa-miR-3680-5p	NM_001244974	PPP1CC	GACTCACTCACAGGATTGTGCA#TGTACAATACCGTGTGGTGAA#...((((.((((((((((((((#)))))))).)).)))))))).	1369	1390	1	-20.6	0	0.002000755	0.647	1.685086	1.66880803	-8.828175123	18	21	8	3UTR		0	0
hsa-miR-3680-5p	XM_047431171	PPP1R13B	GACTCACTCACAGGATTGTGCA#TGTACAGTCATCTTAATAAAGTGAAATAGTGAGTGAA#...((((((((..(((((((((#)))))))))...................)))))))).	4926	4963	1	-20.2	0	0.01337656	0.603	0	0	-11.15047412	17	37	9	3UTR		0	0
hsa-miR-3680-5p	XM_005245551	PPP1R15B	GACTCACTCACAGGATTGTGCA#TGCTATTGCTCCCCTGGAGGTGGGTCC#((((((((..((((...(.(((#.))).).))))..)))))))).	3340	3367	1	-21.7	1	2.54E-05	0.5	0	0	-7.204969213	16	22	8	3UTR		0	0
hsa-miR-3680-5p	NM_001184745	PPP1R3F	GACTCACTCACAGGATTGTGCA#CATGGCCTGTGCAGTGAGG#..((((((((((((.(((((..#))))))))))).)))))).	1573	1592	1	-21.6	1	6.83E-06	0.456	0.550362654	0.997879527	-5.69245028	17	19	11	3UTR		0	0
hsa-miR-3680-5p	NM_180976	PPP2R5D	GACTCACTCACAGGATTGTGCA#TGTACAGAACTGAATAAAGTGGGTCT#((((((((..(((..(((((((#)))))))..))).....)))))))).	2844	2870	1	-20.6	1	0.001121008	0.565	0	0	-7.828760051	18	26	8	3UTR		0	0
hsa-miR-3680-5p	NM_139283	PPTC7	GACTCACTCACAGGATTGTGCA#TGCACCAAATCCAGTGAGTCC#((((((((....((((((((((#)))))..))))))))))))).	2209	2230	1	-21.8	1	0.03036242	0.471	4.165211667	4.160266675	-12.40804836	18	21	13	3UTR		0	0
hsa-miR-3680-5p	NM_001099790	PRAMEF19	GACTCACTCACAGGATTGTGCA#GCAGAGAAACCTCTGTTTCAGGCATGTGCTTTCTGTGAGTGGGA#..(((((((((((((..(((((#.))))).))))))))))))).	1743	1787	1	-25.1	1	1.31E-07	0.544	0.637464085	-0.133868444	-5.1900498	18	21	13	3UTR		0	0
hsa-miR-3680-5p	NM_001136239	PRDM6	GACTCACTCACAGGATTGTGCA#TGCACTTTTTACACGGTTTCTTCCAAACAGCCCGGTCTTGATGCAGGAGAGTCT#(((((.((((((((((((.((.#.)).)))))))).)).))..))))).	2659	2713	1	-21.4	0	0.000590021	0.559	0.961959621	0.580092915	-5.838533207	19	26	8	3UTR		0	0
hsa-miR-3680-5p	NM_020226	PRDM8	GACTCACTCACAGGATTGTGCA#GTGGAGTTTTGATTGGGTGGGTTG#(((((((((((((((((.(((.#))).)))))))..)))))))))).	3557	3581	1	-21	1	0.0373918	0.515	1.690510768	1.630560593	-3.937574446	20	24	10	3UTR		0	0
hsa-miR-3680-5p	NM_006252	PRKAA2	GACTCACTCACAGGATTGTGCA#TGTGCAATCTGTTGGTAAGTCA#((((.(((.(((.(((((((((#)))))))))))).))).)))).	5715	5737	1	-20.2	0	0.003072491	0.588	0.711950667	0.267628353	-10.40213189	19	22	12	3UTR		0	0
hsa-miR-3680-5p	NM_001369389	PRKAR1A	GACTCACTCACAGGATTGTGCA#TGTGCAGTGTTAGTATTCACCCTGGGCAGTGAGTG#.((((((((.((((((((((((#))))))))............)))).).))))))).	1668	1703	1	-20.1	1	3.74E-05	0.485	5.265253917	1.295787588	-5.035831306	20	35	8	3UTR		0	0
hsa-miR-3680-5p	NM_002740	PRKCI	GACTCACTCACAGGATTGTGCA#GCCAAGATTAGCCTGGGCAACAGTGAGTGAGA#..(((((((((..(.((((.((#.)).))))).))))))))).	2852	2884	1	-20.5	1	0.01886123	0.515	0.334171422	0.481845444	-10.3283842	16	20	9	3UTR		0	0
hsa-miR-3680-5p	NM_000949	PRLR	GACTCACTCACAGGATTGTGCA#GCACTATGTCCTGGGATGAGTCT#((((((.((.((((((.((((.#))))...)))))).)))))))).	6676	6699	1	-25.2	0	3.45E-05	0.529	0	0	-6.723767449	18	23	8	3UTR		0	0
hsa-miR-3680-5p	NM_005788	PRMT3	GACTCACTCACAGGATTGTGCA#GCACACTACCTTGTAGTTTTTAATGTGGGGGTAGAGTGGGTCA#((((((((((((((..(((((.#)))))....)))))...................))))))))).	1640	1683	1	-23.1	1	0.002941636	0.515	-0.366684303	0.649281106	-4.906073087	19	43	9	3UTR		0	0
hsa-miR-3680-5p	NM_025138	PROSER1	GACTCACTCACAGGATTGTGCA#GCAGTATCCAGTGAGTGAA#...((((((((.((((..(((.#)))..)))).)))))))).	4396	4415	1	-23.5	0	0.002184263	0.544	-0.339559375	0.134448756	-9.861343503	15	19	8	3UTR		0	0
hsa-miR-3680-5p	NM_001363607	PRPF40B	GACTCACTCACAGGATTGTGCA#GTATATGCCATGTGGGGTGGGTG#.(((((((((((((..(((((.#)))))..)).)))))).))))).	2944	2967	1	-22.4	1	8.66E-06	0.5	0	0	-4.761823478	18	23	6	3UTR		0	0
hsa-miR-3680-5p	NM_001366236	PRPSAP1	GACTCACTCACAGGATTGTGCA#TGCACATCCTGGATGACTTGTAATACCTACTGCAATATCCTGTGTAGATGGTGGTCA#(((.((((((((((((..((((#.))))..)))))))).....))))))).	2882	2939	1	-24.7	0	0.000626948	0.618	0	0	-6.969596721	19	28	8	3UTR		0	0
hsa-miR-3680-5p	NM_018304	PRR11	GACTCACTCACAGGATTGTGCA#TGTGCATCCTGGAGGTGAA#...(((((..(((((.((((((#)))))))))))..))))).	4138	4157	1	-20.7	0	8.49E-06	0.515	-0.4255215	-0.075252713	-9.046485401	16	19	11	3UTR		0	0
hsa-miR-3680-5p	NM_001384818	PRRC2B	GACTCACTCACAGGATTGTGCA#GCCATTCCTGGGTGAGTTC#(((((((.(.(((((.((.((.#)))).))))))))))))).	8985	9004	1	-22.2	1	0.00144016	0.368	0	0	-7.726764924	17	19	13	3UTR		0	0
hsa-miR-3680-5p	NM_001372163	PRRG3	GACTCACTCACAGGATTGTGCA#CACAGTTCTGTGATTTCTGTCC#(((....(((((((((((((..#))))))))))))).....))).	1264	1286	1	-20.7	0	0.001641926	0.485	0	0	-14.53327919	16	22	13	3UTR		0	0
hsa-miR-3680-5p	XM_047445406	PRXL2B	GACTCACTCACAGGATTGTGCA#CCTGTGGGTGGGTG#.(((((((((((((........#))))))))))))).	2389	2403	1	-23.2	1	2.19E-07	0.382	0	0	-4.761823478	13	14	13	3UTR		0	0
hsa-miR-3680-5p	NM_206909	PSD3	GACTCACTCACAGGATTGTGCA#GCACTTCCTGTAGGAGCA#(.(((.((.((((((..((((.#)))).)))))))))))).	8333	8351	1	-20.1	0	4.80E-06	0.485	4.052708333	2.857581225	-8.291647828	16	18	12	3UTR		0	0
hsa-miR-3680-5p	NM_002814	PSMD10	GACTCACTCACAGGATTGTGCA#TAATTCTGTGGCTGTTGTGAGTCT#((((((((((((((((((....#))))))))))).....))))))).	964	988	1	-21.9	1	0.000187984	0.574	-0.039198828	0.083372216	-3.937574446	18	24	11	3UTR		0	0
hsa-miR-3680-5p	NM_001270482	PSMD11	GACTCACTCACAGGATTGTGCA#GCCCAACTTGGGAGTGGGG#..(((((((.((((.(((.((.#)).))))))).))))))).	1586	1605	0.961538462	-20.1	1	0.000288717	0.676	0	0	-6.934956748	16	19	7	3UTR		0	0
hsa-miR-3680-5p	NM_178578	PSMF1	GACTCACTCACAGGATTGTGCA#TGAATCTGTCCTGGAGGGTGGGTCA#(((((((((.((((((......#.))))))..))))))))).	5119	5144	1	-24.2	1	3.69E-05	0.412	0	0	-5.180080915	15	19	9	3UTR		0	0
hsa-miR-3680-5p	NM_015545	PTCD1	GACTCACTCACAGGATTGTGCA#GGACAGTCCTTGGAGGAGG#..(((.(((..((((((((.(.#).))))))))..)))))).	5156	5175	1	-21.6	0	0.000133302	0.544	-0.65467795	0.235340298	-10.92524042	15	19	8	3UTR		0	0
hsa-miR-3680-5p	XM_047417744	PTCD2	GACTCACTCACAGGATTGTGCA#CACAGTTCAAATGGCTCCAGTGCTGTGGGTGAGTG#.((((((((((((.((((.((.#.))..)))).)))))))))))).	2651	2686	1	-28.5	1	0.000301201	0.5	0	0	-4.650164755	18	23	12	3UTR		0	1
hsa-miR-3680-5p	NM_198715	PTGER3	GACTCACTCACAGGATTGTGCA#TGCAAAACCTCATGTAAGTTAACTATGAAAGATCCTGTGAGCACATTGGCATTGAGTG#.((((((((((((((((...((#.))...)))))))))))...........))))).	4341	4399	1	-22	1	0.0135921	0.618	0	0	-3.793324837	18	34	11	3UTR		0	0
hsa-miR-3680-5p	XM_024447688	PTGES2	GACTCACTCACAGGATTGTGCA#TGGACCCTCAGTGGCTGTCCCATGGCTACATCCTGTGGGTGGGG#..(((((((((((((.(((((.#.)).)))))))))))))))).	1194	1238	1	-27.9	1	2.96E-08	0.368	0	0	-5.1900498	18	21	16	3UTR		0	0
hsa-miR-3680-5p	NM_002827	PTPN1	GACTCACTCACAGGATTGTGCA#GCGCTTTCCTTGACTGTGAGC#..((((((((.((((..((((.#))))..)))))))..))))).	3677	3698	1	-20.8	1	0.003360195	0.441	2.2632099	1.891344298	-8.014824275	16	21	7	3UTR		0	0
hsa-miR-3680-5p	NM_001145369	PTPN3	GACTCACTCACAGGATTGTGCA#ACACTGCTGTGGGTGAGTTA#(((((((((((((.(.(((...#))).).))))))))))))).	6751	6771	1	-24.5	1	3.91E-06	0.588	0.978429354	0.287678037	-5.027463444	17	20	13	3UTR		0	0
hsa-miR-3680-5p	NM_030667	PTPRO	GACTCACTCACAGGATTGTGCA#GCAGAGTTTCTTGCAAGATCTGGCCAGTGAGTCT#((((((((....(((((.((((#.)))).)))))....)))))))).	5427	5461	1	-22.2	1	0.000824235	0.485	-0.23439125	0.399515159	-12.40804836	17	24	8	3UTR		0	0
hsa-miR-3680-5p	NM_007050	PTPRT	GACTCACTCACAGGATTGTGCA#GCCAAGAGAATCAGGCCTGGAGATCTAGGGTCTTGTCCAAAGTGTGAGTGAGTCA#((((((((((((((((......#.))))....)))))))))))).	5726	5781	1	-24.9	1	0.03132461	0.544	0.504716723	1.405302629	-3.937574446	16	22	12	3UTR		0	0
hsa-miR-3680-5p	NM_001397246	PVRIG	GACTCACTCACAGGATTGTGCA#GCACAGGTGTGAGTGTGTG#.((.((((((((...((((((.#)))))).)))))))).)).	1092	1111	1	-22.5	0	1.24E-05	0.485	0	0	-9.706767203	16	19	8	3UTR		0	0
hsa-miR-3680-5p	NM_001369797	PWWP3A	GACTCACTCACAGGATTGTGCA#GCACCCACCTCCTTTGCACACTGTGGGTGAGA#..(((((((((((...((((((#.))))))))))))))))).	810	842	1	-25.8	1	6.63E-05	0.441	0	0	-6.782339277	17	19	17	3UTR		0	0
hsa-miR-3680-5p	NM_138300	PYGO2	GACTCACTCACAGGATTGTGCA#TGTCACAGCCTGTGGGTAGGGG#..((((((((((((.(((((((#)).)))))))))))))).))).	2420	2442	1	-23.9	1	6.67E-07	0.382	1.287354162	1.523430079	-5.69245028	19	22	14	3UTR		0	0
hsa-miR-3680-5p	NM_001394029	PYY	GACTCACTCACAGGATTGTGCA#GCAGGTCGGAGGGCCCAGACCTGTGGTGAGG#..(((((.((((((.(((.((.#.)).))).))))))))))).	484	515	1	-22.6	0	3.17E-06	0.324	0	0	-8.006085209	16	20	11	3UTR		0	0
hsa-miR-3680-5p	NM_014298	QPRT	GACTCACTCACAGGATTGTGCA#GCACATAGTGAGGGGTCA#(((((.(((((.....(((((.#)))))..)))))))))).	1161	1179	1	-21.6	0	0.004885715	0.471	0.32981	-0.045850781	-12.29980569	15	18	10	3UTR		0	0
hsa-miR-3680-5p	NM_020673	RAB22A	GACTCACTCACAGGATTGTGCA#GCACAGTCAGAAATGCGCAGGCCTGGGGTTGGGG#..(((((((.((((..((((((#.))))))..)))))))).))).	7449	7483	1	-22.9	1	0.000521754	0.485	-0.208472075	-0.344606428	-7.168005828	17	22	8	3UTR		0	0
hsa-miR-3680-5p	NM_014488	RAB30	GACTCACTCACAGGATTGTGCA#GCACAGTCCTTGATAGTAGGTCA#((((.(((..(((((((((((.#)))))))))).)..))).)))).	1937	1960	1	-24.5	0	0.001544819	0.515	1.161211167	0.622507356	-10.35550775	18	23	10	3UTR		0	0
hsa-miR-3680-5p	NM_004914	RAB36	GACTCACTCACAGGATTGTGCA#TGCCTGGGGAACAATCCTGTGCTTGGCTCT#((.(((..(((((((((((...#.)))))))))))..))).)).	4623	4653	1	-20.6	0	0.000736444	0.426	-0.132900055	0.02732888	-9.352435385	16	21	11	3UTR		0	0
hsa-miR-3680-5p	NM_175623	RAB3IP	GACTCACTCACAGGATTGTGCA#GCAGAGGTTGTGGTGAGTTG#(((((((.(((((..((.(((.#))).)).)))))))))))).	7238	7258	1	-20.8	1	3.55E-05	0.412	0	0	-7.843498853	17	20	12	3UTR		0	0
hsa-miR-3680-5p	NM_004583	RAB5C	GACTCACTCACAGGATTGTGCA#TATAATTTTGATCATAGGCCGGAGTGAGTCA#(((((((((.(.((..((((..#.))))..)))))))))))).	970	1001	1	-21.3	1	0.000202561	0.603	3.458365444	3.426018111	-9.495382865	16	20	12	3UTR	MIRT485165	0	0
hsa-miR-3680-5p	NM_001366445	RABGAP1L	GACTCACTCACAGGATTGTGCA#TGCATAATCTCTCAGGGTGAA#...((((((..(((((((((((#))))))))).))..)))))).	2112	2133	1	-20.2	0	0.01096626	0.647	0	0	-10.58182114	17	21	9	3UTR		0	0
hsa-miR-3680-5p	NM_001384355	RAD21L1	GACTCACTCACAGGATTGTGCA#TGCACAGTTCTGTGAATTTTAACATATTTGTAGAGTCC#((((((((((((((((((((((#)))))))))))))))..............)).))))).	2962	3000	1	-27.6	1	0.00198138	0.618	0	0	-3.937574446	22	38	15	3UTR		0	0
hsa-miR-3680-5p	NM_001142571	RAD51D	GACTCACTCACAGGATTGTGCA#CAGTCTTGGAGGAGTCT#(((((.(((.((((((((....#)))))))))))))))).	8548	8565	1	-21.6	0	0.00022054	0.515	-0.319463475	0.0999342	-7.081039676	16	17	16	3UTR		0	0
hsa-miR-3680-5p	XM_005256070	RANBP10	GACTCACTCACAGGATTGTGCA#GCATGAAACTTGTGGGTGTGG#..(.((((((((((.((((((.#))))))..)))))))))).).	5195	5216	1	-21.2	0	0.002141095	0.574	0	0	-8.724472555	17	21	10	3UTR		0	0
hsa-miR-3680-5p	XM_047441452	RANGAP1	GACTCACTCACAGGATTGTGCA#GCCACTACCTGGGAAGTGGCAGTCCTGAGTGGGG#..(((((((..((((((((...#.))))))))))))))).	3011	3045	1	-21.3	1	3.43E-07	0.368	0	0	-9.024281663	15	17	15	3UTR		0	0
hsa-miR-3680-5p	NM_001010942	RAP1B	GACTCACTCACAGGATTGTGCA#TGGACTTTCCTGTGGTGGTA#.((.(((.(((((((..((.((#)).))..)))))))))))).	826	846	1	-21.3	0	0.001569447	0.574	0	0	-9.372031122	16	20	12	3UTR		0	0
hsa-miR-3680-5p	NM_001098531	RAPGEF3	GACTCACTCACAGGATTGTGCA#TGAGCAATCAGGACAGGAGGCTCAAGCCTGGGTGAGTCA#(((((((.(.((((.(((.((.#.)).))).)))))))))))).	4772	4811	1	-24.2	1	0.000133485	0.441	4.246834571	2.42974538	-8.229165404	17	21	12	3UTR		0	0
hsa-miR-3680-5p	XM_017002850	RASAL2	GACTCACTCACAGGATTGTGCA#GTATGTAATGTGGGTGATGTCT#((((((((((((....(((((.#)))))...))))))))).))).	11288	11310	1	-20.5	1	0.007633159	0.588	0	0	-7.052043617	17	22	9	3UTR		0	0
hsa-miR-3680-5p	NM_001282862	RASGEF1A	GACTCACTCACAGGATTGTGCA#GCACACTTCTGGAAGTGAGC#..((((((..(((((.(((((.#))))).)))))..)))))).	2104	2124	1	-24.8	1	5.98E-05	0.441	6.488483333	5.036872317	-7.488945926	16	20	6	3UTR		0	0
hsa-miR-3680-5p	NM_005739	RASGRP1	GACTCACTCACAGGATTGTGCA#TGTTTGGCAAAATCACAAGTAACAATCCTGTGAGTT#.....((((((((((((((...#.)))))))))))))).	3744	3780	1	-23.8	0	0.001752468	0.706	4.061221536	4.710102534	-13.66559964	14	16	14	3UTR		0	0
hsa-miR-3680-5p	NM_001134363	RBM20	GACTCACTCACAGGATTGTGCA#GCGAACCCCTGCAGTGAGTCT#((((((((..((((....(((.#)))....)))).)))))))).	4249	4270	1	-21.4	1	8.54E-05	0.426	-0.048756463	-0.20545724	-7.204969213	15	21	8	3UTR		0	0
hsa-miR-3680-5p	NM_153020	RBM24	GACTCACTCACAGGATTGTGCA#CATCTGTCCTGTGGATGAGTG#.(((((.(((((((((.(((..#)))..))))))))).))))).	1257	1278	1	-21.5	0	0.000695953	0.574	1.873476778	3.029268968	-5.337011372	17	21	9	3UTR		0	0
hsa-miR-3680-5p	NM_001166135	RBM28	GACTCACTCACAGGATTGTGCA#GCATTTTCTGTCAGAAGGGTGAGTTA#(((((((((((((((..((((.#)))).)))))).....))))))))).	8330	8356	1	-22.3	1	6.22E-05	0.574	0.268448492	-0.025778637	-4.170623527	19	26	9	3UTR		0	0
hsa-miR-3680-5p	NM_053043	RBM33	GACTCACTCACAGGATTGTGCA#GCCAGGGTGTGAGTGGGG#..((((((((((...(((.((.#)))))..)))))))))).	4274	4292	1	-21.4	1	0.002010279	0.426	0.48656279	0.995314541	-7.83842081	15	18	10	3UTR		0	0
hsa-miR-3680-5p	NM_194272	RBPMS2	GACTCACTCACAGGATTGTGCA#TGTCATTGCTGATCCTGTGAGAATGTG#.((...((((((((((((.(((#.)))))))))))))))...)).	1944	1971	1	-21.7	0	0.00106233	0.618	0.351934817	1.871448864	-12.84534305	17	22	15	3UTR		0	0
hsa-miR-3680-5p	NM_001100588	RC3H2	GACTCACTCACAGGATTGTGCA#GCACGTTCTGAGGGTGAA#...((((((.(((((.(((((.#)))))))))).)))))).	6202	6220	1	-21.2	0	0.001029584	0.662	4.079678333	3.062641403	-7.990095742	16	18	10	3UTR		0	0
hsa-miR-3680-5p	NM_001331016	RCAN1	GACTCACTCACAGGATTGTGCA#GCACAGCCTGCGTGGGA#..(((((...((((.((((((.#)))))))))).))))).	776	793	1	-20.9	0	9.87E-05	0.353	3.355902167	3.420744075	-10.30498134	15	17	10	3UTR		0	0
hsa-miR-3680-5p	NM_001271837	RCN2	GACTCACTCACAGGATTGTGCA#GCCATCCTGTTGGGTGAGA#..((((((((((((((.((...#)).))))))).))))))).	5951	5970	1	-22.4	1	1.43E-05	0.603	0.358246813	-0.210913208	-4.957000719	16	19	7	3UTR		0	0
hsa-miR-3680-5p	XM_047437092	RECQL5	GACTCACTCACAGGATTGTGCA#TCCTGTTGACCAGTGAGTCG#(((((((((((((((.......#)))))).))...))))))).	2216	2236	1	-20.2	1	0.00024103	0.544	0	0	-4.170623527	15	20	7	3UTR		0	0
hsa-miR-3680-5p	NM_001164732	REEP1	GACTCACTCACAGGATTGTGCA#GCACCTGTTCTGAGGAGGTGAGA#..(((((((.((((((.((((.#))))..))))))..))).)))).	3130	3153	1	-21	1	0.003354602	0.559	3.196156875	2.628032169	-6.199507188	17	23	6	3UTR		0	0
hsa-miR-3680-5p	NM_001017368	RFFL	GACTCACTCACAGGATTGTGCA#TGCAGCCAGCAGAGGCCCTTTCCTGTGAGTGTGCA#(.(.(((((((((((..(.((.#.)).)..))))))))))).)).	5963	5998	1	-24.4	0	0.000824334	0.441	0	0	-8.366321683	16	22	11	3UTR		0	0
hsa-miR-3680-5p	NM_001379416	RFX5	GACTCACTCACAGGATTGTGCA#TGTGCTATCCTGTGGGAAGGTA#.(((..((((((((((.(((((#))))).))))))))))..))).	2388	2410	0.961538462	-22.7	0	4.15E-05	0.574	0	0	-9.813320773	18	22	10	3UTR		0	0
hsa-miR-3680-5p	NM_001368073	RFX7	GACTCACTCACAGGATTGTGCA#GCACCAGATCCTGTTTGTGTTTCT#((..(((..((((((((((((.#))))..))))))))..)))..)).	8738	8762	1	-22.3	0	0.004807381	0.574	0	0	-11.89716078	17	24	8	3UTR		0	0
hsa-miR-3680-5p	NM_001080496	RGP1	GACTCACTCACAGGATTGTGCA#TGCACTCCTGTGAGA#......(((((((((..(((((#)))))))))))))).	4097	4112	1	-21.7	0	6.97E-05	0.456	0.096058223	0.148871619	-15.79960748	14	15	14	3UTR		0	0
hsa-miR-3680-5p	NM_002921	RGR	GACTCACTCACAGGATTGTGCA#TGCCACCCTGGAGTGAGC#..(((((((.((((..((.(((#))))).))))))))))).	929	947	1	-20.9	1	0.000623954	0.353	1.695627286	3.014404861	-7.168005828	16	18	11	3UTR		0	0
hsa-miR-3680-5p	NM_001394156	RGS12	GACTCACTCACAGGATTGTGCA#GCATTTGTCTTGAGTGAGG#..((((((((..((((.((((.#))))..)))))))))))).	4691	4710	1	-20.6	1	0.000504351	0.544	0	0	-11.1285785	16	19	12	3UTR		0	0
hsa-miR-3680-5p	NM_017790	RGS3	GACTCACTCACAGGATTGTGCA#GTGCAAGACACAGTGGGTGAGG#..(((((((((.(..((((((.#))))))..)...))))))))).	2761	2783	1	-22.4	1	0.001404776	0.529	0	0	-9.896093507	16	22	9	3UTR		0	0
hsa-miR-3680-5p	NM_001369564	RGS8	GACTCACTCACAGGATTGTGCA#TGCACTGCTACAGCACATTGTTATCTGTGAGTGAGG#..((((((((((((..(((((.#.)))))......)))))))))))).	2632	2668	1	-26.6	1	0.001753915	0.471	0	0	-5.92549936	17	25	12	3UTR		0	0
hsa-miR-3680-5p	NM_001363835	RHBDL3	GACTCACTCACAGGATTGTGCA#GGGATTCTGTGGTGTGGGTG#.((((((((((((((((.(...#).)))))))))).)))))).	3401	3421	1	-21.1	1	0.004211346	0.412	0	0	-3.793324837	17	20	10	3UTR		0	0
hsa-miR-3680-5p	NM_001313943	RHOA	GACTCACTCACAGGATTGTGCA#GCATAGCTCTGGGGTGGGCA#(.(((((((.((((.((((((.#)))))).)))))))))))).	1305	1325	1	-22.2	1	5.02E-05	0.559	0.307145429	-0.235605725	-7.079206357	18	20	12	3UTR		0	0
hsa-miR-3680-5p	NM_001374791	RHOBTB2	GACTCACTCACAGGATTGTGCA#GCACTGACCTGTAGTGAA#...(((((.(((((...((((.#))))...)))))))))).	3839	3857	0.974358974	-20.4	0	4.69E-05	0.471	0	0	-8.539428492	14	18	10	3UTR		0	0
hsa-miR-3680-5p	NM_018307	RHOT1	GACTCACTCACAGGATTGTGCA#GCACAGTCTAGAAACTTGTGTAGCTGAGTG#.((((((((((((((((((((.#))))))))).......)))).)).))))).	2607	2637	1	-23.3	1	0.000406119	0.515	0.250587607	0.695318085	-3.793324837	20	30	9	3UTR		0	0
hsa-miR-3680-5p	NM_001206557	RIC1	GACTCACTCACAGGATTGTGCA#GTATAAGTTAACTGTATTCCTGTGGGTTAGG#..((.((((((((((..(((((#.))))))))))))))).)).	6260	6291	1	-20.5	0	0.002701956	0.618	-0.15372936	0.099762864	-9.309086974	17	20	15	3UTR		0	0
hsa-miR-3680-5p	NM_001348488	RIMS2	GACTCACTCACAGGATTGTGCA#GCAATCCTGTGTTCTCAGAGGAAGTTG#((((..(((((((((((((...#)))))))))).......)))..)))).	4540	4567	1	-20.3	0	9.92E-05	0.529	2.33472045	3.692584527	-9.957570382	17	27	10	3UTR		0	0
hsa-miR-3680-5p	NM_014747	RIMS3	GACTCACTCACAGGATTGTGCA#GCATGGTTCTGTGTTACGTTGAAGCCAGAGTCT#(((((.(((((((((((((((.#))))))))))))).........))...))))).	3210	3243	0.961538462	-22.2	0	0.00837154	0.529	0.317978375	-0.154082765	-5.838533207	20	33	13	3UTR		0	0
hsa-miR-3680-5p	NM_001288794	RMND5B	GACTCACTCACAGGATTGTGCA#CATATTCCTATTTAAAATGTGCTGTGTGGGTGGGTA#.(((((((((((.(...(((((#.)))))).))))))))))).	2559	2595	1	-20.2	1	0.000144355	0.603	0	0	-6.050954091	17	20	11	3UTR		0	0
hsa-miR-3680-5p	XM_011535230	RNASEH2B	GACTCACTCACAGGATTGTGCA#TGCACCAGCTTGTCAGTGAGGTCA#((((((((.(((((...(((((#)))))...))))).)))))).)).	1304	1328	1	-22.5	1	0.000156626	0.529	0	0	-5.962462745	18	24	6	3UTR		0	0
hsa-miR-3680-5p	NM_003730	RNASET2	GACTCACTCACAGGATTGTGCA#GTGAGGTCTGGACACTGTGGGTGAGG#..(((((((((((...(((.((#.)).)))))))))))))).	5684	5710	0.961538462	-22.1	1	0.007911413	0.353	0	0	-6.782339277	16	19	14	3UTR		0	0
hsa-miR-3680-5p	XM_047422765	RNF183	GACTCACTCACAGGATTGTGCA#GCTTCAATTCTGTGGGTA#.....(((((((((((((.((.#))..))))))))))))).	3115	3133	1	-21	0	0.005565814	0.676	0	0	-13.66559964	15	18	13	3UTR		0	0
hsa-miR-3680-5p	NM_001286398	RNF217	GACTCACTCACAGGATTGTGCA#TGCACATAAGCCTTAATGTGAGTCT#(((((((....(((..((((((#))))))....)))....))))))).	6134	6159	1	-22.4	1	0.000745072	0.676	-0.163285286	0.652380225	-12.34337862	16	25	7	3UTR		0	0
hsa-miR-3680-5p	XM_047439865	RNF24	GACTCACTCACAGGATTGTGCA#TGCTCCACTCCATCCCACAGGTGTGAGTGGGG#..((((((((((...(((((..#.))))).)))))))))).	5574	5606	1	-20.3	1	0.000406594	0.5	0	0	-7.83842081	15	18	10	3UTR		0	0
hsa-miR-3680-5p	NM_024589	ROGDI	GACTCACTCACAGGATTGTGCA#GCCACCCTAGGAGTGAGTA#.((((((((..(((..((.((.#)))).)))..)))))))).	1330	1349	1	-20.1	1	0.001213474	0.456	1.0720345	1.212599204	-8.829104422	15	19	8	3UTR		0	0
hsa-miR-3680-5p	XM_047422069	RP1	GACTCACTCACAGGATTGTGCA#TGCACGTCCTGTGGGTC#.....((((((((((.((((((#)))))))))))))))).	5160	5177	1	-24.3	0	0.001420284	0.456	0	0	-13.89864872	16	17	16	3UTR		0	0
hsa-miR-3680-5p	NM_000975	RPL11	GACTCACTCACAGGATTGTGCA#TGTGCAATTCTGTTGTGTGTTC#(((.(((..(((((((((((((#))))))))))))).))).))).	600	622	1	-20.8	0	0.01850718	0.618	0	0	-10.33962131	19	22	13	3UTR		0	0
hsa-miR-3680-5p	NM_000997	RPL37	GACTCACTCACAGGATTGTGCA#GCGCAATCCTGGCTCACTGCAGCCTCTAATTCCTGGGCTCAAGTCA#((((..(((((((((((((((.#)))))))))))......................))))....)))).	1586	1632	1	-22.8	0	0.0200338	0.441	0	0	-9.957570382	19	46	11	3UTR		0	0
hsa-miR-3680-5p	NM_001366481	RPL7L1	GACTCACTCACAGGATTGTGCA#TAATCCTGAAAACAGTGAGTCT#((((((((..((((((((....#)))))))).....)))))))).	3479	3501	1	-21	1	0.005678556	0.574	0	0	-6.236470573	16	22	8	3UTR		0	0
hsa-miR-3680-5p	XM_047440347	RPRD1B	GACTCACTCACAGGATTGTGCA#TCCTGTGAGGAAGTTA#((((..(((((((((.......#)))))))))..)))).	2909	2925	1	-20.8	0	0.000146957	0.662	0	0	-10.19061946	13	16	9	3UTR		0	0
hsa-miR-3680-5p	NM_004755	RPS6KA5	GACTCACTCACAGGATTGTGCA#GTATATTTTTTACTGAGTGAGTCT#((((((((((.((((.(((((.#))))).))))...)))))))))).	20006	20030	1	-22.2	1	0.002977594	0.735	0	0	-6.995398002	19	24	10	3UTR		0	0
hsa-miR-3680-5p	NM_001003698	RREB1	GACTCACTCACAGGATTGTGCA#GCATGGTCCAGGAGCAGCTCAGAGAGGGTGGAGTGAGG#..(((((((.(((((((((((.#)))))))))...................))))))))).	6511	6549	1	-22.2	1	0.00780914	0.426	0	0	-6.199507188	18	38	9	3UTR		0	0
hsa-miR-3680-5p	XM_017001518	RSBN1	GACTCACTCACAGGATTGTGCA#TGCACTCCAGCCTGTGGGACAAAGAGTG#.((((.((((((((...(((((#))))).....)))))))).....)))).	19390	19418	1	-21.5	0	0.01687274	0.588	0	0	-6.662782239	17	28	8	3UTR		0	0
hsa-miR-3680-5p	NM_001193341	RSPH9	GACTCACTCACAGGATTGTGCA#GTATAGTTGTGGCCAAGGGCTTGTGAGTGGGC#..((((((((((((.(((.((.#.)))))...)))))))))))).	1674	1706	1	-22.8	1	0.000216977	0.397	0	0	-5.69245028	17	22	12	3UTR		0	0
hsa-miR-3680-5p	NM_015138	RTF1	GACTCACTCACAGGATTGTGCA#TGTGCAGTTTTGTGTGTGTGTA#.((.(((.((((((((((((((#)))))))))))))).))).)).	3577	3599	1	-22.4	0	0.008865802	0.676	0.693928957	1.169678824	-9.138982041	19	22	14	3UTR		0	0
hsa-miR-3680-5p	NM_001004312	RTP2	GACTCACTCACAGGATTGTGCA#GCACATGGGCTTGAGAGTGGGG#..(((((((.((((..(((((.#)))))....)))).))))))).	1132	1154	1	-22.8	1	0.003623985	0.426	0.379018429	0.297404451	-7.168005828	16	22	7	3UTR		0	0
hsa-miR-3680-5p	XM_005269374	RUBCN	GACTCACTCACAGGATTGTGCA#GCACCTTGTGGGATGAGG#..((((((((((((...((((.#)))))))))))).)))).	6836	6854	1	-21.4	1	0.000321483	0.441	0	0	-5.92549936	16	18	12	3UTR		0	0
hsa-miR-3680-5p	NM_025113	RUBCNL	GACTCACTCACAGGATTGTGCA#GCACCTTTGTGGTGATGAGTGAGTTC#((((((((((((.((..((((.#))))..)).))....)))))))))).	4890	4916	0.961538462	-22.8	1	5.64E-06	0.515	-0.300079688	-0.007414425	-5.459754139	18	26	10	3UTR		0	0
hsa-miR-3680-5p	NM_001040451	RUFY1	GACTCACTCACAGGATTGTGCA#GTTCAGTTCTGCTAGTGAGTA#.(((((((..((((((((.((.#)).))))))))..))))))).	2421	2442	1	-22.6	1	4.19E-05	0.632	0	0	-6.092220964	17	21	8	3UTR		0	0
hsa-miR-3680-5p	NM_173079	RUNDC1	GACTCACTCACAGGATTGTGCA#GCATGCAGCTTGTGGTGAGTA#.((((((.((((((...((((.#))))....)))))))))))).	3431	3452	1	-22.1	1	0.000472035	0.544	0	0	-7.075458407	16	21	12	3UTR		0	0
hsa-miR-3680-5p	NM_004230	S1PR2	GACTCACTCACAGGATTGTGCA#GTGCGGTCCTGAGGGCCAGTCC#((((..(((.(((((((((((.#))))))))))).)))..)))).	1419	1441	1	-23.8	0	2.06E-06	0.426	0.889020418	1.24659088	-11.20007685	18	22	11	3UTR		0	0
hsa-miR-3680-5p	NM_001395995	SAGSIN1	GACTCACTCACAGGATTGTGCA#GCACAGCCGTGGGTTTGTTC#(((..((((((.((.((((((.#))))))))))))))..))).	777	797	1	-20.6	0	0.00011227	0.397	0	0	-15.17088677	17	20	14	3UTR		0	0
hsa-miR-3680-5p	NM_020436	SALL4	GACTCACTCACAGGATTGTGCA#GCACGTCCTGGGTGTGAA#...((((.(.(((((.(((((.#)))))))))).).)))).	4578	4596	1	-21	0	0.000329522	0.618	3.85717	2.658082221	-10.30373067	15	18	10	3UTR		0	0
hsa-miR-3680-5p	NM_138352	SAMD1	GACTCACTCACAGGATTGTGCA#GCACGTCGGTGTGGGGAGG#..(((.((((((.((.(((((.#)))))))..))))))))).	2123	2142	1	-20.4	0	2.37E-10	0.412	0.896367333	0.548941095	-8.380139174	16	19	9	3UTR		0	0
hsa-miR-3680-5p	NM_001349811	SAMD12	GACTCACTCACAGGATTGTGCA#CATGATGCTGTGGGTAGTTT#((((.((((((((.((((((..#)))))).)))))))))))).	4566	4586	1	-20.3	0	0.006077368	0.691	0.401247875	0.964683555	-8.913451539	18	20	12	3UTR		0	1
hsa-miR-3680-5p	XM_017024322	SAMD14	GACTCACTCACAGGATTGTGCA#GCACAGAGTTCCTGGGGGAGG#..(((.(((.(((((((((((.#))))))...))))))))))).	1748	1769	1	-22.4	0	0.000105295	0.441	0	0	-8.100465949	17	21	11	3UTR		0	0
hsa-miR-3680-5p	NM_001363729	SAMHD1	GACTCACTCACAGGATTGTGCA#GCACACTGGGAGTGAGG#..(((((((.(((...(((((.#)))))))).))))))).	3372	3389	1	-22.3	1	3.11E-05	0.368	0	0	-8.024845746	15	17	8	3UTR		0	0
hsa-miR-3680-5p	NM_020150	SAR1A	GACTCACTCACAGGATTGTGCA#GGACAAAGTTAACAGCTTAAGGGCTCTTAATTCTGTGAGTTGAGG#..((((((((((((((((.((.#.))...))))))))))))).))).	1678	1723	1	-23.1	1	0.000308281	0.647	0.194095849	0.280341763	-4.957000719	18	24	13	3UTR		0	0
hsa-miR-3680-5p	NM_005063	SCD	GACTCACTCACAGGATTGTGCA#TGCCTTTTCTGTGATTGGGTG#.(((((.((((((((..(.(((#))))..)))))))).))))).	5081	5102	1	-20.7	0	0.000501358	0.603	1.2736691	1.66672442	-5.570060453	17	21	8	3UTR		0	0
hsa-miR-3680-5p	NM_207103	SCIMP	GACTCACTCACAGGATTGTGCA#TGCACTGTGAGGCTGTGGGTGAGTTA#(((((((((((((....(((((#))))).......))))))))))))).	1011	1037	1	-27	1	8.97E-07	0.368	0.4754296	-0.099888841	-5.762913004	18	26	13	3UTR		0	0
hsa-miR-3680-5p	NM_001112706	SCIN	GACTCACTCACAGGATTGTGCA#GCACAATCCTCAGTGTTCT#((..((((...((((((((((.#)))))))))).)))).)).	5544	5563	1	-21.3	0	0.006192992	0.603	-0.03853169	0.066185532	-13.6508068	16	19	10	3UTR		0	0
hsa-miR-3680-5p	NM_001353949	SCN1A	GACTCACTCACAGGATTGTGCA#GTGCAAACCTGTGATTTTGGGG#..((((.(((((((.((((((.#)))))).)))))))...)))).	6449	6471	1	-21.9	0	0.000133363	0.574	3.083855714	2.592455888	-7.236136814	17	22	7	3UTR		0	0
hsa-miR-3680-5p	XM_017004664	SCN3A	GACTCACTCACAGGATTGTGCA#TGCACAATCCTGTCTTCCCAAGTGATCT#((.(((((.(((((((((((((#))))))))))))).......))))))).	10322	10350	1	-24.4	0	0.06640178	0.691	0	0	-6.551503579	20	28	13	3UTR		0	0
hsa-miR-3680-5p	NM_174934	SCN4B	GACTCACTCACAGGATTGTGCA#TGCACAGCCCTTGTGTGTGGGG#..(((((.((((((.(((((((#))))))).))).))).))))).	2045	2067	1	-24.3	0	1.16E-07	0.471	0	0	-8.006085209	18	22	7	3UTR		0	0
hsa-miR-3680-5p	NM_001130413	SCNN1D	GACTCACTCACAGGATTGTGCA#CCTGGGGTGGGTCT#(((((((((.((((........#))))))))))))).	2808	2822	1	-21.3	1	2.41E-07	0.309	-0.715243444	-1.474906177	-6.148579555	13	14	13	3UTR		0	0
hsa-miR-3680-5p	NM_004589	SCO1	GACTCACTCACAGGATTGTGCA#GTATTCCTGGGTGGGTCT#(((((((.(.(((((..((((.#))))))))))))))))).	7188	7206	0.974358974	-21.3	1	2.69E-05	0.485	0	0	-7.726764924	17	18	17	3UTR		0	0
hsa-miR-3680-5p	NM_001193528	SCRN3	GACTCACTCACAGGATTGTGCA#GCACAATTAGGTTAATAAAGAAGTGGGTCA#(((((((((((..((((((((.#))))))))..)).......)).))))))).	2351	2381	1	-21.4	1	0.0257917	0.662	0.342029202	0.15527823	-8.573508368	19	30	8	3UTR		0	0
hsa-miR-3680-5p	NM_152753	SCUBE3	GACTCACTCACAGGATTGTGCA#GCCAACATCATGGTCCTTGTGGGTAGAGTG#.(((((((((((((((((((..#.))))))))).)))))).)))).	5666	5696	1	-23.4	1	0.000352164	0.515	-0.011404667	0.244241525	-3.793324837	19	23	9	3UTR		0	0
hsa-miR-3680-5p	NM_002997	SDC1	GACTCACTCACAGGATTGTGCA#TGGACCTAAATGGCCTCATGTGGCTGGAAGATCCTGCGGGTGGGG#..(((((((.(((((((.(.((#.)).).))))))).))))))).	1533	1578	1	-22.9	1	3.57E-07	0.426	0	0	-6.199507188	17	22	7	3UTR		0	0
hsa-miR-3680-5p	NM_014692	SEC14L5	GACTCACTCACAGGATTGTGCA#GCGGATGGCAAGGATCCAGAACTGGCCTGTGGGTGGTGTCA#((((((((((((((...((...#.))...))))))))))).))).	2398	2439	1	-23.9	1	7.43E-06	0.456	0.100749733	-0.226261409	-4.906073087	16	22	11	3UTR		0	0
hsa-miR-3680-5p	XM_047447957	SEC22A	GACTCACTCACAGGATTGTGCA#GCATGATGTGCCTGTGAGCATGGAAGAGTCC#(((((.(((((((((((((((.#)))))))...)))))))).......))))).	1199	1230	1	-23.8	0	0.00091044	0.559	0	0	-5.838533207	20	31	8	3UTR		0	0
hsa-miR-3680-5p	NM_003262	SEC62	GACTCACTCACAGGATTGTGCA#CACAGCAGTGGGCTCCTATGCCTCCTGGCTTCTGAGTGGGTTT#(((((((((((((((..(.(((#.))))))))).....)))))))))).	4724	4767	1	-20.4	1	0.002097017	0.397	0	0	-4.170623527	19	26	10	3UTR		0	0
hsa-miR-3680-5p	NM_031216	SEH1L	GACTCACTCACAGGATTGTGCA#GCAATCTTGATTTGAGTAAGGGTCT#(((((((((((((((((((...#)))))))))...)))))..))))).	2595	2620	1	-21.1	1	0.005653861	0.676	1.436715296	1.630501661	-3.937574446	19	25	9	3UTR		0	0
hsa-miR-3680-5p	NM_003006	SELPLG	GACTCACTCACAGGATTGTGCA#TGTACATCCTTGGGTGAC#...(((((((.((((.((((((#))))))))))))))))).	2378	2396	1	-20.1	0	0.000592072	0.456	0.226263557	0.585759495	-9.572363749	17	18	17	3UTR		0	0
hsa-miR-3680-5p	NM_017789	SEMA4C	GACTCACTCACAGGATTGTGCA#GCATAGCCTTCCTGTTTCTGTCAAGTCTTCCCTTGGCCTGGGTCCTCCTGGTGAGTCA#((((((((...((((((..((.#.))...))))))...)))))))).	3101	3159	1	-21.6	1	0.000294221	0.441	1.16180375	2.532556829	-9.061245048	16	24	8	3UTR		0	0
hsa-miR-3680-5p	NM_001271661	SEMA4F	GACTCACTCACAGGATTGTGCA#TGGGCTTCCTGTGGGGAGTG#.((((.(((((((((..((.((#)).)).))))))))))))).	4514	4534	1	-23.9	0	8.45E-06	0.456	0.138639122	0.086763669	-5.927332679	17	20	13	3UTR		0	0
hsa-miR-3680-5p	XM_047448350	SEMA5B	GACTCACTCACAGGATTGTGCA#TGCCTTGCCTGTGGGGGGTCC#(((((.((((((((...(.(((#))))...))))))))))))).	3816	3837	1	-23.7	0	8.45E-07	0.382	0	0	-6.807031848	17	21	13	3UTR		0	0
hsa-miR-3680-5p	XM_047421097	SEPTIN7	GACTCACTCACAGGATTGTGCA#GCACTAATAATACCAGTGAACCACTTGGGCACCTTGTGGGTAGAGTTT#((((((((((((((..(((.((#.)).))).))))))))).))))).	3778	3826	1	-21.5	1	0.001171248	0.515	0	0	-4.906073087	19	24	9	3UTR		0	0
hsa-miR-3680-5p	NM_001113491	SEPTIN9	GACTCACTCACAGGATTGTGCA#GGGCCTCCCTCCGAGTGAGTCA#(((((((((..(((...((.(.#).))...)))..))))))))).	1946	1968	1	-22.1	1	0.006814942	0.338	-0.108901531	-0.342475461	-8.97335403	15	22	9	3UTR		0	0
hsa-miR-3680-5p	NM_001174072	SERINC5	GACTCACTCACAGGATTGTGCA#GGGCAGGGACTGGCGCCCTGTGCCTGAGTGGGTCT#((((((((((((((...((((.#.)))))))))....))))))))).	1583	1618	1	-25.2	1	0.000472948	0.471	0.067224856	-0.238879155	-4.906073087	18	24	9	3UTR		0	0
hsa-miR-3680-5p	NM_080474	SERPINB12	GACTCACTCACAGGATTGTGCA#TGCATGGAAGATGTCCTGTGAGGTCT#(((...((((((((((((((((#))))))......))))))))))))).	1738	1764	1	-21.4	0	0.000723328	0.471	0.015291964	-0.288931924	-12.98959266	19	26	13	3UTR		0	0
hsa-miR-3680-5p	NM_001386375	SERPINE3	GACTCACTCACAGGATTGTGCA#GTGAGTGAGTCA#(((((((((((...........#))))))))))).	1623	1635	1	-21.5	1	0.002904792	0.544	0	0	-10.39884693	11	12	11	3UTR		0	0
hsa-miR-3680-5p	NM_013368	SERTAD3	GACTCACTCACAGGATTGTGCA#TGTGTCTGGTTACCCCGACCTTCTGTGAAGGTGGGTCT#(((((((((((((((.......#.))))))))..))))))).	1028	1066	1	-20.3	1	3.85E-05	0.559	0.872029038	2.118513112	-4.170623527	15	19	8	3UTR		0	0
hsa-miR-3680-5p	NM_001306199	SETD7	GACTCACTCACAGGATTGTGCA#TGTCATAATCCATGAAAGTGAGTG#.(((((((..((((((((((((#)).)))))))).))..))))))).	2697	2721	1	-21.8	1	0.000309271	0.603	0	0	-6.092220964	19	24	8	3UTR		0	0
hsa-miR-3680-5p	NM_005877	SF3A1	GACTCACTCACAGGATTGTGCA#GTGCAGTCCCTGTGTCAGTGGGCG#(.(((((((((((((((((((.#))))))))).))))..))))))).	3159	3183	1	-24.8	1	2.75E-05	0.426	3.725697364	4.544229791	-5.101250328	20	24	9	3UTR		0	0
hsa-miR-3680-5p	NM_001308824	SF3B1	GACTCACTCACAGGATTGTGCA#GCTTTCCTCAGGTGAGTGAGTTT#(((((((((((((((..((...#))..))))...))))))))))).	1086	1109	1	-23.3	1	5.38E-05	0.574	3.52188	2.7313928	-4.170623527	17	23	11	3UTR		0	0
hsa-miR-3680-5p	NM_001387889	SFMBT2	GACTCACTCACAGGATTGTGCA#GCTCAGTCTTGTGGAGTTC#(((((...((((((((((.((.#)).))))))))))))))).	5187	5206	1	-21.1	0	0.000227613	0.544	0	0	-9.695854671	17	19	15	3UTR		0	0
hsa-miR-3680-5p	NM_199344	SFT2D2	GACTCACTCACAGGATTGTGCA#GCAACCTGATGAGTGAGTA#.(((((((((((((.((((...#)))))))).))))))))).	8359	8378	1	-24.1	1	0.05602185	0.618	0	0	-4.528774398	17	19	9	3UTR		0	0
hsa-miR-3680-5p	NM_001330410	SFXN5	GACTCACTCACAGGATTGTGCA#GCAGAGCCTGGGGTGGGTG#.((((((((.((((.((.(((.#))).)))))))))))))).	2518	2537	1	-24.5	1	8.93E-05	0.412	0	0	-5.771280866	17	19	14	3UTR		0	0
hsa-miR-3680-5p	NM_001128209	SGCD	GACTCACTCACAGGATTGTGCA#ACAATCCTTTGAGTTGGGTTT#((((((((((.((((((((...#)))))))).))))).))))).	7186	7207	1	-22.1	1	0.000118018	0.676	-0.038771083	0.027477895	-6.762348922	18	21	8	3UTR		0	0
hsa-miR-3680-5p	XM_047432052	SGIP1	GACTCACTCACAGGATTGTGCA#GCACAGATTTTGTGAGATTCTATACTCTTTTAATGAGCA#(.(((((((((((((((((((.#)))))).))))))))).................))))).	8951	8990	1	-20.8	1	0.01386612	0.706	0	0	-5.101250328	20	39	9	3UTR		0	0
hsa-miR-3680-5p	NM_152386	SGPP2	GACTCACTCACAGGATTGTGCA#GCACTCCTGCTCTGTGGTGAGA#..(((((.((((((...((((.#)))).....).)))))))))).	4153	4175	1	-20.6	0	8.00E-05	0.544	-0.091771343	-0.3122561	-8.239134289	15	22	10	3UTR		0	0
hsa-miR-3680-5p	NM_001098497	SGSM1	GACTCACTCACAGGATTGTGCA#CATAATTCTGTGGGTCAGCA#(.((.(((((((((((((((..#))))))))))))))).))).	6214	6234	0.961538462	-21.4	0	0.000102395	0.529	0.039028	0.11949211	-9.220287503	18	20	15	3UTR		0	0
hsa-miR-3680-5p	NM_001388272	SH2D4B	GACTCACTCACAGGATTGTGCA#CAAGACCTGGGGTGAGTTA#(((((((((.((((.(((....#)))..))))))))))))).	2447	2466	1	-20.7	1	0.000482794	0.588	0	0	-5.915530475	16	19	13	3UTR		0	0
hsa-miR-3680-5p	NM_001103160	SH2D5	GACTCACTCACAGGATTGTGCA#TGGGCAAAGACCTGGAGTGAGCCA#(.(((((((.((((.((((.((#)).))))...))))))))))).).	2148	2172	1	-22.9	1	0.000481724	0.485	1.906912914	0.911197136	-7.079206357	18	24	11	3UTR		0	0
hsa-miR-3680-5p	NM_001243349	SH3D19	GACTCACTCACAGGATTGTGCA#TGCACAATTATTAGAGTGAA#...((((((....(((((((((#)))))))))....)))))).	4235	4255	1	-20.1	0	0.00393001	0.647	1.766	2.0108	-15.21775506	15	20	9	3UTR		0	0
hsa-miR-3680-5p	NM_001099289	SH3RF3	GACTCACTCACAGGATTGTGCA#TGCACCAAAATCCTGTGCGTGT#....(((.((((((((((((((#)))))...))))))))).))).	4917	4939	1	-22.7	0	0.000334354	0.529	0.292359282	-0.086559945	-11.8601974	17	22	9	3UTR		0	0
hsa-miR-3680-5p	NM_133266	SHANK2	GACTCACTCACAGGATTGTGCA#GCATCCTCAGTTCTGTGCCCAGCCAAGGGTGAGCA#(.(((((((((((((((((((.#)))....))))))))))..........))))))).	4929	4964	1	-21.2	1	0.000697144	0.441	0.40907047	1.359284077	-5.101250328	20	35	10	3UTR		0	0
hsa-miR-3680-5p	NM_001372044	SHANK3	GACTCACTCACAGGATTGTGCA#GCGATGACCTGTGGGGTGGGG#..(((((((((((((((((...#)))))..)))))))).)))).	7141	7162	1	-20.2	1	0.000360146	0.426	0	0	-4.957000719	17	21	8	3UTR		0	0
hsa-miR-3680-5p	NM_016848	SHC3	GACTCACTCACAGGATTGTGCA#TGTTACATTTCTGTGAAAGGGTCT#(((((..((((((((.((((((#))).))).))))))))..))))).	9678	9702	1	-21.6	0	0.00152664	0.574	1.154257425	1.245420503	-7.615268823	19	24	8	3UTR		0	0
hsa-miR-3680-5p	NM_001269039	SHOC2	GACTCACTCACAGGATTGTGCA#TGTGAAGCAAAATACCTGAAGTGAGTCT#((((((((..(((((((.(((.#.))).))).)))).)))))))).	2588	2616	1	-22.8	1	0.002853355	0.544	1.460259712	1.657052226	-6.236470573	18	23	8	3UTR		0	0
hsa-miR-3680-5p	XM_017029684	SHROOM4	GACTCACTCACAGGATTGTGCA#CACAGTCCTGGAGACTGGGA#..(((((((.((((((((((..#)))))))))))))..)))).	10703	10723	1	-22.1	1	2.04E-05	0.603	0	0	-6.199507188	17	20	13	3UTR		0	0
hsa-miR-3680-5p	NM_001127211	SHTN1	GACTCACTCACAGGATTGTGCA#GCATAGTCTCATGATGTGTGTGTGTG#.((.(((.(((((((((((((.#))))))))).....)))).))).)).	5333	5359	1	-20.8	0	0.04350199	0.574	3.438340278	3.556621238	-9.138982041	18	26	9	3UTR		0	0
hsa-miR-3680-5p	NM_001348364	SIGLEC16	GACTCACTCACAGGATTGTGCA#TGCACGGCATGTTCCTGTAGTGAA#...(((((.((((((.(((((.#.))))).))))))))))).	2481	2505	1	-21.6	0	0.01289392	0.559	0	0	-7.803978932	16	19	11	3UTR		0	0
hsa-miR-3680-5p	XM_011520803	SINHCAF	GACTCACTCACAGGATTGTGCA#TGCTACAAGCCACCATATGCACAGACTATACAGTGAGTTGAGTTG#(((((((((((((..(((((((#.))))))).)).....)))))).))))).	2632	2677	1	-21.4	1	4.43E-05	0.544	0	0	-5.529863924	20	29	7	3UTR		0	0
hsa-miR-3680-5p	NM_001122962	SIRPB2	GACTCACTCACAGGATTGTGCA#GCACAACCTGGGGGGGTG#.((((.(((.((((.((((((.#))))))))))))))))).	2167	2185	1	-23.3	0	3.09E-06	0.456	0.5743625	0.409986079	-7.672239627	17	18	17	3UTR		0	0
hsa-miR-3680-5p	NM_001330399	SKA2	GACTCACTCACAGGATTGTGCA#GCACTTATCTGCTACTTGCCAGTTTTGCGTGAGTGTGTTA#(((.((((((((((((((.(((#.))))))))))..))))))).))).	1148	1188	1	-20.7	0	0.001618414	0.647	0.347614063	0.183251696	-6.969596721	20	25	10	3UTR		0	0
hsa-miR-3680-5p	NM_170679	SKP1	GACTCACTCACAGGATTGTGCA#GCTTTCACCTGGAGTGAGTG#.((((((((.((((.....((.#)).....)))))))))))).	3020	3040	1	-22.3	1	8.63E-06	0.574	0.389549875	0.111395459	-6.004329946	14	20	12	3UTR		0	0
hsa-miR-3680-5p	NM_001330741	SLAMF8	GACTCACTCACAGGATTGTGCA#TGCAGGATCTGGGAGTGAGG#..(((((((.(.(((((.((((#)))).))))).)))))))).	1300	1320	1	-23.8	1	1.35E-07	0.382	0.091460071	0.026901453	-9.546310497	17	20	8	3UTR		0	0
hsa-miR-3680-5p	XM_017018136	SLC1A2	GACTCACTCACAGGATTGTGCA#GCAACAGGTCCTCAGTTTCTCTGGAGACACCCCCAATCCTTGGGTGAGTG#.(((((((((.(((((((....#.)))))))))))))))).	8784	8834	1	-23.3	1	7.63E-05	0.515	0	0	-6.618099313	16	18	16	3UTR		0	0
hsa-miR-3680-5p	XM_047417539	SLC1A3	GACTCACTCACAGGATTGTGCA#GGTCCTGTGGGGAGC#..(((.(((((((((((.....#)))))))))))))).	3744	3759	1	-20.9	0	8.30E-06	0.485	0	0	-6.857959481	14	15	14	3UTR		0	0
hsa-miR-3680-5p	NM_005116	SLC23A2	GACTCACTCACAGGATTGTGCA#TGCACAGCCTTGAGTGATTGGAGTCC#((((((((((.(((.(((((((#))))))))))))))))).....))).	4840	4866	0.961538462	-23.3	1	5.92E-05	0.603	5.66213714	4.52470085	-7.497798482	20	26	17	3UTR		0	0
hsa-miR-3680-5p	NM_153647	SLC24A4	GACTCACTCACAGGATTGTGCA#TGCACTGTCCTTGTGGGTTTGTCA#(((..(((((((((((.(((((#))))).))))).))))))..))).	2865	2889	1	-26.8	0	0.000613378	0.632	0.170858042	0.160581547	-11.0886339	19	24	6	3UTR		0	0
hsa-miR-3680-5p	NM_005888	SLC25A3	GACTCACTCACAGGATTGTGCA#GCATCCAAAGATCAATGGTGTATGATAAGCTTTTCTGTGGGTGAA#...((((((((((((..((...#.))..)))))))))))).	2764	2809	1	-20.4	0	0.006617124	0.588	0	0	-6.747589274	14	18	12	3UTR		0	0
hsa-miR-3680-5p	NM_001287762	SLC28A1	GACTCACTCACAGGATTGTGCA#GCTCAATCCCACAATTGGGAAGGGTTCATGGAGTGAGTG#.((((((((.((((((((.((.#)).))))))...................)))))))))).	2172	2211	1	-22.6	1	0.009239716	0.5	-0.4239608	-0.347714595	-5.035831306	18	39	10	3UTR		0	0
hsa-miR-3680-5p	NM_000340	SLC2A2	GACTCACTCACAGGATTGTGCA#GTACAATCCTTTGAGTTATAGTTT#((((.(((((.((((((((((.#)))))))))).)))))...)))).	2404	2428	1	-23.6	0	0.03673114	0.603	0	0	-10.8813861	19	24	10	3UTR		0	0
hsa-miR-3680-5p	NM_032513	SLC30A2	GACTCACTCACAGGATTGTGCA#GCACTGTCATCCTGATCGCCTGTGTTCTAGGTAGGTGGGTCC#((((((((((((((...((((.#))))..............)))))).........)))))))).	2561	2603	1	-22.5	1	2.16E-05	0.456	4.014482261	3.185460037	-4.906073087	18	42	8	3UTR		0	0
hsa-miR-3680-5p	NM_001144884	SLC30A7	GACTCACTCACAGGATTGTGCA#GGACAGTTCTAGTTAAAGCCAAATGGATGTGAGTCT#(((((((((((((((((((.(.#).)))))))).))............)).))))))).	5605	5641	1	-20.4	1	0.006290191	0.618	0.053924764	0.187839268	-3.937574446	20	36	8	3UTR		0	0
hsa-miR-3680-5p	NM_006345	SLC30A9	GACTCACTCACAGGATTGTGCA#TGCATTTATAAGCATTTTAAAATTCTGTAAAGTGGGTTA#((((((((.((((((((((((.#.)))).....))))))))..)))))))).	2643	2682	1	-20.5	1	0.00571717	0.735	1.109440265	1.425087156	-4.993964104	20	29	8	3UTR		0	0
hsa-miR-3680-5p	NM_001859	SLC31A1	GACTCACTCACAGGATTGTGCA#TGTACTTTCTCTGTGGGTGCCAGTTA#(((((((((((((((..(((((#)))))..)).)))))))))..)))).	2773	2799	1	-23.9	1	0.00146911	0.588	3.4485735	3.68504915	-4.170623527	20	26	9	3UTR		0	0
hsa-miR-3680-5p	NM_003052	SLC34A1	GACTCACTCACAGGATTGTGCA#TGTGCATGTGTGGGGGTGAGTCT#(((((((((.((.(..((((((#))))))..).)).))))))))).	2184	2207	1	-23.2	1	0.007292183	0.471	1.931911222	2.368666309	-7.437710168	18	23	9	3UTR		0	0
hsa-miR-3680-5p	NM_018656	SLC35E3	GACTCACTCACAGGATTGTGCA#TGCACTCTAGCCTGGGTGACAGAGTGAGTCC#(((((((((.((((...(((((#))))).....)))).......))))))))).	7049	7080	1	-24	1	0.000112986	0.5	-0.315701556	-0.12205025	-6.148579555	18	31	9	3UTR		0	0
hsa-miR-3680-5p	NM_001001479	SLC35E4	GACTCACTCACAGGATTGTGCA#GCACAGTCCCTGTGCTTGTCAGAGTCA#(((((((.(((((((((((((.#))))))))).))))...))..))))).	2280	2307	1	-27.2	1	5.96E-05	0.559	0	0	-6.251209375	20	27	9	3UTR		0	0
hsa-miR-3680-5p	NM_198277	SLC37A2	GACTCACTCACAGGATTGTGCA#GCCGGTGCTGTGGGGAGAGTA#.((((.(((((((.((((.((.#)))))).)))))))..)))).	2339	2360	0.961538462	-23.8	0	0.004476762	0.456	0	0	-6.551123516	17	21	7	3UTR		0	0
hsa-miR-3680-5p	NM_014437	SLC39A1	GACTCACTCACAGGATTGTGCA#TGCTCTTTATTTTGGTCCCGGATCCTGGGGTGGGG#..(((((((.(((((((.....#.)))))))))))))).	2114	2149	1	-21.1	1	0.000242718	0.471	-0.314724429	-0.203847805	-6.199507188	14	16	14	3UTR		0	0
hsa-miR-3680-5p	XM_011533047	SLC3A1	GACTCACTCACAGGATTGTGCA#GCACTTCTTATGTGAGTGGC#...((((((((((((..((((.#)))).)))..))))))))).	2564	2584	1	-20.7	0	1.21E-05	0.574	0	0	-6.747589274	16	20	9	3UTR		0	0
hsa-miR-3680-5p	NM_001284499	SLC43A2	GACTCACTCACAGGATTGTGCA#TGGACAAGTTTCTGCTGAGTGAGG#..(((((((((((((((((.((#)).))))..))))).)))))))).	7376	7400	0.961538462	-22.7	1	0.000192349	0.5	5.7852595	4.459235838	-4.957000719	19	24	8	3UTR		0	0
hsa-miR-3680-5p	NM_001242366	SLC46A1	GACTCACTCACAGGATTGTGCA#GCGCTGTCCTGTGAGGGCAGTG#.((((.((((((((((.((((.#)))).)))))))))).).))).	2915	2937	1	-27	0	2.01E-09	0.471	-0.13399916	-0.07475555	-5.694283599	18	22	10	3UTR		0	0
hsa-miR-3680-5p	NM_178498	SLC5A12	GACTCACTCACAGGATTGTGCA#GCACAGTCAATAGATTCAGCTAGTGAGTCC#((((((((.....((((((((.#)))))))).............)))))))).	4732	4762	1	-22.1	1	4.59E-05	0.5	0	0	-13.69717897	16	30	8	3UTR		0	0
hsa-miR-3680-5p	NM_001348250	SLC6A1	GACTCACTCACAGGATTGTGCA#TGTACAATTACTGTGAGA#......((((((((((((((((#))))))))).))))))).	4053	4071	1	-20.4	0	0.004741551	0.721	2.796125474	2.683717744	-15.5665584	16	18	9	3UTR		0	0
hsa-miR-3680-5p	NM_001122847	SLC6A12	GACTCACTCACAGGATTGTGCA#TGCCACAATCCTGCTGGGA#......((((((((((((((((#))).))))))))).)))).	2269	2288	1	-20.6	0	0.000845776	0.353	3.911803167	1.903284895	-15.5665584	16	19	9	3UTR		0	0
hsa-miR-3680-5p	NM_001003841	SLC6A19	GACTCACTCACAGGATTGTGCA#GCACCTCTATGCTTCATCTCTGTGGGTGGC#...(((((((((((((...(((#.)))...))).)))))))))).	2955	2985	1	-20.2	0	9.01E-05	0.456	0	0	-6.514540194	16	22	10	3UTR		0	0
hsa-miR-3680-5p	NM_014331	SLC7A11	GACTCACTCACAGGATTGTGCA#TGCATTGTCCATGTGAGTAAAGTA#.(((.(((((((((((.(((((#))))).)))).)))))))..))).	5629	5653	1	-22.2	0	0.1263945	0.676	-0.052122237	0.018427304	-7.912362012	19	24	7	3UTR		0	0
hsa-miR-3680-5p	NM_032178	SLC7A6OS	GACTCACTCACAGGATTGTGCA#CACAGAACATTCAGCTAGGGGTGTACCCTCATAGCCTGTGAGTGTCTCT#((..((((((((((.(((((..#.)))))))))))))))..)).	2117	2166	1	-23.5	0	0.000104231	0.485	0.1231017	0.009818952	-9.262585756	17	21	15	3UTR		0	0
hsa-miR-3680-5p	NM_001351484	SLC8A1	GACTCACTCACAGGATTGTGCA#TGCACAATCCTGTTCCAGTCA#((((.....(((((((((((((#)))))))))))))...)))).	4047	4068	1	-24.9	0	0.00103831	0.544	0	0	-14.8712815	17	21	13	3UTR		0	1
hsa-miR-3680-5p	NM_015063	SLC8A2	GACTCACTCACAGGATTGTGCA#GCCCATCCTGTTGGTGACCGTCT#((((((((.(((((((.(.((.#))).))))))).)))))..))).	3125	3148	1	-21.9	1	0.01472045	0.426	1.6498378	2.452897081	-4.993964104	18	23	7	3UTR		0	0
hsa-miR-3680-5p	NM_001260491	SLC9A8	GACTCACTCACAGGATTGTGCA#GCACATGCTTGGAGAGTCC#(((((..((.((((..(((((.#)))))..))))))))))).	4978	4997	1	-21	0	1.41E-05	0.338	-0.1494914	-0.19665487	-9.593224851	16	19	11	3UTR		0	0
hsa-miR-3680-5p	NM_001386879	SLCO1A2	GACTCACTCACAGGATTGTGCA#TGTTAACACAGTCCTGTGCAGAGGGCTCC#(((((.((((((((((((((..#.)))))))))))).)).))).)).	6208	6237	1	-24.6	0	0.000234876	0.485	0	0	-5.838533207	19	24	12	3UTR		0	0
hsa-miR-3680-5p	NM_001145044	SLCO3A1	GACTCACTCACAGGATTGTGCA#GCGCAGGCCTGTGATGAGG#..((((.(((((((..(((((.#)))))..))))))))))).	2429	2448	1	-26.1	0	7.34E-06	0.441	2.13435	0.545560498	-7.469185895	16	19	11	3UTR		0	0
hsa-miR-3680-5p	NM_018121	SLF2	GACTCACTCACAGGATTGTGCA#TGCATTTGTTTTTCCTGGGCAGTCCTGTCAGCCAGTTA#((((..((.((((((((((.((#.)).)))))))))).))..)))).	6715	6753	1	-21.8	0	0.006668072	0.544	-0.27702669	0.168784534	-11.01396004	18	24	10	3UTR		0	0
hsa-miR-3680-5p	NM_001289135	SLIT2	GACTCACTCACAGGATTGTGCA#GCACATGCGTGTGAATGAGG#..((((.(((((.(..(((((.#)))))..).))))).)))).	6898	6918	1	-24.2	0	0.000110292	0.529	1.3503014	0.135616777	-8.758316507	15	20	5	3UTR		0	0
hsa-miR-3680-5p	NM_001184749	SLITRK4	GACTCACTCACAGGATTGTGCA#TGTGGAGTCCTGTGGGGAT#...((.(((((((((((.((((#)))).))))))))))))).	3129	3148	1	-22.4	0	4.72E-06	0.574	0.208019727	1.150680873	-8.415498955	17	19	13	3UTR		0	0
hsa-miR-3680-5p	NM_014720	SLK	GACTCACTCACAGGATTGTGCA#CATAATCGTGTGGGTGC#....((((((((.(((((((..#))))))).)))))))).	6532	6549	0.980769231	-21.4	0	0.000230765	0.588	0.073784313	0.108808085	-10.83569308	15	17	8	3UTR		0	0
hsa-miR-3680-5p	NM_005359	SMAD4	GACTCACTCACAGGATTGTGCA#TGTGCCATGTGGGTGAGTTA#((((((((((((((........#.)).)))))))))))).	2657	2677	1	-21.3	1	0.001173991	0.662	1.983517267	1.342209954	-4.906073087	14	17	12	3UTR		0	0
hsa-miR-3680-5p	NM_001289396	SMARCA2	GACTCACTCACAGGATTGTGCA#GTATATTTCTATGGGTGGGTCT#((((((((((.((((.(((((.#))))).)))).)))))))))).	5256	5278	1	-24.7	1	0.000728932	0.603	2.83022	2.235729875	-6.995398002	19	22	10	3UTR		0	1
hsa-miR-3680-5p	NM_001007468	SMARCB1	GACTCACTCACAGGATTGTGCA#GCCCAGTCCTGTGTGGGCA#(.(((((..(((((((((.((.#)).))))))))))))))).	2096	2115	1	-22.5	0	1.02E-05	0.309	0	0	-8.471274916	17	19	15	3UTR		0	0
hsa-miR-3680-5p	NM_006306	SMC1A	GACTCACTCACAGGATTGTGCA#GCATGAAGATTCCTGGGGTGGGG#..(((((((.(((((((((((.#))))))....)))))))))))).	7282	7305	0.961538462	-23.4	1	0.000204601	0.544	4.758301467	4.87812516	-6.199507188	18	23	12	3UTR		0	0
hsa-miR-3680-5p	NM_144775	SMCR8	GACTCACTCACAGGATTGTGCA#GTCCCGTCTTGTGAATGTGAGTCC#((((((((((((((((.(.((.#)).).)))))))))..))))))).	7955	7979	1	-23.9	1	0.001724184	0.426	0.216060111	0.474573494	-3.937574446	19	24	9	3UTR		0	0
hsa-miR-3680-5p	NM_203306	SMIM10L2A	GACTCACTCACAGGATTGTGCA#TGCACAACCTGGAGTT#.....((((.((((.(((((((#))))))))))))))).	4044	4060	1	-20.4	0	0.001659382	0.5	0	0	-15.64355567	15	16	15	3UTR		0	0
hsa-miR-3680-5p	NM_001135674	SMIM19	GACTCACTCACAGGATTGTGCA#TGTATTCTGTGAGTGATAAGTGTCA#((((((((((((((((......#.))))))))))))).....))).	1502	1527	1	-21.3	1	0.001542747	0.691	0.14847739	-0.025090608	-3.937574446	16	23	13	3UTR		0	0
hsa-miR-3680-5p	NM_005631	SMO	GACTCACTCACAGGATTGTGCA#TGCATAGCCGGTGGGTGAGG#..(((((((((.((.(((((((#))))))))).))))))))).	3818	3838	1	-25.8	1	2.71E-07	0.485	0.111734918	0.311733736	-9.039253589	18	20	9	3UTR		0	0
hsa-miR-3680-5p	NM_018225	SMU1	GACTCACTCACAGGATTGTGCA#GCACAGGTAGTGAGATGAGTA#.((((((((((....((((((.#))))))...))))).))))).	5294	5315	1	-22.2	1	0.05728949	0.559	0.335515782	0.371968143	-10.02154824	16	21	6	3UTR		0	0
hsa-miR-3680-5p	NM_024700	SNIP1	GACTCACTCACAGGATTGTGCA#GCACTATGGTGGTGGGTCC#(((((((.(((......((((.#))))....)))))))))).	1320	1339	1	-20.1	1	0.000182684	0.5	-0.175373571	-0.11905497	-12.71248186	14	19	10	3UTR		0	0
hsa-miR-3680-5p	NM_052870	SNX18	GACTCACTCACAGGATTGTGCA#TGCACTGTCACTTAGTGGTGAGTTT#(((((((.((((((((.(((((#))))).))).))..)))))))))).	2181	2206	1	-21.9	1	8.87E-05	0.618	0.234577909	0.159424409	-6.251209375	20	25	10	3UTR		0	0
hsa-miR-3680-5p	NM_001347927	SNX19	GACTCACTCACAGGATTGTGCA#GCAACCTTCTTGTGGCAGTGAGTA#.((((((((((((((..((((.#))).)..)))))))..))))))).	10724	10748	1	-22.4	1	0.01736812	0.559	0.204795281	-0.171776836	-4.026373918	18	24	7	3UTR		0	0
hsa-miR-3680-5p	NM_001042632	SNX21	GACTCACTCACAGGATTGTGCA#CCTGTGGGTGAGG#..((((((((((((........#)))))))))))).	1878	1891	1	-22.8	1	2.57E-06	0.368	0	0	-5.92549936	12	13	12	3UTR		0	0
hsa-miR-3680-5p	XM_017022581	SNX22	GACTCACTCACAGGATTGTGCA#TGGACAGGAGCACTGGGCTGCATCTGTGGGTTGGGTCC#(((((((((((((....(((((#.))))))))))))).))))).	2622	2660	1	-22	1	3.09E-06	0.426	0	0	-5.762913004	18	21	13	3UTR		0	0
hsa-miR-3680-5p	NM_014011	SOCS5	GACTCACTCACAGGATTGTGCA#TGCAATGTAGTCTTGTGTGTGAT#...((((.((((((((((((((#))))...)))))))))).)))).	2523	2546	1	-20.4	0	0.008287069	0.647	0.431237659	0.633845549	-8.828175123	18	23	10	3UTR		0	0
hsa-miR-3680-5p	NM_001322814	SOD2	GACTCACTCACAGGATTGTGCA#GCATGACCTGTCTAGGGTGAAGTCA#((((((((((((((.((((((.#)))))))))))...)))))).))).	5706	5731	1	-24.8	1	4.60E-05	0.515	0.040780556	-0.034095912	-4.673024006	20	25	11	3UTR		0	0
hsa-miR-3680-5p	NM_017826	SOHLH2	GACTCACTCACAGGATTGTGCA#TGAATAAATTGATGTGTGCTTTTGCATTTCACAATCCCTTGAGTGAA#...(((((((..((((((((..#.))))))))..))))))).	1879	1926	1	-22.6	0	0.003597399	0.647	1.414224572	0.721997058	-12.68611798	15	19	8	3UTR		0	0
hsa-miR-3680-5p	NM_003104	SORD	GACTCACTCACAGGATTGTGCA#CACAGTCTTGGGATCTCAGGGCACAATGGCTGGACATGGGTGGGCTCT#(((((((((((((.(((((((.#.)))))))..)))....)))))))).)).	1188	1236	1	-22.9	1	0.000102975	0.515	-0.079601922	-0.989880258	-4.794414364	20	29	8	3UTR		0	0
hsa-miR-3680-5p	NM_003105	SORL1	GACTCACTCACAGGATTGTGCA#TGCAGAATCTTGTGTTGGGA#..((((..(((((((((.((((#)))).))))))))).)))).	10078	10098	1	-21.8	0	0.000904707	0.647	0	0	-8.814322183	17	20	9	3UTR		0	0
hsa-miR-3680-5p	NM_003108	SOX11	GACTCACTCACAGGATTGTGCA#TGTACATATGTTGTGGGTTTAAGAGTCT#(((((((((((((.((((((((#)))))).)).))))))))....))))).	8236	8264	1	-23.2	1	0.002735816	0.676	0	0	-4.794414364	21	28	8	3UTR		0	0
hsa-miR-3680-5p	NM_005686	SOX13	GACTCACTCACAGGATTGTGCA#TCCTGTGGGTGTGTCT#(((.(((((((((((.......#))))))))))).))).	3084	3100	1	-24	0	4.99E-05	0.382	0.257484	0.639337166	-7.202645801	14	16	11	3UTR		0	0
hsa-miR-3680-5p	NM_001300837	SP7	GACTCACTCACAGGATTGTGCA#TGCACCTCCTGAAGAATGGGTGGGG#..(((((((((((((..(((((#))))).))))).....)))))))).	2775	2800	1	-22.8	1	0.006431535	0.515	2.806824794	2.460693853	-5.1900498	18	25	8	3UTR		0	0
hsa-miR-3680-5p	NM_001397487	SPATA1	GACTCACTCACAGGATTGTGCA#GCACAACCTGACTGGGTTGGGAGTTT#((((((((((((((.((((((.#))))))))))..)))))...))))).	2045	2071	1	-22.7	1	3.86E-05	0.529	0	0	-4.673024006	20	26	10	3UTR		0	0
hsa-miR-3680-5p	NM_001286793	SPATA13	GACTCACTCACAGGATTGTGCA#TGCAGAATCCTGGAGCAGTA#.(((..(((.(((((((.((((#)))).)))))))))).))).	4775	4795	1	-21.5	0	0.002359332	0.603	0	0	-11.05582724	17	20	10	3UTR		0	0
hsa-miR-3680-5p	NM_019073	SPATA6	GACTCACTCACAGGATTGTGCA#GCACACACCTGTGAA#.......(((((((..(((((.#)))))..))))))).	2646	2661	1	-20.2	0	0.006126788	0.574	0.330884614	0.105449931	-18.07874358	12	15	7	3UTR		0	0
hsa-miR-3680-5p	NM_015535	SPATS2L	GACTCACTCACAGGATTGTGCA#GCAACCTGTGTTGTAGCAGTGATGTCA#((((((((((((((.((((...#)))))))))).......))))).))).	2326	2353	1	-20.1	1	0.009942405	0.574	1.742368127	1.55125833	-4.673024006	18	27	10	3UTR		0	0
hsa-miR-3680-5p	NM_021928	SPCS3	GACTCACTCACAGGATTGTGCA#TGTATAGTTCATGCAAAAGCCTGTGGGTATGGGTTT#((((((((((((((....((((#.))))....)))))))))..))))).	2241	2277	1	-22.9	1	3.76E-05	0.574	0.237812012	-0.072602257	-4.906073087	18	26	9	3UTR		0	0
hsa-miR-3680-5p	NM_003119	SPG7	GACTCACTCACAGGATTGTGCA#TGCAGAAACTACTGACGGAGTCCTGTGTTTGTGAGTCG#(((((((.(((((((((.((((#.)).)).)))))))))...))))))).	2576	2614	0.961538462	-28.3	1	0.002786785	0.5	5.986305667	4.983596889	-6.251209375	20	27	9	3UTR		0	0
hsa-miR-3680-5p	NM_030623	SPHKAP	GACTCACTCACAGGATTGTGCA#GCAAAATATAGGTCTGTCCAAATTCATACAACTTGTGGGTGAGTTC#((((((((((((((.(((((..#.))))))))))))))))))).	5272	5318	1	-25.2	1	3.43E-05	0.559	4.045153964	2.444491909	-4.673024006	19	21	19	3UTR		0	0
hsa-miR-3680-5p	NM_001243999	SPIB	GACTCACTCACAGGATTGTGCA#TGGACGGTCTGGAGAGAGTCG#(((((.(((.((.((((((.((#)).))))))))))).))))).	2557	2578	1	-21.1	0	0.000292586	0.426	-0.30879925	0.024852519	-8.370170288	18	21	11	3UTR		0	0
hsa-miR-3680-5p	NM_138471	SPINDOC	GACTCACTCACAGGATTGTGCA#GCACAGTGCCTTACACAAGAGTGGTCA#(((.(((((..((((((((((.#))))))).))).......)))))))).	1708	1735	1	-21.9	0	0.000745423	0.485	3.562123273	0.772230875	-11.03687766	18	27	8	3UTR		0	0
hsa-miR-3680-5p	NM_181642	SPINT1	GACTCACTCACAGGATTGTGCA#TGAGCCTCTCCACAAGCCTGTTGAGTGGTTG#(((.((((((((((.(((((..#.))))).))))).)))))))).	2727	2758	1	-22.7	0	0.000324352	0.471	0	0	-7.705046281	18	22	8	3UTR		0	0
hsa-miR-3680-5p	NM_014767	SPOCK2	GACTCACTCACAGGATTGTGCA#TCCTGGCAGAGTGAGTCA#(((((((((.(((((.......#)))))...))))))))).	1861	1879	1	-23.2	1	0.000525877	0.412	0.558621889	-0.043195654	-5.413129995	14	18	9	3UTR		0	0
hsa-miR-3680-5p	NM_139015	SPPL3	GACTCACTCACAGGATTGTGCA#ATCCTGGCAGTGGGTCA#((((((((..((((((......#))))))..)))))))).	4059	4076	1	-22.1	1	0.000362309	0.735	0.518472827	1.07738701	-6.236470573	14	17	8	3UTR		0	0
hsa-miR-3680-5p	NM_003124	SPR	GACTCACTCACAGGATTGTGCA#GCAAGCCTGTGGGTAGAGG#..((((((((((((.((((...#)))).))))))))).))).	1150	1169	1	-22.4	1	5.40E-05	0.5	-0.364321962	-0.090827645	-5.69245028	16	19	9	3UTR		0	0
hsa-miR-3680-5p	NM_001261462	SPRTN	GACTCACTCACAGGATTGTGCA#TGTGAGTGGGTCT#((((((((((((..........#)))))))))))).	2187	2200	1	-20.8	1	0.000212785	0.529	0.0094067	0.4800407	-7.052043617	12	13	12	3UTR		0	0
hsa-miR-3680-5p	NM_001127496	SPRY4	GACTCACTCACAGGATTGTGCA#GCACGTCCAGTGGGTAGGTA#.(((.((((((.(((.(((((.#)))))))).)))))).))).	2567	2587	1	-22.2	0	0.000391103	0.515	1.894566833	1.967694065	-11.4922144	17	20	8	3UTR		0	0
hsa-miR-3680-5p	NM_207344	SPRYD4	GACTCACTCACAGGATTGTGCA#GCACACTCTCGCCTGTGATGGGG#..((((.(((((((..(((((.#)))))......))))))))))).	5687	5710	1	-21.6	0	9.38E-06	0.368	0	0	-7.469185895	16	23	11	3UTR		0	0
hsa-miR-3680-5p	NM_001035235	SRA1	GACTCACTCACAGGATTGTGCA#GCACATCCTGTGCTGGGCG#(.((((..(((((((.(((((.#)))))))))))).))))).	1068	1087	1	-22.9	0	1.47E-06	0.515	0	0	-9.191620873	17	19	12	3UTR		0	0
hsa-miR-3680-5p	NM_173829	SREK1IP1	GACTCACTCACAGGATTGTGCA#GGATAAGAATGAGGGTTATGGCAGTTCCTGACAGAGTGGGTA#.((((((((.(((((((((...#.))))).))))...)))))))).	3953	3995	1	-21.8	1	0.00027238	0.544	0	0	-5.035831306	17	23	8	3UTR		0	0
hsa-miR-3680-5p	NM_001346201	SRGAP1	GACTCACTCACAGGATTGTGCA#TGCACGTGTGTGGGTGGGA#..((((((((((....((((((#))))))..)))))))))).	10776	10795	1	-22.6	1	0.007992583	0.412	-0.09404152	0.020198548	-8.07146989	16	19	10	3UTR		0	0
hsa-miR-3680-5p	NM_001191007	SRSF10	GACTCACTCACAGGATTGTGCA#GCACAATCTAGTGAATCA#((.(((((....(((((((((.#)))))))))))))).)).	1321	1339	1	-20.3	0	0.007030054	0.662	-0.168809289	0.259740626	-13.96558783	16	18	14	3UTR		0	0
hsa-miR-3680-5p	XM_017021593	SRSF5	GACTCACTCACAGGATTGTGCA#TGTGCTTTTCTGTGGGGGTGGGA#..(((((((((((((..(((((#)))))..)))))))..)))))).	1164	1187	1	-21.2	1	0.01325581	0.5	0	0	-5.1900498	18	23	7	3UTR		0	0
hsa-miR-3680-5p	NM_080725	SRXN1	GACTCACTCACAGGATTGTGCA#GCATGGATTCTGGAGATGGGTG#.((((((((.(((((((.(((.#)))..)))))))))).))))).	845	867	1	-20.9	1	0.00861066	0.559	-0.213773958	-0.049340932	-5.035831306	18	22	10	3UTR		0	0
hsa-miR-3680-5p	NM_001052	SSTR4	GACTCACTCACAGGATTGTGCA#TGCCCTGAGCTGGGAGCAGTCTTCCTGTGAGTAGAA#...((((((((((((...(((.#.)))....)))))))))).)).	1930	1966	1	-22.5	0	0.01025062	0.5	-0.058011277	-0.070099626	-6.747589274	15	22	10	3UTR		0	0
hsa-miR-3680-5p	NM_173344	ST3GAL1	GACTCACTCACAGGATTGTGCA#TGTGCAGTCTTGTGTGTTTGGGTG#.((((((.((((((((((((((#)))))))))))))).))..)))).	6497	6521	1	-23.3	1	0.01849084	0.618	0	0	-6.106959767	20	24	14	3UTR		0	0
hsa-miR-3680-5p	NM_013305	ST8SIA5	GACTCACTCACAGGATTGTGCA#TGGGCTTCCTGTGGGGGGGTTG#(((((.(((((((((..((.((#)).)).))))))))).))))).	3394	3416	1	-23.8	0	5.53E-05	0.441	-0.082163733	-0.246572264	-6.071582288	18	22	9	3UTR		0	0
hsa-miR-3680-5p	NM_198993	STAC2	GACTCACTCACAGGATTGTGCA#GTGGGGTGCCCTGAGTGGGTTG#((((((((((..(.(((.(((.#))).))).)..)))))))))).	1854	1876	1	-20.3	1	2.48E-05	0.441	0.62983619	0.749585024	-10.96599215	17	22	10	3UTR		0	0
hsa-miR-3680-5p	NM_005843	STAM2	GACTCACTCACAGGATTGTGCA#GCATGATCGACAGAGTGAGTTT#(((((((((....((((((((.#))))))))....))))))))).	2057	2079	1	-24.1	1	0.006277097	0.588	0.124936489	0.444308979	-12.64078931	17	22	9	3UTR		0	0
hsa-miR-3680-5p	NM_181900	STARD5	GACTCACTCACAGGATTGTGCA#TGCGTTACTGTTACTTCCCTATTTTTGAGTCCTGGGGTGACTGTCT#(((((((((.(((((((.....#.)))))))))))))..))).	1946	1992	1	-20.8	1	0.001789928	0.559	0.201846727	1.502869495	-5.180080915	16	20	13	3UTR		0	0
hsa-miR-3680-5p	NM_012448	STAT5B	GACTCACTCACAGGATTGTGCA#GCACATGTGCTCCAGTGAGTCT#((((((((...((.(((((((.#))))).)).))..)))))))).	2938	2960	1	-21.8	1	2.58E-05	0.515	5.45463775	5.359094537	-9.918084966	17	22	8	3UTR		0	0
hsa-miR-3680-5p	NM_003714	STC2	GACTCACTCACAGGATTGTGCA#TGATCTCTGTTCTAGTGAGTGGGTCA#((((((((((((((((......#.))))).))))))))))).	2831	2857	1	-23.5	1	1.95E-05	0.574	0.438706406	0.182434403	-3.937574446	16	19	11	3UTR		0	0
hsa-miR-3680-5p	NM_001205316	STEAP4	GACTCACTCACAGGATTGTGCA#GCACACATTCTGTGGGTGAGG#..(((((((((((((((((((.#))))).)))))))))))))).	8515	8536	1	-30.9	1	2.72E-05	0.574	4.14049745	2.055332143	-4.957000719	19	21	14	3UTR		0	0
hsa-miR-3680-5p	NM_001330213	STK16	GACTCACTCACAGGATTGTGCA#CACTCCTGGGGTGAGTA#.((((((((.(((((..(((..#)))))))))))))))).	1949	1966	1	-21.9	1	0.000127532	0.5	1.180221913	0.741972923	-5.268880386	16	17	16	3UTR		0	0
hsa-miR-3680-5p	NM_004760	STK17A	GACTCACTCACAGGATTGTGCA#GTAATCTCACCCAGTCCTGCTGTGTGAACCTGTCA#(((((((.((((((((((....#.)))))))).)).))))....))).	2879	2914	1	-20.4	1	0.000371368	0.485	0.354258664	-0.066479391	-6.251209375	17	25	8	3UTR		0	0
hsa-miR-3680-5p	NM_004226	STK17B	GACTCACTCACAGGATTGTGCA#TCCTAGTGAGTGAGG#..(((((((((((((.......#)))).))))))))).	2469	2484	1	-21.3	1	0.000577673	0.529	0	0	-5.1900498	13	15	9	3UTR		0	0
hsa-miR-3680-5p	NM_032017	STK40	GACTCACTCACAGGATTGTGCA#GCTGACTCACTGTGAGTGAC#...((((((((((((....((.#))....)).)))))))))).	3146	3166	1	-20.4	0	0.000154698	0.456	0	0	-6.747589274	14	20	10	3UTR		0	0
hsa-miR-3680-5p	NM_006873	STON1	GACTCACTCACAGGATTGTGCA#GGGCAAATCTGTGTGTGTATGTCA#(((.(((.((((((.((((.(.#).)))).)))))).)))...))).	4245	4269	1	-21	0	0.08076975	0.676	0.051383083	0.057248399	-10.01868121	17	24	6	3UTR		0	0
hsa-miR-3680-5p	XM_047427501	STX3	GACTCACTCACAGGATTGTGCA#TGCCAATCCTGTTTGTTGTCC#(((..((..(((((((((.(((#))))))))))))..)).))).	3560	3581	1	-20.8	0	0.000491668	0.5	0	0	-14.45865848	17	21	12	3UTR		0	0
hsa-miR-3680-5p	NM_001244666	STX5	GACTCACTCACAGGATTGTGCA#GCAGCAAAGGGAGATGATGCCCTTACCCACCTTCCTGTGAGTGAA#...((((((((((((..(((..#.)))..)))))))))))).	1564	1609	1	-25.8	0	0.00045986	0.471	1.750265167	3.144400876	-6.747589274	15	19	12	3UTR		0	0
hsa-miR-3680-5p	NM_003165	STXBP1	GACTCACTCACAGGATTGTGCA#GTGCAGCTGTGGGTGGAGG#..(((((((((((..((((((.#))))))))))))))).)).	2652	2671	1	-20.4	1	7.33E-08	0.353	0.556202992	1.014684809	-6.549290197	17	19	15	3UTR		0	0
hsa-miR-3680-5p	NM_178509	STXBP4	GACTCACTCACAGGATTGTGCA#TGTATAATCCTGTGAA#.......(((((((((((((((#))))))))))))))).	12589	12605	1	-22.5	0	0.00390203	0.691	0	0	-17.11024494	15	16	15	3UTR		0	0
hsa-miR-3680-5p	NM_001127715	STXBP5	GACTCACTCACAGGATTGTGCA#GTACAGTTTTGTGAATGTCA#(((....((((((((((((((.#))))))))))))))..))).	5557	5577	1	-21.6	0	0.02155409	0.706	0.155797421	0.428092938	-14.53327919	17	20	14	3UTR		0	0
hsa-miR-3680-5p	NM_006588	SULT1C4	GACTCACTCACAGGATTGTGCA#TGCTACAATCCTGGAGTCA#(((((.....((((((((((((#))).)))))))))))))).	2169	2188	1	-22.2	0	6.57E-05	0.485	-0.6175505	-0.332098534	-11.9947508	17	19	14	3UTR		0	0
hsa-miR-3680-5p	XM_047441312	SUN2	GACTCACTCACAGGATTGTGCA#GCCTAAGCCCCACACCGGGGGAGTCCTGGAGTGAGG#..(((((((.(((((((.(.(.#.).).)))))))))))))).	2840	2876	1	-25.7	1	4.57E-05	0.368	0	0	-6.199507188	16	20	14	3UTR		0	0
hsa-miR-3680-5p	NM_003173	SUV39H1	GACTCACTCACAGGATTGTGCA#TGTACACCCCTCAACCCTATGCAGCCTGGAGTGGGCA#(.(((((((.((((.((((...#.)))))))))))))))).	2670	2707	0.974358974	-20.8	1	3.53E-06	0.529	0	0	-7.079206357	16	18	16	3UTR		0	0
hsa-miR-3680-5p	NM_014979	SV2C	GACTCACTCACAGGATTGTGCA#TGTTTCCTTTCTGATTTTGAAGATTTGTGGGTGAGTCA#((((((((((((((........#.)))))))))))))).	8186	8224	1	-21.9	1	0.000931243	0.618	0.644420086	0.132269317	-4.906073087	14	16	14	3UTR		0	0
hsa-miR-3680-5p	NM_018711	SVOP	GACTCACTCACAGGATTGTGCA#TGCAAAATATCATAAGACATGGTCCTGGCTGGGTGCAGTG#.(((((((((((((((((((..#.))))))))))..)))))).))).	6597	6637	1	-22.3	1	0.000133611	0.488	1.856128427	1.33904352	-3.793324837	19	24	10	3UTR		0	0
hsa-miR-3680-5p	XM_005248635	SYNCRIP	GACTCACTCACAGGATTGTGCA#TGCACTGTTCTGATAATGGGTGCAGTTT#((((((((((((((((.(((((#))))).))))))....)))))).)))).	4387	4415	1	-22.2	1	0.000907669	0.676	0	0	-3.937574446	21	28	6	3UTR		0	0
hsa-miR-3680-5p	NM_152592	SYNE3	GACTCACTCACAGGATTGTGCA#GCAGGTCGGGTAGAGTGAGTTT#(((((((((((..(((..(((.#))).)))..)).))))))))).	12690	12712	1	-21.2	1	0.000110077	0.412	2.3178895	0.927988748	-8.573508368	17	22	9	3UTR		0	0
hsa-miR-3680-5p	NM_203446	SYNJ1	GACTCACTCACAGGATTGTGCA#GTACACAGACATTCTGTACATATCCTGTGAAACGTGCTGTCA#(((.((((((((((((((((((#.)))))).)))))))))...)))..))).	7000	7042	1	-25.6	0	0.02204617	0.662	1.0685721	2.822839926	-6.969596721	21	29	9	3UTR		0	0
hsa-miR-3680-5p	NM_020826	SYT13	GACTCACTCACAGGATTGTGCA#CACAGTCCTTGATGGAGTCC#(((((..(((.(((((((((..#))))))))))))..))))).	2070	2090	1	-22.6	0	0.000495947	0.485	0.171866222	-0.023832435	-10.20699422	17	20	12	3UTR		0	0
hsa-miR-3680-5p	NM_001365809	SYT7	GACTCACTCACAGGATTGTGCA#CAGGATTCTGTGAGTTCTGAGG#..(((((((((((((((.((..#)).))))))))))))...))).	3599	3621	1	-21.9	1	1.73E-05	0.5	0	0	-4.957000719	17	22	12	3UTR		0	0
hsa-miR-3680-5p	NM_001162953	SYTL2	GACTCACTCACAGGATTGTGCA#CACAATTCTGTGCCACAGTTAAGAGGGTCT#(((((.((((((((((((((..#)))))))))))).........)).))))).	3731	3761	1	-21.3	0	0.003502553	0.515	4.03010783	3.282907201	-5.838533207	19	30	12	3UTR		0	0
hsa-miR-3680-5p	NM_001271869	SZRD1	GACTCACTCACAGGATTGTGCA#GCAGAGTGCCAGGGAGTGAGA#..(((((((...(((((.(((.#))).))).))...))))))).	1396	1417	1	-20.9	1	0.000141371	0.5	1.299032429	0.672977726	-12.37108497	15	21	7	3UTR		0	0
hsa-miR-3680-5p	NM_182522	TAFA4	GACTCACTCACAGGATTGTGCA#TGCTTCAATCCTGGAGGGGCA#(.(((.(((.((((((((.(((#)))..))))))))))))))).	867	888	1	-21.8	0	9.04E-05	0.441	0.690718	0.268492531	-8.244715558	18	21	15	3UTR		0	0
hsa-miR-3680-5p	NM_001287347	TAL1	GACTCACTCACAGGATTGTGCA#TGGAAGATCCTGTGAGGAGC#..(((.(((((((((((.(.((#)).).)))))))))))))).	3064	3084	1	-23.2	0	0.000354132	0.544	0.517200291	0.73432556	-6.857959481	17	20	14	3UTR		0	0
hsa-miR-3680-5p	NM_001283199	TANGO2	GACTCACTCACAGGATTGTGCA#TGTGGATGCCTGTGGGTCAGTCC#((((.(((((((((..(.((((#)))).)..))))))))).)))).	2169	2192	1	-23.9	0	2.15E-06	0.397	0	0	-9.025110262	18	23	9	3UTR		0	0
hsa-miR-3680-5p	NM_007375	TARDBP	GACTCACTCACAGGATTGTGCA#TGTAACTAATTCTGTGAGAGTTGAGCTCA#((((((((((((((((((((((#))))..))))))))))))...)))).)).	3509	3538	1	-21.4	1	0.000535541	0.691	0.248992721	0.579237325	-3.937574446	22	29	12	3UTR		0	0
hsa-miR-3680-5p	NM_014760	TATDN2	GACTCACTCACAGGATTGTGCA#GTACAGTCCTCGGGAGTCT#(((((.((...((((((((((.#)))))))))).))))))).	2910	2929	1	-23.4	0	0.001504123	0.471	-0.45979454	1.248663915	-10.96220381	17	19	10	3UTR		0	0
hsa-miR-3680-5p	NM_019020	TBC1D16	GACTCACTCACAGGATTGTGCA#TGGGGGATCCTGTGGTGGGA#..(((((.(((((((((.(.((#)).).)))))))))))))).	4091	4111	1	-24.7	0	0.000635256	0.441	-0.514392222	-0.239118322	-7.270635649	17	20	14	3UTR		0	0
hsa-miR-3680-5p	XM_047415907	TBC1D19	GACTCACTCACAGGATTGTGCA#GTTCAAGACTTCAGTGGAGGAAGTAACGGTCACTGTGGTGGGA#..(((((.(((((((((((...#.)))))).)))))))))).	2576	2619	1	-20.9	0	0.003293755	0.588	0	0	-7.270635649	16	19	10	3UTR		0	0
hsa-miR-3680-5p	NM_144572	TBC1D2B	GACTCACTCACAGGATTGTGCA#GCACATGCTAGAGTGAGCTCC#(((((((((...((..(((((.#)))))..)).))))))).)).	4446	4467	1	-21.7	1	0.000161557	0.515	1.7892922	1.860942387	-12.32015734	16	21	7	3UTR		0	0
hsa-miR-3680-5p	NM_001349074	TBC1D5	GACTCACTCACAGGATTGTGCA#ATAACCTGTGAGTCAGAGTTG#((((((((((((((.((((...#)))))))))))))..))))).	5905	5926	1	-21.2	1	6.92E-05	0.662	0	0	-4.673024006	18	21	13	3UTR		0	0
hsa-miR-3680-5p	NM_017752	TBC1D8B	GACTCACTCACAGGATTGTGCA#TGTAGCTGTCAGTTTGATTCCTGTGAGTAGGGCTCA#(((((((((((((((.......#.)))))))))).))).)).	3587	3623	1	-21.5	1	2.51E-06	0.559	0.276926682	0.826160979	-4.170623527	15	19	10	3UTR		0	0
hsa-miR-3680-5p	NM_001287801	TBCE	GACTCACTCACAGGATTGTGCA#GCACCAGGTCCCACAGTCCTGTGGCTGTGGA#...(((((((((((((((((..#.)))))))))))))..)))).	3599	3630	1	-23.7	0	8.71E-08	0.471	0	0	-6.514540194	17	21	13	3UTR		0	0
hsa-miR-3680-5p	NM_001080508	TBX18	GACTCACTCACAGGATTGTGCA#TGTAGAGTCTTGTGATTTCTGTTATTCTTGGACACAGTGTGAGA#..(((((((((((((((.((((#)))).)))))))))).......................))))).	2667	2711	1	-21.2	1	0.000330081	0.647	0.132453876	-0.021494221	-4.957000719	19	44	10	3UTR		0	0
hsa-miR-3680-5p	NM_005149	TBX19	GACTCACTCACAGGATTGTGCA#GCTCACCTCATTTTGCCTTGTATTTTTGTTACCTGTGAGTGTGTCT#(((.((((((((((........#.)))))))))).))).	2818	2864	1	-23.5	0	0.001944186	0.574	0.187823905	-0.128477632	-7.938095362	13	16	10	3UTR		0	0
hsa-miR-3680-5p	NM_018488	TBX4	GACTCACTCACAGGATTGTGCA#TGACATGCCCGTGGGTGGGA#..(((((((((.((..(((.((#)))))..)).))))))))).	1917	1937	1	-20.4	1	8.77E-06	0.529	0.298991778	0.527677273	-9.27230267	16	20	9	3UTR		0	0
hsa-miR-3680-5p	NM_001363538	TCAF2	GACTCACTCACAGGATTGTGCA#TGTCACAGAGCTGTGAGGTTGGGTCT#(((((((((((((..(((((((#)).)))))..)))))))..)))))).	3624	3650	1	-24.2	1	0.000219895	0.529	0	0	-5.529863924	20	26	7	3UTR		0	0
hsa-miR-3680-5p	NM_153035	TCEANC2	GACTCACTCACAGGATTGTGCA#GCACAATGCCTGGGAGC#......(((.(((((((((((.#))))))).)))).))).	6415	6432	1	-20.6	0	0.000479547	0.515	0.45343935	0.326777878	-16.80906487	14	17	7	3UTR		0	0
hsa-miR-3680-5p	NM_175769	TCF23	GACTCACTCACAGGATTGTGCA#GGAGGAGCCTGGCTAGGGTGAGTCA#(((((((((.((((.((.(.(.#).).)).))))....))))))))).	4699	4724	1	-22.2	1	6.46E-05	0.441	-0.565530544	0.346274335	-5.915530475	17	25	9	3UTR		0	0
hsa-miR-3680-5p	NM_001143852	TCHP	GACTCACTCACAGGATTGTGCA#GCATTTTGGTAGAATTTCCATAGAGCATTGTCTGTGAGTGAC#...(((((((((.(((.((((.#.)))).)))))))))))).	2273	2315	1	-22.3	0	0.000223853	0.588	0.123176833	-0.027994869	-7.803670806	16	19	12	3UTR		0	0
hsa-miR-3680-5p	XM_047428670	TCP11L2	GACTCACTCACAGGATTGTGCA#GCAGTCACCGTGCCAGCCTGTGAGAGTGAAGTCT#((((((((((((((.(((.(((#.)))))))))))))..)))).))).	1213	1247	1	-23.7	1	0.000209846	0.441	0	0	-4.673024006	20	25	13	3UTR		0	0
hsa-miR-3680-5p	NM_001080477	TENM3	GACTCACTCACAGGATTGTGCA#GTGCAATTCTAGGTGGGTGGC#...((((((((((((((((((.#))))))))))..)))))))).	9201	9222	1	-21.9	0	0.01069416	0.485	2.078999925	1.967147869	-6.514540194	18	21	10	3UTR		0	0
hsa-miR-3680-5p	XM_047416665	TENT4A	GACTCACTCACAGGATTGTGCA#GCTTCGGTCAGTTTTAGTGACATAGCCTGTGATGATGGGTCT#((((((((((((((.(((((((#.)).)))))))))))).).)))))).	3119	3161	1	-23.5	1	1.42E-05	0.5	0	0	-4.673024006	21	26	12	3UTR		0	0
hsa-miR-3680-5p	NM_199046	TEPP	GACTCACTCACAGGATTGTGCA#TGCACAGCCTGGGAGAGGGTCA#(((((.(((.((((.(((((((#))))))))))).))).))))).	995	1017	1	-27.1	0	5.23E-05	0.456	-0.043718743	0.938568665	-7.816489236	19	22	11	3UTR		0	0
hsa-miR-3680-5p	NM_001375756	TFDP2	GACTCACTCACAGGATTGTGCA#TGTAGTGAGGGATACTGAGGGCAGTCCTGTGGCTGAGG#..((((.((((((((((((.(.#.).)))))))))))).)))).	1780	1818	0.961538462	-27.4	0	9.66E-06	0.456	0	0	-6.500687254	17	21	12	3UTR		0	0
hsa-miR-3680-5p	NM_006521	TFE3	GACTCACTCACAGGATTGTGCA#GCAGAGTCCTGCCTTCTTCCTTGAGGGGCA#(.(((.(((((((((((.(((.#))).)))))))..........)))))))).	2782	2812	1	-21.3	0	2.53E-05	0.426	4.193639367	2.286730824	-7.002209089	18	30	8	3UTR		0	0
hsa-miR-3680-5p	NM_138350	THAP3	GACTCACTCACAGGATTGTGCA#GCAACAGCTGTGGGTGGGC#..(((((((((((.....(((.#)))....))))))))))).	942	961	1	-22.3	1	1.46E-06	0.265	-0.187087964	-0.219756636	-6.782339277	14	19	11	3UTR		0	0
hsa-miR-3680-5p	NM_030573	THAP7	GACTCACTCACAGGATTGTGCA#GCTCCGTCTTGGGGTGACTCA#((.((((((.((((((.(.((.#)).).)))))))))))).)).	1882	1903	1	-20.5	0	5.80E-05	0.49	1.019940867	0.461492232	-6.737620389	17	21	12	3UTR		0	0
hsa-miR-3680-5p	NM_003247	THBS2	GACTCACTCACAGGATTGTGCA#TATAATCCTGTGAAAATATGAGG#..((((.(((((((((((((..#))))))))))))).....)))).	4769	4792	1	-20.3	0	0.04039033	0.706	1.317076838	2.513757379	-6.500687254	17	23	13	3UTR		0	1
hsa-miR-3680-5p	NM_199334	THRA	GACTCACTCACAGGATTGTGCA#TGTGCGTTCCTCTGCGTGAATGTGTGAGTGAGTA#.((((((((((((((.((((((#)))))).))))............)))))))))).	3963	3997	1	-25	1	0.000309553	0.441	0	0	-4.026373918	20	34	10	3UTR		0	0
hsa-miR-3680-5p	NM_001354712	THRB	GACTCACTCACAGGATTGTGCA#GCCAATCACTGTGGTGAGG#..(((((.((((((((((.((.#))))))).)))))))))).	7244	7263	1	-24.9	0	0.000935745	0.529	0.356793336	-0.006086832	-7.270635649	17	19	10	3UTR		0	0
hsa-miR-3680-5p	NM_145702	TIGD1	GACTCACTCACAGGATTGTGCA#GCAATCCTGTGCTTGGAGG#..(((...(((((((((((...#)))))))))))....))).	3015	3034	0.974358974	-21.1	0	3.93E-05	0.471	-0.209115427	-0.023097181	-10.71528094	14	19	11	3UTR		0	0
hsa-miR-3680-5p	NM_001001563	TIMM50	GACTCACTCACAGGATTGTGCA#GGACAGTCCGTATGTGGGTTA#(((((((..((.(((((((.(.#).)))))))))..))))))).	3754	3775	1	-22.2	1	3.23E-05	0.529	0	0	-10.65440234	17	21	9	3UTR		0	0
hsa-miR-3680-5p	NM_003255	TIMP2	GACTCACTCACAGGATTGTGCA#GCTTCGATCCTTGGGTGCAGG#..((((((((.(((((((.((.#))..))))))))))))).)).	1197	1218	1	-20.5	1	0.00046047	0.353	0	0	-7.781775195	17	21	13	3UTR		0	0
hsa-miR-3680-5p	NM_001318006	TLCD3A	GACTCACTCACAGGATTGTGCA#GGACAATCATTGTGGGTAGGTA#.(((.((((((((((((((.(.#).)))))).)))))))).))).	1197	1219	1	-21.8	0	0.000964081	0.588	0.361214787	0.520807225	-7.912362012	18	22	8	3UTR		0	0
hsa-miR-3680-5p	NM_001284333	TLK2	GACTCACTCACAGGATTGTGCA#GCACAGTGCTGAGAGGATGGTGTCT#(((((((((.(((.(((((((.#))))))).))).)))..))).))).	4751	4776	1	-23	1	0.001486144	0.5	0.509829317	0.125620084	-6.036920832	19	25	7	3UTR		0	0
hsa-miR-3680-5p	NM_001184723	TM4SF18	GACTCACTCACAGGATTGTGCA#TACAATCTAAACTCTTGCTCTTCCTTTCTGACTCCTGAGGGTGAGTG#.((((((((.(((((.......#.))))).)))))))).	1550	1597	1	-20.5	1	0.000228251	0.559	-0.223826625	-0.090578354	-5.268880386	13	16	8	3UTR		0	0
hsa-miR-3680-5p	XM_011539976	TM9SF3	GACTCACTCACAGGATTGTGCA#TGTATATGAATTCTGTGGTGGGG#..(((((.((((((((((((((#))))))...))))))))))))).	5432	5455	1	-20.6	0	0.002496992	0.574	0	0	-7.270635649	19	23	13	3UTR		0	0
hsa-miR-3680-5p	NM_001363731	TM9SF4	GACTCACTCACAGGATTGTGCA#TGCGTTTTTCGTCATCTTATTCCAGTTCTGTGGGGGATGAGTTT#((((((((((((((((((....#.))))))))))))...)))))).	2412	2456	1	-21.9	1	3.76E-05	0.603	0	0	-3.937574446	18	23	12	3UTR		0	0
hsa-miR-3680-5p	NM_001301036	TMCC3	GACTCACTCACAGGATTGTGCA#TCCTGTGGGTCTTGAGTTG#(((((((((((((((.......#))))))))))...))))).	4515	4534	1	-20.5	1	0.003283685	0.603	4.837579278	4.813265888	-4.170623527	15	19	10	3UTR		0	0
hsa-miR-3680-5p	NM_019026	TMCO1	GACTCACTCACAGGATTGTGCA#GGAGTCCTGTGTGGAGTCT#(((((.(.(((((((((.(...#).))))))))).)))))).	1650	1669	1	-22.9	0	3.88E-05	0.632	4.940955111	4.322782458	-8.152168137	16	19	9	3UTR		0	0
hsa-miR-3680-5p	NM_001164469	TMED7-TICAM2	GACTCACTCACAGGATTGTGCA#GTATAACTGTGTGAGTGGC#...(((((((((.(.((((((.#)))))).).))))))))).	2326	2345	1	-20.1	0	0.000330865	0.632	2.13604	2.072862763	-8.539120367	16	19	9	3UTR		0	0
hsa-miR-3680-5p	NM_001282865	TMEM108	GACTCACTCACAGGATTGTGCA#GCACGATTCTTTGAGTGATTCT#((.(((((((.((((((((((.#)))))))))).))))))).)).	1007	1029	1	-27.1	0	0.002574993	0.588	-0.1939277	-0.031569107	-8.319888396	19	22	10	3UTR		0	0
hsa-miR-3680-5p	NM_001163079	TMEM121B	GACTCACTCACAGGATTGTGCA#TGCACCCTGGGGTGAGG#..(((((((.((((...(((((#)))))))))))))))).	999	1016	1	-23	1	5.35E-06	0.382	0.005638814	0.001258913	-7.168005828	16	17	16	3UTR		0	0
hsa-miR-3680-5p	XM_017004452	TMEM127	GACTCACTCACAGGATTGTGCA#GCCAGTTCTGACCTGAGTGAT#...(((((((((((((((.((.#))))))))))...))))))).	3994	4015	1	-21.5	0	0.03757745	0.456	0	0	-6.514540194	17	21	10	3UTR		0	0
hsa-miR-3680-5p	NM_025124	TMEM134	GACTCACTCACAGGATTGTGCA#GTATAGTCCACAGAGTGGTTT#(((.(((((...(((((((((.#)))))))))...)))))))).	3397	3418	1	-20.6	0	0.000131076	0.618	0.957055111	1.178354863	-14.38368097	17	21	9	3UTR		0	0
hsa-miR-3680-5p	XM_011531716	TMEM154	GACTCACTCACAGGATTGTGCA#TGCAGTGTCTTGATGTGTGAGGTCT#(((((((.((((((((..((((#))))..)))))).)).))))).)).	446	471	1	-20.7	1	0.00761978	0.515	0	0	-6.251209375	19	25	6	3UTR		0	0
hsa-miR-3680-5p	NM_022484	TMEM168	GACTCACTCACAGGATTGTGCA#GCTTTTTGTGAGTTGAGTCC#(((((((((((((((..((...#)).)))))))))).))))).	6512	6532	1	-20.1	1	0.005525695	0.647	3.428279938	3.669605295	-4.170623527	17	20	10	3UTR		0	0
hsa-miR-3680-5p	NM_015421	TMEM186	GACTCACTCACAGGATTGTGCA#TGTCATTTGTCCTGGAGCAGGTTATTGAGTCT#(((((((((.((((((.(((((#)).)))..)))))))))........)))))).	1037	1069	1	-20.1	1	0.002026824	0.618	3.007150176	1.610488459	-5.180080915	20	32	9	3UTR		0	0
hsa-miR-3680-5p	NM_001100389	TMEM192	GACTCACTCACAGGATTGTGCA#GCACAGGCTGGAGTGCAGTG#.((((((((.(((..((((((.#)))))).)))))))).))).	8359	8379	1	-22.2	1	1.69E-07	0.382	-0.051300133	-0.079272668	-6.628120783	17	20	8	3UTR		0	0
hsa-miR-3680-5p	NM_001348543	TMEM229B	GACTCACTCACAGGATTGTGCA#GCAGCTGCTGAGTGGGTCA#(((((((((((((..((((...#))))))).)))))))))).	3718	3737	1	-21.4	1	6.42E-05	0.426	0	0	-5.529863924	17	19	10	3UTR		0	0
hsa-miR-3680-5p	NM_001318207	TMEM239	GACTCACTCACAGGATTGTGCA#TGCACAGCTGTGTGAGTGGGG#..((((((((((.(.(((((((#))))))).).)))))))))).	1733	1754	1	-27.1	1	1.37E-06	0.397	0.47224094	0.39665472	-6.981580892	18	21	10	3UTR		0	0
hsa-miR-3680-5p	NM_001033026	TMEM259	GACTCACTCACAGGATTGTGCA#GCGGAAGGTTCTGGAGGGGTCT#(((((.(((.(((((((.(((.#))).)..)))))))))))))).	2233	2255	1	-20.6	0	0.00032274	0.368	0	0	-7.081039676	18	22	14	3UTR		0	0
hsa-miR-3680-5p	NM_152261	TMEM263	GACTCACTCACAGGATTGTGCA#TGTATACACCTGGAGGCATCTGTTATTCAGCTTATCCTTTGAGTGGGTA#.(((((((((.(((((...((.#.))..))))).))))))))).	2948	2997	1	-22.4	1	0.000286583	0.603	1.163943091	0.78680247	-6.618099313	16	21	9	3UTR		0	0
hsa-miR-3680-5p	NM_153015	TMEM74	GACTCACTCACAGGATTGTGCA#TGTTGAAACAAGAAGGAAACGATCTGCTGAGTGAGTA#.(((((((((..(((((((...#.)))))))..))))))))).	3098	3135	1	-23.4	1	0.000178074	0.588	-0.331855267	0.091853218	-9.964902622	16	20	9	3UTR		0	0
hsa-miR-3680-5p	NM_032824	TMEM87B	GACTCACTCACAGGATTGTGCA#GCTGATAGGTGGCAGGCCTGTGGGTTTGGGTTC#((((((((((((((..(((...#.)))..)))))))))..))))).	2253	2286	1	-21.2	1	4.22E-05	0.515	-0.235751563	-0.086569547	-4.906073087	17	23	9	3UTR		0	0
hsa-miR-3680-5p	NM_001307975	TMPO	GACTCACTCACAGGATTGTGCA#TGTAGGTCTTTCTGCAGAATGAGTGGGTCC#(((((((((((((((.(.((((#)))).)...))))).....)))))))))).	3499	3529	1	-20.4	1	0.05580245	0.559	0.00085924	0.254056501	-4.170623527	20	30	10	3UTR		0	0
hsa-miR-3680-5p	NM_001288749	TMPRSS5	GACTCACTCACAGGATTGTGCA#TGACAGTTCTGTGAACTGGTCC#((((...((((((((((((.((#))))))))))))))...)))).	1800	1822	1	-20.2	0	0.000251512	0.647	0.739093433	0.270867675	-11.50125692	18	22	14	3UTR		0	0
hsa-miR-3680-5p	NM_030755	TMX1	GACTCACTCACAGGATTGTGCA#TGCACATCTTTCAGGTGAGTCA#((((((((...((((.((((((#))))))))))...)))))))).	3173	3195	1	-23.5	1	0.000566706	0.544	0.018454375	-0.279601272	-9.294294128	18	22	10	3UTR		0	0
hsa-miR-3680-5p	NM_003842	TNFRSF10B	GACTCACTCACAGGATTGTGCA#GTGAAGTCCTGTGTGTGGCTGGTCC#(((((((.(((((((((..((.#))..))))))))).)))...)))).	2474	2499	1	-22.8	1	0.000375473	0.456	-0.184567222	-0.345791587	-6.251209375	18	25	9	3UTR		0	0
hsa-miR-3680-5p	NM_001270951	TNFRSF11A	GACTCACTCACAGGATTGTGCA#TGCTCTTTGACAGTCTCTGATGGCATGTGAGTCT#(((((((((((((((((((.((#.)))))))).))).)))...))))))).	4888	4922	0.961538462	-21.6	1	0.000722598	0.456	-0.082511267	0.045120592	-3.937574446	21	28	8	3UTR		0	0
hsa-miR-3680-5p	NM_001243	TNFRSF8	GACTCACTCACAGGATTGTGCA#TGTGCAAGGATGGAGTGGGTG#.((((((((.((...(((((((#)))))))...)))))))))).	3551	3572	1	-20.7	1	0.01616929	0.441	-0.34337892	-0.505877677	-7.917251396	17	21	10	3UTR		0	0
hsa-miR-3680-5p	NM_001252385	TNIP1	GACTCACTCACAGGATTGTGCA#TGCAGAAGCCTCCAGGAGCAGCAATCCTAAGAGTGGGA#..(((((((..((((((((((.#.))).)))))))..))))))).	2405	2443	0.969230769	-24.7	1	4.93E-05	0.441	-0.127952411	1.007925806	-9.024281663	17	22	7	3UTR		0	0
hsa-miR-3680-5p	NM_015088	TNRC6B	GACTCACTCACAGGATTGTGCA#TCCTGTGAGTGGA#...((((((((((((.......#)))))))))))).	11219	11232	1	-21	0	0.001050019	0.544	0.145759383	0.11801735	-6.747589274	12	13	12	3UTR		0	0
hsa-miR-3680-5p	NM_001288786	TOM1L2	GACTCACTCACAGGATTGTGCA#GCGCCTCCATGTGAGTGAT#...((((((((((((..((((.#)))).))).))))))))).	4686	4705	1	-23.8	0	0.00097133	0.456	0	0	-6.747589274	16	19	9	3UTR		0	0
hsa-miR-3680-5p	NM_003286	TOP1	GACTCACTCACAGGATTGTGCA#GCAGAGTTCTGTGAAGAGG#..(((..((((((((((.(((.#))).)))))))))).))).	2557	2576	1	-22.6	0	0.000642101	0.559	0	0	-8.401646015	16	19	10	3UTR		0	0
hsa-miR-3680-5p	NM_001195528	TPBGL	GACTCACTCACAGGATTGTGCA#GCACAATTGGTGAGTGGGG#..(((((((((..((((((((.#)))))))).))))))))).	2719	2738	1	-27.1	1	2.47E-07	0.397	1.596	1.3898625	-9.592934642	17	19	9	3UTR		0	0
hsa-miR-3680-5p	NM_139075	TPCN2	GACTCACTCACAGGATTGTGCA#GCAGGGGGCCTGGGGTGGGG#..(((((((.((((.((.(((.#))).))..))))))))))).	3096	3116	1	-22.5	1	0.000201594	0.338	-0.1943673	-0.23260478	-6.934956748	16	20	11	3UTR		0	0
hsa-miR-3680-5p	XM_005254646	TPM1	GACTCACTCACAGGATTGTGCA#TCACTGTGAGTGAGG#..(((((((((((((.......#)).))))))))))).	1019	1034	1	-21.3	1	6.81E-05	0.618	0	0	-5.1900498	13	15	11	3UTR		0	0
hsa-miR-3680-5p	NM_198485	TPRG1	GACTCACTCACAGGATTGTGCA#TGCCTCACTATCTTCTGATACATCGTAGGCAGTTCTGAGGGTGAGA#..(((((((.(((((((((...#.))))))))).))))))).	4101	4147	1	-22.4	1	0.006353417	0.603	0.462050556	0.110236674	-6.199507188	16	19	9	3UTR		0	0
hsa-miR-3680-5p	NM_001128228	TPRN	GACTCACTCACAGGATTGTGCA#CCTGTGGGTGAGTG#.(((((((((((((........#))))))))))))).	2396	2410	1	-24.1	1	1.10E-06	0.324	0.920200754	1.330081916	-4.761823478	13	14	13	3UTR		0	0
hsa-miR-3680-5p	NM_001286272	TPT1	GACTCACTCACAGGATTGTGCA#GGATATGCTGGTGGGTGAGG#..(((((((((.((..(((.(.#).)))..)).))))))))).	3585	3605	1	-20.9	1	0.002094226	0.632	1.165977556	0.51635083	-9.27230267	15	20	9	3UTR		0	0
hsa-miR-3680-5p	XM_011522700	TRAF7	GACTCACTCACAGGATTGTGCA#GCACTGGCTGCTGTGAGTGGGG#..(((((((((((.(..((((.#))))....).))))))))))).	2477	2499	1	-25.9	1	6.16E-06	0.368	0	0	-6.046889717	16	22	11	3UTR		0	0
hsa-miR-3680-5p	NM_174894	TRAPPC5	GACTCACTCACAGGATTGTGCA#TGGACCCTCCAGGTGGGTGGGTG#.((((((((((.(((..((.((#)).))..)))..)))))))))).	4349	4372	1	-22.5	1	0.00010463	0.368	0	0	-7.373177227	17	23	10	3UTR		0	0
hsa-miR-3680-5p	NM_006778	TRIM10	GACTCACTCACAGGATTGTGCA#GCACAGTGTGGTGGGTGTTACGGGAAGTCC#(((((((((((.(.(((((((.#))))))).).)))))))........)))).	2361	2391	1	-23.4	1	0.007035834	0.485	3.393348568	1.15837633	-8.141217673	19	30	7	3UTR		0	0
hsa-miR-3680-5p	NM_006355	TRIM38	GACTCACTCACAGGATTGTGCA#GCTCTTCTCTACCTCTTGGCATCCCACAGTCCTGTGTTAATGTAAGTGTGGTCT#((((((((((((((((((((..#.))))))))))))........)))).)))).	3919	3973	0.961538462	-26	1	0.000720918	0.485	-0.17393309	-0.030565018	-3.937574446	20	31	12	3UTR		0	0
hsa-miR-3680-5p	NM_015431	TRIM58	GACTCACTCACAGGATTGTGCA#TGCAGTCCTAGCGTAGCGAACGTTCCTGGAGTGGGG#..(((((((.(((((.(((((.#.))..))).)))))))))))).	1537	1573	1	-23.3	1	0.000328623	0.559	-0.4526155	-0.245886081	-6.432556268	17	22	12	3UTR		0	0
hsa-miR-3680-5p	NM_030912	TRIM8	GACTCACTCACAGGATTGTGCA#TGACACAGCAACTTCCTGTAGTGAGCA#(.((((((.((((((...(((.#.)))...))))))))))))).	2621	2648	1	-22.7	1	0.007095262	0.559	2.251592033	2.029912667	-6.390689067	16	21	13	3UTR		0	0
hsa-miR-3680-5p	XM_017009802	TRIO	GACTCACTCACAGGATTGTGCA#GCACTGGTGTGGGGAGTCC#(((((.((((((.....((((.#))))...))))))))))).	10856	10875	1	-22.1	0	0.000297005	0.426	0	0	-8.953002378	15	19	11	3UTR		0	0
hsa-miR-3680-5p	NM_001171795	TRIQK	GACTCACTCACAGGATTGTGCA#TGTATAATTCCATCACTTCCTGATGAGTAAGTCT#((((.((((((((((..(((..#.))).))))).))))).)))).	880	914	1	-21.6	0	0.001902442	0.721	0.154718491	0.573735804	-8.289660701	17	22	5	3UTR		0	0
hsa-miR-3680-5p	NM_017646	TRIT1	GACTCACTCACAGGATTGTGCA#TGCTCAGCCTGGAGTGAGA#..(((((((.((((.(((.(((#))).)))))))))))))).	3890	3909	1	-23.8	1	0.000244563	0.515	1.788813714	2.734029504	-6.934956748	17	19	14	3UTR		0	0
hsa-miR-3680-5p	NM_206948	TRPM3	GACTCACTCACAGGATTGTGCA#TGTGGTGAAGAACAGAGAAACATATTCTAAATGTCCTGTGAAGTGGGA#..((((((((((((((......#.))))))))).))))).	1188	1236	1	-21.2	1	0.000872493	0.662	5.8092544	4.231310813	-4.957000719	14	17	9	3UTR		0	0
hsa-miR-3680-5p	XM_017015098	TSC1	GACTCACTCACAGGATTGTGCA#GTACAATCTTAGTGAATGGGA#..((((.((((((((((((((.#)))))))))).)))).)))).	8441	8462	1	-22.4	0	0.004025858	0.618	0	0	-6.500687254	18	21	10	3UTR		0	0
hsa-miR-3680-5p	NM_130783	TSPAN18	GACTCACTCACAGGATTGTGCA#GCTCAGTGGGAGACGGCAGTGCAATCCTGATGAGTGATGTCT#(((((((((((((((((((((.#.))))))))))).))))))).))).	2854	2896	1	-31.9	1	0.000452247	0.485	-0.3041408	-0.087746629	-3.937574446	21	25	11	3UTR		0	0
hsa-miR-3680-5p	NM_198902	TSPAN3	GACTCACTCACAGGATTGTGCA#ACATCCTGTGGAGGTGAGA#..(((((((((((((.(((...#))))))))))..)))))).	2171	2190	1	-20.6	1	5.35E-05	0.471	0	0	-5.1900498	16	19	10	3UTR		0	0
hsa-miR-3680-5p	NM_005723	TSPAN5	GACTCACTCACAGGATTGTGCA#GCAAGTCCGAGTGAGTTT#(((((((((...(((((.(((.#))))))))))))))))).	3244	3262	1	-21.1	1	0.08898337	0.662	0.080276718	0.070357645	-11.3516587	17	18	17	3UTR		0	0
hsa-miR-3680-5p	NM_006675	TSPAN9	GACTCACTCACAGGATTGTGCA#TGCGTTTTTTGCTGTGGGTGGGG#..(((((((((((.(...((((#)))).....).))))))))))).	3014	3037	1	-21	1	0.005300882	0.397	0.396979336	-0.018767621	-6.046889717	16	23	11	3UTR		0	0
hsa-miR-3680-5p	NM_058163	TSR2	GACTCACTCACAGGATTGTGCA#GTGCGGTCATTGTGAGGAAGGGGATGAGTG#.((((((((((((((((((((.#)))))))).)))))))........))))).	860	890	1	-22.1	1	0.1100854	0.426	0.304679083	0.376427616	-3.793324837	20	30	8	3UTR		0	0
hsa-miR-3680-5p	NM_001288616	TTC23	GACTCACTCACAGGATTGTGCA#TGCGCCCTGTGCAGGAGTCA#(((((.((((((((...(((((#))))))))))).))))))).	1917	1937	1	-24.4	0	1.13E-05	0.426	0	0	-6.807031848	18	20	11	3UTR		0	0
hsa-miR-3680-5p	NM_001393404	TTC28	GACTCACTCACAGGATTGTGCA#TGTACAAAAATGATCATGGTTCTGGGGTGGGG#..(((((((.((((((((((..#.))))))))))))))))).	8153	8185	1	-21.1	1	0.001700437	0.574	0	0	-6.199507188	17	19	17	3UTR		0	0
hsa-miR-3680-5p	NM_152275	TTC30A	GACTCACTCACAGGATTGTGCA#GCAGTAAGTGTCAAGTGAGTGAGCA#(.(((((((((..(((..(((.#)))......)))..)))))))))).	4111	4136	1	-21.1	1	0.000476277	0.618	4.894164938	3.814141618	-9.73718425	16	25	10	3UTR		0	0
hsa-miR-3680-5p	NM_001242672	TTC34	GACTCACTCACAGGATTGTGCA#TGCCCGTTCCCGCGGCCCACCACCTCTGCCCTGAGCACAGTGGGTGAGTCT#(((((((((((.....(((((.#.)))))))))))))))).	5909	5960	1	-25.2	1	2.10E-06	0.338	0	0	-10.39884693	16	18	16	3UTR		0	0
hsa-miR-3680-5p	NM_003594	TTF2	GACTCACTCACAGGATTGTGCA#TGTTTATGGGAGGTGACTTATTTCTCTATCAATCCTGTGAGTGAT#...(((((((((((((((....#.))))))))))))))).	7784	7829	1	-26.4	0	0.01917269	0.603	0	0	-6.514540194	15	17	15	3UTR		0	0
hsa-miR-3680-5p	NM_003320	TUB	GACTCACTCACAGGATTGTGCA#GTACAACCTTGTTGCTTTAGGTGAGTCA#((((((((((((((.((((((.#)))))).))))).).....)))))))).	3071	3099	1	-23.1	1	0.000127911	0.529	0	0	-4.673024006	20	28	8	3UTR		0	0
hsa-miR-3680-5p	NM_001204478	TVP23C-CDRT4	GACTCACTCACAGGATTGTGCA#GGAGAGTCCTGTGGGGATGGTG#.(((..(((((((((((.(.(.#).).)))))))))))...))).	1569	1591	1	-22.4	0	7.08E-06	0.456	0.202613318	-0.196387646	-9.813320773	16	22	11	3UTR		0	0
hsa-miR-3680-5p	NM_020784	TXNDC16	GACTCACTCACAGGATTGTGCA#CACACGGCCTCATTCTGTGAGGGAGG#..(((.((((((((((.(.((.#.)))..)))))))))).))).	3956	3982	0.961538462	-20.5	0	1.61E-05	0.529	2.5359128	1.740742271	-6.857959481	16	21	10	3UTR		0	1
hsa-miR-3680-5p	NM_173555	TYSND1	GACTCACTCACAGGATTGTGCA#GCACTTCCTGGAGTGTGG#..(.(((((.(((((..((((.#)))).)))))))))).).	3621	3639	1	-23	0	5.87E-05	0.382	0	0	-9.464578543	15	18	10	3UTR		0	0
hsa-miR-3680-5p	NM_001008224	UACA	GACTCACTCACAGGATTGTGCA#CATGAGCCATCTGAGTGAGTCC#((((((((((..((.(((((..#))))).))...)))))))))).	4860	4882	1	-20.4	1	0.006957493	0.603	0	0	-10.84460179	17	22	10	3UTR		0	0
hsa-miR-3680-5p	XM_047430286	UBAC2	GACTCACTCACAGGATTGTGCA#TGTTTTCGAATCTCCTGGGAGTGAGG#..(((((((.(((((.......#.))))).))))))).	1542	1568	1	-20.5	1	1.27E-05	0.515	0	0	-6.432556268	12	15	7	3UTR		0	0
hsa-miR-3680-5p	XM_047417691	UBE2D2	GACTCACTCACAGGATTGTGCA#GCACAGTCTTGTTTGGAGAGTCT#(((((.(..((((((((((((.#))))))))))))..)..))))).	2094	2117	1	-27.1	0	0.001019582	0.603	0	0	-9.208557795	18	23	12	3UTR		0	0
hsa-miR-3680-5p	NM_003342	UBE2G1	GACTCACTCACAGGATTGTGCA#GCACCTCATTCATGTGATGAGTG#.(((((.(((((((((.((((.#))))...)))).)))))))))).	4108	4131	1	-20.1	0	9.97E-05	0.691	0	0	-5.337011372	18	23	10	3UTR		0	1
hsa-miR-3680-5p	XM_047434037	UBN1	GACTCACTCACAGGATTGTGCA#TGCCTGTCTTGTGAGGTCTGTGCCACAAGGTGAGTCT#((((((((((((((((.(.(((#)))).)))))))))...............))))))).	4756	4793	1	-23.3	1	0.000145659	0.471	0	0	-3.937574446	20	37	9	3UTR		0	0
hsa-miR-3680-5p	NM_014948	UBOX5	GACTCACTCACAGGATTGTGCA#GTGCAGTCCGCATACCCCCCTGTCCAGCAGGGCACTGTGGGTGGCTCA#((.((((((((((..((.(((.#.))).))..)))))))))).)).	2073	2121	1	-23.8	0	7.87E-06	0.382	0.305512363	0.623815359	-7.087403398	17	23	10	3UTR		0	0
hsa-miR-3680-5p	NM_017481	UBQLN3	GACTCACTCACAGGATTGTGCA#GCCAAAACATAGTGGAGGTGCTGTGTGTGAGTCA#(((((((.(((((.(((...((#.))..))).))))).))))))).	2253	2287	1	-23.2	1	3.70E-05	0.5	0.893538386	1.358587148	-7.108049293	17	23	7	3UTR		0	0
hsa-miR-3680-5p	NM_001363705	UBR2	GACTCACTCACAGGATTGTGCA#TGCATAGTCCCAGCCATTATGTGATATTTCACGTTATTGATGATAGTGAACCGTGGGTCC#((((((((((((((((((((((#)))))))))).........)))))............................))))))).	5838	5898	1	-23.4	1	0.007562776	0.529	0	0	-3.937574446	22	60	10	3UTR		0	0
hsa-miR-3680-5p	NM_001077619	UBXN2B	GACTCACTCACAGGATTGTGCA#TGTCACAATGAACAGACAACCATCTGTGAGGTCAGTCA#((((..((((((((((((((((#)).)))))).............))))))))...)))).	4860	4898	1	-20.1	0	0.00043977	0.647	0.351710293	0.677091143	-9.957570382	20	38	8	3UTR		0	0
hsa-miR-3680-5p	NM_001363568	UCK2	GACTCACTCACAGGATTGTGCA#GCAGGGAGTGCCTACCCAGTCCTGCCTCAGGAGCAGGGTGAGTA#.((((((((.(((((((((((.#))).............))))))))...........)))))))).	4847	4891	1	-20.9	1	0.001525519	0.5	0	0	-5.035831306	19	44	8	3UTR		0	0
hsa-miR-3680-5p	NM_033199	UCN2	GACTCACTCACAGGATTGTGCA#GCATATGTGCGTGTGTGGCTGAGTCT#((((((((((((.(..(((((.#)))))....).)))).)).)))))).	1080	1106	1	-21.4	1	0.000618905	0.456	0.966172429	0.610620951	-6.195203699	18	26	6	3UTR		0	0
hsa-miR-3680-5p	NM_021833	UCP1	GACTCACTCACAGGATTGTGCA#GTGCAATTGTGTGAATGAA#...(((.(((((.((((((((.#)))))))).))))).))).	1429	1448	1	-20.3	0	0.05233102	0.676	-0.62774965	-0.017059893	-9.347357341	16	19	8	3UTR		0	0
hsa-miR-3680-5p	NM_020120	UGGT1	GACTCACTCACAGGATTGTGCA#GCACATTTTTGTGGGATGAT#...((((((((((((.(((((.#))))).))))))))).))).	9700	9720	1	-21.8	0	0.000373933	0.676	0.385294062	0.377053995	-6.747589274	17	20	9	3UTR		0	0
hsa-miR-3680-5p	NM_001346218	UNC79	GACTCACTCACAGGATTGTGCA#GCACAGTGCCCTGCACCTGGAGTGATGTTT#(((((((((.(((((((((((.#)))))))........)))))))))).))).	8912	8942	1	-23.8	1	0.002716163	0.544	0.673875837	0.615598633	-5.180080915	20	30	10	3UTR		0	0
hsa-miR-3680-5p	NM_001347684	UPK3B	GACTCACTCACAGGATTGTGCA#GCACCTTTCTGAGAGTGGGA#..(((((((.(((((..((((.#))))..))))).))))))).	1446	1466	1	-23.9	1	0.000334873	0.471	-0.336963	-0.688208136	-6.432556268	16	20	7	3UTR		0	0
hsa-miR-3680-5p	NM_032340	UQCC2	GACTCACTCACAGGATTGTGCA#TGCACATACCTAGGTGTGGAGTCT#(((((.(.((((((..((((((#))))))..)))..))).)))))).	412	436	1	-22	0	0.000260565	0.515	0.2758777	-0.057612705	-9.120666777	18	24	6	3UTR		0	0
hsa-miR-3680-5p	NM_001254752	UQCRB	GACTCACTCACAGGATTGTGCA#TGTACGCCATATTGAGATGCCTGGACTTCATCCTGTGAGCAGCAGAGTG#.((((.((((((((((.((.((#.)).))...)))))))))).....)))).	6022	6071	1	-21	0	0.000116809	0.559	0.1910447	-0.013221981	-5.694283599	18	29	10	3UTR		0	0
hsa-miR-3680-5p	XM_005270140	UROS	GACTCACTCACAGGATTGTGCA#GCAGCCTGTGAGGTGGGTA#.(((((((((((((.((((...#)))))))))))).))))).	2800	2819	1	-23.2	1	1.37E-05	0.471	0	0	-4.528774398	17	19	12	3UTR		0	0
hsa-miR-3680-5p	NM_007122	USF1	GACTCACTCACAGGATTGTGCA#TGTGCAACCTGTGGCTCAGGGGAGCAAGCTTACACAAGAAGTGAGG#..((((((((((((.(((((((#)))))))))))))..........................)))))).	1556	1602	1	-21.5	1	0.005085725	0.441	3.198015711	2.404497869	-5.69245028	19	46	13	3UTR		0	0
hsa-miR-3680-5p	XM_017005871	USF3	GACTCACTCACAGGATTGTGCA#TGCATAATCCTGTCATTAGAGA#..(((....(((((((((((((#))))))))))))).....))).	12669	12691	1	-21.4	0	0.000280133	0.662	0	0	-11.7716706	16	22	13	3UTR		0	0
hsa-miR-3680-5p	XM_047433394	USP3	GACTCACTCACAGGATTGTGCA#TGTGGTTTCTACAAGTGTTCTAAGACAGTCCTGTGGTGGTTT#(((.(((.(((((((((((...#.))))))))))))))))).	3112	3154	1	-23.5	0	0.02105083	0.603	0	0	-9.28323165	17	19	17	3UTR		0	0
hsa-miR-3680-5p	NM_020718	USP31	GACTCACTCACAGGATTGTGCA#TGCACTTCAGATCCTGTCTGTCAGTCT#((((.((..(((((((((((((#)))))....))))))))..)).)))).	5347	5374	1	-22.6	0	0.005070581	0.574	-0.056655553	0.038520195	-11.42663621	19	27	8	3UTR		0	0
hsa-miR-3680-5p	NM_001385174	USP36	GACTCACTCACAGGATTGTGCA#TGCTCAATTTTGTGAGTGC#....((((((((((((((.(((#))).)))))))))))))).	4517	4536	1	-23.2	0	0.01556045	0.691	-0.548275921	-0.589151024	-9.546562469	17	19	14	3UTR		0	0
hsa-miR-3680-5p	NM_032557	USP38	GACTCACTCACAGGATTGTGCA#TGCATGATCCTGTAGGAGCA#(.(((.((.(((((((((((((#))))))))))))))))))).	4290	4310	1	-23.5	0	0.000694816	0.706	2.646252231	2.001121882	-8.058598748	19	20	19	3UTR		0	0
hsa-miR-3680-5p	NM_018218	USP40	GACTCACTCACAGGATTGTGCA#TGCACAACGTGTGCGTGAA#...((((.((((.(.(((((((#)))))))).)))).)))).	4126	4145	1	-21.6	0	0.0023969	0.5	1.638644429	4.19119123	-10.8527553	16	19	8	3UTR		0	0
hsa-miR-3680-5p	NM_022832	USP46	GACTCACTCACAGGATTGTGCA#GCACTGCTAAGCTTTTCAAGGTATCTTTCCAATCCTGCTGATGTGGCAGTCA#((((((((((((((((((....#.)))))))).))).)))..)))).	2074	2126	1	-21.5	1	0.000263942	0.485	0.361471036	0.06036055	-3.937574446	18	24	8	3UTR		0	1
hsa-miR-3680-5p	NM_017944	USP47	GACTCACTCACAGGATTGTGCA#TGCACACCCTGTGAGA#......((((((((..((((((#)))))).)))))))).	6570	6586	1	-21.7	0	0.003926846	0.485	0.4164885	-0.000228472	-16.53505705	14	16	8	3UTR		0	0
hsa-miR-3680-5p	XM_047434605	USP7	GACTCACTCACAGGATTGTGCA#GTTCCTTTTTGTTGGGTGAGTCT#(((((((((((((((..(.((.#)).)..)))))).))))))))).	4188	4211	1	-21.6	1	0.01669596	0.559	0	0	-4.170623527	18	23	9	3UTR		0	0
hsa-miR-3680-5p	NM_003762	VAMP4	GACTCACTCACAGGATTGTGCA#GCACAGTGCTGTGAACCTTGGCAGATGCTAGATAAATGTGTGTTG#(((.(((((((((.(((((((.#))))))).)))))).......................))).))).	4346	4391	1	-23.5	0	0.0283774	0.588	0	0	-7.826436639	19	45	7	3UTR		0	0
hsa-miR-3680-5p	NM_199131	VAX1	GACTCACTCACAGGATTGTGCA#CCTGTGAGTTTGGGGGTCA#((((((((((((((........#)))))))))....))))).	2571	2590	1	-21.3	1	0.000127061	0.529	0	0	-4.906073087	14	19	9	3UTR		0	0
hsa-miR-3680-5p	NM_001364085	VDR	GACTCACTCACAGGATTGTGCA#GGGCAGTAGCTGTGGTGAGG#..(((((.(((((.(((((.(.#).)))))..)))))))))).	1934	1954	0.974358974	-22.1	0	3.09E-05	0.456	0	0	-8.127475566	16	20	10	3UTR		0	0
hsa-miR-3680-5p	NM_001308259	VIPR2	GACTCACTCACAGGATTGTGCA#GCACAGTCTCCATGTGTGTGC#....(((.(((((((((((((.#)))))))))...)))).))).	2604	2625	1	-21	0	0.002766428	0.368	3.882254375	3.097482681	-11.8601974	16	21	9	3UTR		0	0
hsa-miR-3680-5p	NM_001284342	VKORC1L1	GACTCACTCACAGGATTGTGCA#CAGAATCCTGGTGGGTGT#....(((((((((((((.((..#)).))))))).)))))).	3077	3095	0.961538462	-20.1	0	0.000449264	0.559	0.261922361	0.259730228	-9.546562469	15	18	7	3UTR		0	0
hsa-miR-3680-5p	NM_003383	VLDLR	GACTCACTCACAGGATTGTGCA#TGCAGAGTCCTGATGACCTGTCA#(((....((((((((((.((((#)))).))))))).)))...))).	9132	9155	1	-22	0	0.000216179	0.647	0	0	-14.53327919	17	23	7	3UTR		0	0
hsa-miR-3680-5p	NM_001284282	VOPP1	GACTCACTCACAGGATTGTGCA#TGCCCACTTCCTGGAGTGAGA#..(((((((.(((((.((.(((#))).))..)))))))))))).	2636	2657	1	-23.2	1	7.27E-05	0.426	0	0	-6.432556268	17	21	12	3UTR		0	0
hsa-miR-3680-5p	NM_033305	VPS13A	GACTCACTCACAGGATTGTGCA#GCACTTCTTCTTTTGAGTGAGA#..((((((((.((((..((((.#))))....)))).)))))))).	13239	13261	1	-22.3	1	2.33E-05	0.647	-0.44682255	0.037178399	-8.014824275	16	22	8	3UTR		0	0
hsa-miR-3680-5p	NM_019086	VSIG10	GACTCACTCACAGGATTGTGCA#AGTCACTGAATTACTGAGTGAGTCT#(((((((((((((((((.....#)))).)))......)))))))))).	4027	4052	1	-20.5	1	0.001409287	0.574	0.761772533	2.141167795	-3.937574446	17	25	10	3UTR		0	0
hsa-miR-3680-5p	NM_017787	WBP1L	GACTCACTCACAGGATTGTGCA#CACATTCCTGTGTGAGG#..(((((..((((((.((((..#)))).))))))))))).	3943	3960	1	-20.7	0	9.84E-05	0.588	2.7028915	1.742693348	-8.560074387	15	17	11	3UTR		0	0
hsa-miR-3680-5p	XM_047449854	WDFY3	GACTCACTCACAGGATTGTGCA#GCTCAGCCTGTGTGCCTGATGTCA#(((((((.((((((.(((.((.#)).))))))))).)..))).))).	11845	11869	1	-20.2	1	0.000198524	0.574	0	0	-6.986658936	18	24	9	3UTR		0	0
hsa-miR-3680-5p	NM_007086	WDHD1	GACTCACTCACAGGATTGTGCA#TGCTATGATCTAAAGCCTCTCATATCTGTGCAGCAACCTGGGGTGAGTCA#(((((((((.((((.(((((((#.)))).)))))))))))))))).	5611	5661	0.961538462	-28.7	1	0.001558428	0.5	3.632821533	4.54374923	-5.915530475	20	23	16	3UTR		0	0
hsa-miR-3680-5p	NM_001042692	WDPCP	GACTCACTCACAGGATTGTGCA#GTACATGCTTGTGAAGCTGAGG#..((((((((((((..(((((.#)))))..))))))).).)))).	2374	2396	1	-22.1	1	2.53E-06	0.5	0.460042514	0.11449502	-5.92549936	17	22	7	3UTR		0	0
hsa-miR-3680-5p	NM_005452	WDR46	GACTCACTCACAGGATTGTGCA#TCCTGGGGTGGGTTG#(((((((((.(((((.......#)))))))))))))).	2027	2042	1	-20.6	1	0.000266951	0.478	0.247822944	0.019174105	-5.413129995	14	15	14	3UTR		0	0
hsa-miR-3680-5p	NM_001345917	WDR53	GACTCACTCACAGGATTGTGCA#TGTGCTTCCTCTTGAGAGAGTAAATCTCATCACTGGAGTGAGTCG#(((((((((.((((((......#.))).)))))))))))).	1935	1980	1	-22.3	1	5.96E-05	0.574	0.172779089	-0.015834607	-5.180080915	15	18	12	3UTR		0	0
hsa-miR-3680-5p	NM_015285	WDR7	GACTCACTCACAGGATTGTGCA#TGTATATACTTGTGAGGGGTTG#(((((.((((((((..((((((#))))))..))))))))))))).	5969	5991	1	-22.2	0	0.0135348	0.618	0.2097674	0.476756289	-6.807031848	19	22	13	3UTR		0	0
hsa-miR-3680-5p	NM_032856	WDR73	GACTCACTCACAGGATTGTGCA#TCCTCTTGAGTGGGTCT#((((((((((.((((.......#))))..)))))))))).	1577	1594	1	-20.4	1	0.000309871	0.515	-0.1769641	0.1058314	-6.995398002	14	17	10	3UTR		0	0
hsa-miR-3680-5p	NM_001163673	WDR81	GACTCACTCACAGGATTGTGCA#TGCACTTGGCCAGTGGCGCCTGCCAGGAGTGAGTCC#(((((((((.(.((...((((.#.))))...)).)))))))))).	2865	2901	1	-24	1	8.58E-05	0.368	0.351525	0.433597412	-9.495382865	16	22	10	3UTR		0	0
hsa-miR-3680-5p	NM_025222	WDR82	GACTCACTCACAGGATTGTGCA#TGTACATGAGATACATCACACTTACCTGTGGGCCAGTATTGTGAAGTGAGTCT#(((((((((((((.((((.((.#.)))))).)))))).))))))).	2080	2133	1	-24.7	1	0.000630458	0.515	0.564548586	1.879178995	-4.794414364	19	23	7	3UTR		0	0
hsa-miR-3680-5p	XM_047423775	WNK2	GACTCACTCACAGGATTGTGCA#TGCCAGTGGGCTGCTGTGAGTGAGG#..(((((((((((....((.((#.)).))..))))))))))).	6455	6480	1	-23.4	1	0.00837933	0.441	0	0	-6.782339277	15	20	11	3UTR		0	0
hsa-miR-3680-5p	NM_003396	WNT9B	GACTCACTCACAGGATTGTGCA#TGCATGTCCTCCTGCAGGCAGCTAGAGTGAGGGAGTCT#(((((.(((((((((.((((((#))))))))))................))))).))))).	4501	4539	1	-22.2	0	0.002233119	0.397	0	0	-6.071582288	20	38	10	3UTR		0	0
hsa-miR-3680-5p	NM_001388405	WSCD1	GACTCACTCACAGGATTGTGCA#GTATGATCTTGTGAGTTAAGACAATGAAGCCAGAGG#..(((((((((((((((((((.#))))))))))))))))................))).	5553	5589	1	-23	1	0.002906094	0.588	0	0	-4.957000719	19	36	16	3UTR		0	0
hsa-miR-3680-5p	NM_001080436	WTIP	GACTCACTCACAGGATTGTGCA#TGCACCTGGCCTGTGAGGTGGGA#..((((((((((((...(((((#)))))....)))))))).)))).	9604	9627	1	-24.8	1	7.36E-06	0.485	0.072436885	0.069568777	-5.92549936	17	23	8	3UTR		0	0
hsa-miR-3680-5p	NM_021083	XK	GACTCACTCACAGGATTGTGCA#GCTCAGGCCTTGGGAGTGAGG#..(((((((.((((.(((.((.#)).)))..)))).))))))).	3683	3704	1	-21.1	1	2.99E-06	0.412	0.105657286	-0.151557263	-6.934956748	16	21	7	3UTR		0	0
hsa-miR-3680-5p	NM_001011718	XKR7	GACTCACTCACAGGATTGTGCA#GATCCTGGAGTGAGG#..(((((((.(((((((.....#)))))))))))))).	3429	3444	1	-22.8	1	0.000134606	0.515	0	0	-6.199507188	14	15	14	3UTR		0	0
hsa-miR-3680-5p	NM_001282446	YAE1	GACTCACTCACAGGATTGTGCA#GCACAGTTCTGTAAGAAGTGTGTGTGAGAGTGTGTA#.((.(((((((((((((((((.#))))))))))))...............))))).)).	1242	1278	1	-24.4	0	7.81E-05	0.603	0	0	-6.825347112	19	36	12	3UTR	MIRT607350	0	0
hsa-miR-3680-5p	NM_001195044	YAP1	GACTCACTCACAGGATTGTGCA#TGGATAATTTTGTGGGTGTGCA#(.(.(((((((((((((((.((#)).))))))))))))))).)).	2545	2567	1	-21.4	0	0.02155585	0.691	1.268015667	1.289065475	-8.133272603	19	22	15	3UTR		0	0
hsa-miR-3680-5p	NM_018023	YEATS2	GACTCACTCACAGGATTGTGCA#CGGAAACCTGTGAGTCAGAGTCA#((((((((((((((.((.((..#)).)).)))))))))..))))).	5715	5738	1	-24.1	1	0.000273757	0.544	-0.007766562	-0.272680784	-4.673024006	18	23	9	3UTR		0	0
hsa-miR-3680-5p	NM_173834	YIPF6	GACTCACTCACAGGATTGTGCA#CACAGCTTTGGGGGGTTCGTGTAGATGTACATGGTGGGTGGGTTA#(((((((((((.....((((((#.))))))..))))))))))).	2718	2763	1	-21.9	1	0.02251146	0.544	1.945388455	1.909174324	-10.39884693	17	21	11	3UTR		0	0
hsa-miR-3680-5p	NM_013313	YPEL1	GACTCACTCACAGGATTGTGCA#TGACCCTTCCCTTTGAGTGAGTCT#((((((((((.(((........#.))).)))))))))).	3217	3241	1	-22.1	1	0.000136799	0.529	-0.4686145	0.301570619	-7.730847562	13	16	10	3UTR		0	0
hsa-miR-3680-5p	NM_032367	ZBED3	GACTCACTCACAGGATTGTGCA#TGCACATCCTGCCTCTATGAGTGGA#...((((((((((((.((((((#)))))))))))......))))))).	3156	3181	1	-22.5	0	3.40E-05	0.441	0.195153978	0.086455295	-6.747589274	18	25	11	3UTR		0	0
hsa-miR-3680-5p	NM_001277145	ZBTB10	GACTCACTCACAGGATTGTGCA#TGCATAATCTTGGAAATGGGTTG#((((((.(..((((((((((((#))))))))))))..).)))))).	6793	6816	1	-22.4	0	0.001760926	0.647	0.223036833	0.10172474	-7.780157108	19	23	12	3UTR		0	0
hsa-miR-3680-5p	NM_001135776	ZBTB43	GACTCACTCACAGGATTGTGCA#GCAGGATTCTATGAGTGGTTA#(((.((((((.((((((.(((.#))).)))))).))))))))).	2575	2596	1	-23.3	0	0.001204416	0.529	0.007479267	0.205640003	-9.794371197	18	21	9	3UTR		0	0
hsa-miR-3680-5p	XM_011517539	ZC2HC1A	GACTCACTCACAGGATTGTGCA#GCATGTGGCCTGTGAGCTGCTGGTTG#((((((((((((((...((((.#))))....)))))))).))..)))).	5457	5483	1	-21.2	1	0.002761386	0.5	0	0	-4.906073087	18	26	8	3UTR		0	0
hsa-miR-3680-5p	XM_011530939	ZC3H12B	GACTCACTCACAGGATTGTGCA#TGTTTATATCATTTAAGCGCTTAACAACCCTGTGAGGTACGTCT#(((...((((((((.((((...#.)))).))))))))....))).	2933	2977	1	-20.9	0	0.002242304	0.632	0	0	-13.72504222	15	22	8	3UTR		0	0
hsa-miR-3680-5p	NM_024824	ZC3H14	GACTCACTCACAGGATTGTGCA#GCACAGGTTGTGGTGAGC#..(((((.(((((..((((((.#)))))).)))))))))).	9851	9869	1	-21.8	0	0.000360701	0.471	0.0038585	-0.085959175	-8.862925126	16	18	10	3UTR		0	0
hsa-miR-3680-5p	NM_001363701	ZC3HC1	GACTCACTCACAGGATTGTGCA#GCATGGTTCTGTTAAAGGAGTGTGG#..(.(((((((((((((((((.#)))))))))))).....))))).).	1617	1642	1	-21.3	0	5.60E-05	0.544	0	0	-7.989022994	18	25	12	3UTR		0	0
hsa-miR-3680-5p	NM_015144	ZCCHC14	GACTCACTCACAGGATTGTGCA#GCGCGGCTCTGTGAGTGGC#...(((((((((((.((((((.#)))))).))))))))))).	4934	4953	1	-25.4	0	4.42E-06	0.324	2.123761027	2.672793245	-7.249989754	17	19	11	3UTR		0	0
hsa-miR-3680-5p	NM_001146256	ZDHHC15	GACTCACTCACAGGATTGTGCA#GCACAATCCTAGCAAGTAAGTTT#((((.(((..(((((((((((.#)))))))))).)..))).)))).	4464	4487	1	-21.7	0	0.03594158	0.735	0.646989192	0.966827833	-10.35550775	18	23	10	3UTR		0	0
hsa-miR-3680-5p	NM_032283	ZDHHC18	GACTCACTCACAGGATTGTGCA#GCAGGGTTGGTGGTGGGTGGGG#..(((((((((..((((.(((.#))).))))....))))))))).	1861	1883	1	-22.3	1	0.001670503	0.426	-0.0558669	0.298991836	-9.592934642	16	22	9	3UTR		0	0
hsa-miR-3680-5p	NM_001365383	ZFAND2A	GACTCACTCACAGGATTGTGCA#TGCACATCCCTGACGGTGGGTG#.(((((((..((((..((((((#))))))..))))..))))))).	3476	3498	1	-24.9	1	5.36E-06	0.485	0	0	-7.060719604	17	22	7	3UTR		0	0
hsa-miR-3680-5p	NM_021943	ZFAND3	GACTCACTCACAGGATTGTGCA#GATCCAGGTGGGTGAGG#..(((((((((.(((((.....#)))))..))))))))).	2324	2341	1	-21.4	1	5.83E-05	0.324	-0.432290678	0.025365072	-8.303804029	14	17	9	3UTR		0	0
hsa-miR-3680-5p	NM_001278243	ZFAND5	GACTCACTCACAGGATTGTGCA#TGACCACATGAATTCGCAGTATAAATGGGTGAGTCC#((((((((((....((((((..#.)))))).....)))))))))).	3730	3766	1	-20.7	1	0.004867566	0.574	1.3744826	1.734793715	-12.25512276	16	23	10	3UTR		0	0
hsa-miR-3680-5p	NM_001386735	ZFHX3	GACTCACTCACAGGATTGTGCA#TGTTTCAACCTGGAGTGGGTTG#(((((((((.((((.(((.(((#)))..)))))))))))))))).	15588	15610	1	-22.3	1	1.14E-05	0.544	0	0	-5.915530475	19	22	16	3UTR		0	0
hsa-miR-3680-5p	NM_020917	ZFP14	GACTCACTCACAGGATTGTGCA#GCGGAGTTTGTGGTGAGTTG#(((((((.((((.((((.(((.#))).))))))))))))))).	5616	5636	1	-21.6	1	0.000409033	0.441	0.160472514	-0.000273299	-7.540339988	18	20	15	3UTR		0	0
hsa-miR-3680-5p	NM_001282515	ZFP37	GACTCACTCACAGGATTGTGCA#CACAGACATATTGGATCAGAAACCCTGTGGGTGGGC#..((((((((((((........#.)))))))))))).	4716	4752	1	-21.8	1	8.53E-05	0.574	1.002343667	1.416878095	-5.92549936	12	14	12	3UTR		0	0
hsa-miR-3680-5p	NM_178441	ZFYVE1	GACTCACTCACAGGATTGTGCA#GTATAATTCTTAACTGAACTGGTGGGTGGGTTG#(((((((((((((((((((((.#))))))))))...........))))))))))).	2419	2452	1	-24.4	1	0.000976286	0.603	4.346153281	5.423163526	-3.937574446	21	33	11	3UTR		0	0
hsa-miR-3680-5p	NM_001258420	ZFYVE19	GACTCACTCACAGGATTGTGCA#GCACAGTTGTGGGGAATGGGG#..(((((((.((.((((((((.#)))))))).)))))..)))).	2128	2149	1	-20.6	1	0.01057843	0.5	0.211421825	0.11103249	-7.4886378	17	21	8	3UTR		0	0
hsa-miR-3680-5p	NM_001346580	ZKSCAN1	GACTCACTCACAGGATTGTGCA#GCACAGTGCTGGACATAGTGAGTA#.(((((((..(((.(((((((.#))))))).))).....))))))).	2715	2739	1	-25.1	1	0.000158651	0.515	0.7043348	0.123077191	-6.949060881	17	24	7	3UTR		0	1
hsa-miR-3680-5p	NM_019110	ZKSCAN4	GACTCACTCACAGGATTGTGCA#GCTCAATGCTGTGAGTTATTCA#((...((((((((.((((.((.#)).)))).))))))))...)).	3475	3497	1	-22.5	0	0.005683549	0.691	1.8399925	1.224751533	-13.50301329	16	22	8	3UTR		0	0
hsa-miR-3680-5p	NM_001289088	ZMYM1	GACTCACTCACAGGATTGTGCA#TGCACATGAGTGAGTTT#((((((((((......((((((#)))))))))))))))).	4290	4307	1	-20.4	1	0.007798352	0.676	0.47644033	0.118463221	-13.2236214	16	17	16	3UTR		0	0
hsa-miR-3680-5p	NM_005095	ZMYM4	GACTCACTCACAGGATTGTGCA#GTCTCTTTTCTTACTCTGGCAAACCTGTGAGTGATTCC#((.(((((((((((.((((...#.)))).))))))))))).)).	5988	6026	1	-24.8	0	0.000289889	0.618	0.930217918	1.929506371	-6.230563481	17	21	11	3UTR		0	0
hsa-miR-3680-5p	NM_001243740	ZNF124	GACTCACTCACAGGATTGTGCA#TGCAATAGAAGCAAGAATCCTGTGAGATTGGGATCC#(((((((((((((((((.(((.#.)))..)))))))))))..)))).)).	534	570	1	-25	1	0.000171436	0.588	0.0460165	0.056144775	-3.937574446	20	27	11	3UTR		0	0
hsa-miR-3680-5p	NM_001379659	ZNF142	GACTCACTCACAGGATTGTGCA#GTACAGTCCTGGGGTCAAGTCT#((((.((((.(((((((((((.#)))))))))))))))..)))).	7536	7558	1	-26.8	0	0.004114551	0.529	0	0	-9.299118089	19	22	15	3UTR		0	0
hsa-miR-3680-5p	NM_001348436	ZNF148	GACTCACTCACAGGATTGTGCA#TGCACTGTGATATTTTGTGTGTGAGTA#.((((((.((((((((.(((((#)))))......)))))))).)))))).	1537	1564	1	-21	1	0.004195684	0.662	0	0	-6.106959767	19	27	8	3UTR		0	1
hsa-miR-3680-5p	NM_001347868	ZNF174	GACTCACTCACAGGATTGTGCA#GCACGAGGCCCTTGAGGAATGATGATGCACATTCTGCTGTGAGGAGG#..(((.(((((((((.((((((#.)))))).))..)))))))))).	1652	1699	1	-24.6	0	3.31E-05	0.426	0.600329455	-0.072702677	-7.091008561	18	23	10	3UTR		0	0
hsa-miR-3680-5p	NM_007147	ZNF175	GACTCACTCACAGGATTGTGCA#CATGACCTTTTTTTTTTTTTTCTTGTGAGATGGAGTCT#(((((.(((((((((.......#.)))))))))...))))).	5800	5838	1	-20.2	0	3.78E-05	0.529	-0.628747444	-0.194771494	-6.071582288	14	19	9	3UTR		0	0
hsa-miR-3680-5p	NM_001172651	ZNF177	GACTCACTCACAGGATTGTGCA#TGCACTAATCCTGTGC#........((((((((((((((#))))).))))))))).	2448	2464	1	-20.2	0	1.91E-05	0.603	-0.129711993	0.234230576	-19.42387987	14	16	9	3UTR		0	1
hsa-miR-3680-5p	NM_001278508	ZNF180	GACTCACTCACAGGATTGTGCA#TGCACACCTGGCAGTGTCAGGTCT#((((((((..((((..((((((#))))))))))..))))...)))).	3773	3797	1	-21.4	1	8.84E-06	0.544	0.831449855	0.444884533	-7.204969213	18	24	10	3UTR		0	0
hsa-miR-3680-5p	NM_001282398	ZNF2	GACTCACTCACAGGATTGTGCA#GCCCAGTCCTATTTTTTTTTTTTTTTTTTTTTTTGTGAGACAGAGTCT#(((((.((((((((((((.((.#)).)))))))........................)))))...))))).	2751	2799	1	-22.8	0	0.000447383	0.676	0.148168422	-0.05131398	-5.838533207	19	48	7	3UTR		0	0
hsa-miR-3680-5p	NM_198855	ZNF211	GACTCACTCACAGGATTGTGCA#GTACACCTGTGAGAGAGA#..(((.((((((((..(((((.#))))))))))))).))).	1922	1940	1	-23.1	0	0.04093371	0.574	0	0	-7.826458121	16	18	13	3UTR		0	0
hsa-miR-3680-5p	NM_015919	ZNF226	GACTCACTCACAGGATTGTGCA#TGTTGGAAGGACTCATATATGCATACATTCCTTGAGTGAC#...(((((((.((((.((((((#.))))))...))))))))))).	477	517	1	-20.4	0	0.002404273	0.559	0.17947968	-0.099402582	-9.572363749	17	22	11	3UTR		0	0
hsa-miR-3680-5p	NM_152943	ZNF268	GACTCACTCACAGGATTGTGCA#CAGAATTCTGGAGTGGTCA#(((.(((((.(((((((.((..#)).))))))))))))))).	4995	5014	1	-22.2	0	0.001913544	0.647	0.225854429	0.071916309	-8.212103189	17	19	15	3UTR		0	0
hsa-miR-3680-5p	NM_182976	ZNF326	GACTCACTCACAGGATTGTGCA#ACAGACCTGTGGGAGTCA#(((((.(.((((((.((((...#)))).)))))))))))).	5365	5383	1	-20.7	0	0.002538728	0.544	0	0	-8.887617697	16	18	12	3UTR		0	0
hsa-miR-3680-5p	XM_047439056	ZNF331	GACTCACTCACAGGATTGTGCA#CCTGTGGGTGCAATGAGTCT#((((((((((((((........#))))))))).....))))).	4341	4361	1	-20.4	1	0.000126706	0.618	0	0	-4.906073087	14	20	9	3UTR		0	0
hsa-miR-3680-5p	NM_001282497	ZNF343	GACTCACTCACAGGATTGTGCA#TGTACACAGATTGTGAGTGAAGTTC#(((((((((((((...((((((#))))))....)))))))))).))).	2290	2315	1	-21.8	1	0.05553736	0.5	0.22750965	0.356897168	-5.762913004	19	25	10	3UTR		0	0
hsa-miR-3680-5p	XM_047417052	ZNF346	GACTCACTCACAGGATTGTGCA#GGGCAGGGGGTGAGTGGGC#..(((((((((....((((.(.#).))))...))))))))).	3908	3927	1	-20.4	1	2.41E-05	0.412	0	0	-11.18522412	14	19	9	3UTR		0	0
hsa-miR-3680-5p	NM_014594	ZNF354C	GACTCACTCACAGGATTGTGCA#GCGCTCCTGGGCATTCCTGTGGTGAGG#..(((((.(((((((.(((.((#.)).))).)))))))))))).	5725	5752	1	-26.5	0	6.03E-05	0.456	0.153861571	0.169018949	-7.503684729	17	21	12	3UTR		0	0
hsa-miR-3680-5p	NM_003421	ZNF37A	GACTCACTCACAGGATTGTGCA#GGACATTCTGCTGTGAGTGAC#...((((((((((((.(((.(.#).))).))..)))))))))).	3211	3232	1	-21.6	0	0.000150097	0.588	0	0	-6.747589274	16	21	10	3UTR		0	0
hsa-miR-3680-5p	NM_001076781	ZNF391	GACTCACTCACAGGATTGTGCA#AATCCTGTGTGTGTGTCT#(((.(((.(((((((((.....#))))))))).))).))).	2027	2045	1	-22.6	0	9.16E-05	0.529	-0.092664021	-0.174306067	-9.28323165	15	18	9	3UTR		0	0
hsa-miR-3680-5p	NM_021224	ZNF462	GACTCACTCACAGGATTGTGCA#GTACCTGTGTGAGTGAGTA#.(((((((((((.(...((((.#)))).).))))))))))).	7887	7906	1	-23.5	1	0.004369835	0.691	4.425791818	4.14547975	-6.050954091	16	19	11	3UTR		0	1
hsa-miR-3680-5p	NM_052852	ZNF486	GACTCACTCACAGGATTGTGCA#GCACATGCCTGTAATCCCAGCTACTCAGGAGGCTTGAACCCTGGAGGCAGAGGTTGTGGTGAGTCG#(((((((.(((((..((.(((.#.))).)).)))))))))))).	3003	3069	1	-23.1	1	0.000340748	0.441	0.0355593	-0.149950675	-7.843498853	17	21	12	3UTR		0	0
hsa-miR-3680-5p	NM_001303450	ZNF500	GACTCACTCACAGGATTGTGCA#TGCACATCCACGGTGGGTGAGTG#.((((((((((.(((.((((((#)))))))))...)))))))))).	1962	1985	1	-27.6	1	1.55E-05	0.426	0.9648169	0.66022249	-7.373177227	19	23	10	3UTR		0	0
hsa-miR-3680-5p	NM_014930	ZNF510	GACTCACTCACAGGATTGTGCA#TAGGATCCTGTGTGTGTTCA#((..(((.(((((((((.((..#)).))))))))).))).)).	4713	4733	1	-20.5	0	0.001397851	0.574	1.959770378	1.119853542	-10.84077112	16	20	9	3UTR		0	0
hsa-miR-3680-5p	XM_024451393	ZNF558	GACTCACTCACAGGATTGTGCA#GTATAATCACTGTTTTGAGTGTGG#..(.(((((((((((((((((.#)))))))).))))...))))).).	3157	3181	1	-20.6	0	0.000235814	0.618	0	0	-7.989022994	18	24	8	3UTR		0	0
hsa-miR-3680-5p	NM_001202425	ZNF559-ZNF177	GACTCACTCACAGGATTGTGCA#TGCACTAATCCTGTGC#........((((((((((((((#))))).))))))))).	2684	2700	1	-20.2	0	1.91E-05	0.603	-0.129711993	0.234230576	-19.42387987	14	16	9	3UTR		0	1
hsa-miR-3680-5p	NM_001145345	ZNF566	GACTCACTCACAGGATTGTGCA#TGCAGTTTTTCATATATGTGATTCTGTGAGTGTGTA#.((.(((((((((((((..(((#.)))))))))))))))).)).	4924	4960	1	-21.9	0	0.000805874	0.706	1.489687023	1.097199633	-6.825347112	18	21	16	3UTR		0	0
hsa-miR-3680-5p	NM_001370449	ZNF577	GACTCACTCACAGGATTGTGCA#GGGCAGTCTTTGGTGGGTCA#(((((((.((.((((((((.(.#).))))))))))))))))).	6788	6808	1	-23.6	1	0.003991659	0.397	0	0	-9.075983851	18	20	17	3UTR		0	0
hsa-miR-3680-5p	NM_152279	ZNF585B	GACTCACTCACAGGATTGTGCA#GCCAGTCTATTGGCAGTTCTGGGAGTGGGA#..(((((((.(((((((((...#.))))))))).))))))).	4952	4982	0.969230769	-22.8	1	0.003449923	0.471	1.522252556	-0.10663049	-6.199507188	16	19	9	3UTR		0	0
hsa-miR-3680-5p	NM_014630	ZNF592	GACTCACTCACAGGATTGTGCA#CTGTGGGTGGGTCT#(((((((((((((.........#))))))))))))).	4849	4863	1	-23	1	0.000913533	0.456	0.631676115	0.332165061	-5.762913004	13	14	13	3UTR		0	0
hsa-miR-3680-5p	NM_198484	ZNF621	GACTCACTCACAGGATTGTGCA#AGGGAGCTGTGTAGTGGGTCA#(((((((((((((.........#.))))).)))))))).	2876	2897	1	-20.7	1	0.000194353	0.618	0	0	-5.762913004	13	16	8	3UTR		0	0
hsa-miR-3680-5p	NM_001080417	ZNF629	GACTCACTCACAGGATTGTGCA#TGCGCTGTCCTGGAGTAAGAGG#..(((((((.((((((.(((((#))))).))))))))))..))).	4686	4708	1	-24	1	5.21E-05	0.397	0.628861204	1.318480605	-6.199507188	18	22	10	3UTR		0	0
hsa-miR-3680-5p	NM_022103	ZNF667	GACTCACTCACAGGATTGTGCA#GCAAAACAGGGTGCCACTTTCAGCTGACAAACTTGTGGGTGAGA#..((((((((((((.((((.((#.)))))).)))))))))))).	2657	2701	1	-22.8	1	0.009417595	0.588	0.9445575	0.441063951	-5.69245028	18	21	12	3UTR		0	0
hsa-miR-3680-5p	NM_030895	ZNF696	GACTCACTCACAGGATTGTGCA#GCGCAGTCAGTGATGAGA#..((((.((((..((((((((.#)))))))).)))))))).	3393	3411	1	-22	0	0.000534965	0.515	-0.484904925	-0.088077525	-11.13662118	16	18	8	3UTR		0	0
hsa-miR-3680-5p	NM_021916	ZNF70	GACTCACTCACAGGATTGTGCA#GCAGGTCTGGAGGGTGGGTCT#(((((((((.((((.((((...#)))).))))..))))))))).	2379	2400	1	-21.6	1	3.79E-06	0.382	0.007719222	0.085741602	-5.915530475	17	21	9	3UTR		0	0
hsa-miR-3680-5p	NM_001367783	ZNF704	GACTCACTCACAGGATTGTGCA#GTACAGTCCTGGACCAGAGG#..(((..((.(((((((((((.#)))))))))))))...))).	4337	4357	1	-22	0	0.000597577	0.5	0.427841985	0.7742391	-9.644152484	16	20	13	3UTR		0	0
hsa-miR-3680-5p	NM_001004328	ZNF705A	GACTCACTCACAGGATTGTGCA#TGCATCTGCACTCCTTGGGTGAGA#..((((((((.((((..(((((#.))))))))))))))))).	2288	2312	1	-22.5	1	4.07E-05	0.544	0	0	-8.014824275	17	19	17	3UTR		0	0
hsa-miR-3680-5p	NM_001164457	ZNF705G	GACTCACTCACAGGATTGTGCA#TGCACCTGCACTCCTTGGGTGAGA#..((((((((.((((..(((((#.))))))))))))))))).	2419	2443	1	-22.5	1	4.70E-05	0.529	0.557528625	-0.675330012	-8.014824275	17	19	17	3UTR		0	0
hsa-miR-3680-5p	XM_047421844	ZNF706	GACTCACTCACAGGATTGTGCA#TGCGGTTATGTGTCATTGTACCCCTCTGATCATTTCCTGTGTTTGAGTTG#((((((..(((((((.((..((#.))..))..)))))))..)))))).	982	1032	1	-21.2	0	0.000520914	0.603	0	0	-8.027944991	17	25	7	3UTR		0	0
hsa-miR-3680-5p	NM_001159293	ZNF737	GACTCACTCACAGGATTGTGCA#GCCTGGCTGACAGAGTGAGTCT#(((((((((.(((....(.((.#)))...)))...))))))))).	4850	4872	1	-20.4	1	0.000144016	0.603	0.016617311	-0.242137037	-7.005419473	15	22	9	3UTR		0	0
hsa-miR-3680-5p	NM_001004304	ZNF740	GACTCACTCACAGGATTGTGCA#GGGCTGGTCTTGTGGTGGGG#..(((((.(((((((((((.(.#).)).)))))))))))))).	5214	5234	1	-21.5	0	0.000229802	0.441	0	0	-7.270635649	17	20	14	3UTR		0	0
hsa-miR-3680-5p	NM_182531	ZNF778	GACTCACTCACAGGATTGTGCA#TGCACTGATCATTCTTGGAGTGAGG#..(((((((.(((((..(((((#))))).......)))))))))))).	3045	3070	1	-21.9	1	3.79E-05	0.559	0.280773857	0.506116295	-6.432556268	17	25	12	3UTR		0	0
hsa-miR-3680-5p	NM_001142578	ZNF780A	GACTCACTCACAGGATTGTGCA#TGTTTTATACAAACTGAAGGTTTGTGGCAACCCTGTGGTGAGCA#(.(((((.((((((.(((((((#.)))).))).)))))))))))).	3099	3143	1	-21.8	0	0.000940404	0.529	0	0	-8.150334818	19	23	12	3UTR		0	0
hsa-miR-3680-5p	NM_152458	ZNF785	GACTCACTCACAGGATTGTGCA#GCACAGAGGGCTGTGGGGAGG#..(((.(((((((..((((((.#))))))....)))))))))).	1436	1457	1	-22.8	0	0.00491964	0.412	-0.494844666	0.029134981	-8.450248958	16	21	10	3UTR		0	0
hsa-miR-3680-5p	NM_021089	ZNF8	GACTCACTCACAGGATTGTGCA#TGCACCCTCCGACACTGCCACAATAATAGTTCTGTGAGTTAGTA#.(((.((((((((((((((...#.)))))))))))))).))).	6393	6437	1	-21.9	0	0.000297179	0.603	-0.18	-0.11025	-7.912362012	17	20	14	3UTR		0	0
hsa-miR-3680-5p	NM_001145078	ZNF805	GACTCACTCACAGGATTGTGCA#TGTATGATCCTGTTAGTTGGTG#.(((.(((.(((((((((((((#))))))))))))).))).))).	4569	4591	1	-22.1	0	0.0118006	0.618	-0.638082769	0.283712625	-8.96875167	19	22	13	3UTR		0	0
hsa-miR-3680-5p	NM_001395842	ZNF846	GACTCACTCACAGGATTGTGCA#GCACATAGTATCTGTGAGTAGTCT#((((.(((((((((..(((((.#))))).....))))))))))))).	3259	3283	1	-24.8	0	0.000280037	0.618	0	0	-9.025110262	18	24	13	3UTR		0	0
hsa-miR-3680-5p	NM_021035	ZNFX1	GACTCACTCACAGGATTGTGCA#TGCACCAACTCACCCTGACACAGTTACATAGTCACTGAGAGTGGGG#..(((((((.((((((((((..#.))))))).))).))))))).	6686	6732	1	-22.7	1	0.0006028	0.485	2.722061091	2.284334079	-6.199507188	17	21	7	3UTR		0	0
hsa-miR-3680-5p	NM_017953	ZNHIT6	GACTCACTCACAGGATTGTGCA#GGGCAGATAGATCCCACATGAATAAACTAATGCCCTCCTACTGGGGTGAGTGAGTTC#(((((((((((((((..(.(((#.)))).))))......))))))))))).	4734	4791	1	-21.3	1	1.18E-05	0.544	3.194161238	2.298384085	-4.170623527	19	28	11	3UTR		0	0
hsa-miR-3680-5p	XM_024449975	ZSCAN2	GACTCACTCACAGGATTGTGCA#GGACTGGCCTGGAGTGGGA#..(((((((.((((...((.(.#).))...))))))))))).	2155	2174	1	-21.1	1	0.000188876	0.426	0	0	-7.168005828	14	19	11	3UTR		0	0
hsa-miR-3680-5p	NM_007156	ZXDA	GACTCACTCACAGGATTGTGCA#GCACTTTCACAACTATTATATTTGATCCTCACAATCCTGTGAGGTAATTATGGCAAAGTCA#((((..((((((((((((((..#.)))))))))))))).............)))).	3647	3708	1	-26.3	0	0.02919709	0.676	3.376931357	2.976441857	-9.957570382	18	33	14	3UTR		0	0
