# Supplementary material for: Genomic deletions on 16p11.2 associated with severe obesity in Brazil
Source: Front Endocrinol (Lausanne). 2025 Jan 17;15:1495534. doi: 10.3389/fendo.2024.1495534 (PMC11781945; doi:10.3389/fendo.2024.1495534)
Supplement: Supplementary file 9 [file Table2.csv]

mirnaid	refseqid	genesymbol	duplex	start	end	bindingp	energy	seed	accessibility	au	phylopstem	phylopflank	me	number_of_pairings	binding_region_length	longest_consecutive_pairings	position	validated	TargetScan	miRDB
hsa-miR-3680-3p	NM_001145308	LRTOMT	TTTTGCATGACCCTGGGAGTAGG#CTGCTCTGGGTCAGAGACAGGAC#((((((.((((((..(((((((.#)))))))))))))..).))))).	2758	2781	0.952991453	-21.6	0	0.000848461	0.485	-0.060692714	-0.161503305	-7.073550459	19	23	13	3UTR		0	0
hsa-miR-3680-3p	NM_014755	SERTAD2	TTTTGCATGACCCTGGGAGTAGG#GCATCCAGGGCCAGGCAGGC#.(((((.((.(((((((.((...#)).))))))).)).))))).	4138	4158	0.9538461538461539	-20.8	0	2.929667e-05	0.485	6.785695714285715	2.99841755	-6.579517841	16	20	7	3UTR		0	1
hsa-miR-3680-3p	NM_018351	FGD6	TTTTGCATGACCCTGGGAGTAGG#TTCTAGGGCTCATGCC#....((((((((((((((.....#)))))))).)))))).	8889	8905	0.9538461538461539	-21.1	0	8.341938e-05	0.662	2.9047004	1.4369695887499998	-9.546562469	14	16	8	3UTR		0	0
hsa-miR-3680-3p	NM_032531	KIRREL3	TTTTGCATGACCCTGGGAGTAGG#TGCTTCCTGGGAAGTGTGGC#..((((((..(((.(((((((..#))))))).)))..)))))).	3489	3509	0.9538461538461539	-19.7	1	0.000338189	0.471	3.2890319999999997	3.036675439	-8.112736763	16	20	7	3UTR		0	0
hsa-miR-3680-3p	NM_001330420	LUC7L	TTTTGCATGACCCTGGGAGTAGG#TCTAGAAGTGTACAGAGTTGCTCCTGTGTTCCCGGGTCATGTTGAGT#(((.(((((((((.(((((((((#.))))..)))))))))))))).))).	2459	2506	0.9615384615384616	-25.9	0	0.006424657	0.544	3.619692636363636	5.129689249	-7.826436639	21	26	14	3UTR		0	0
hsa-miR-3680-3p	NM_001330461	ATL2	TTTTGCATGACCCTGGGAGTAGG#GCTCCTAAGACATGCAGAT#.((((((((....(((((((...#)))))))...)))))))).	2193	2212	0.9615384615384616	-19.1	1	0.004008748	0.603	2.674525375	3.31129285	-12.4965397	15	19	8	3UTR		0	0
hsa-miR-3680-3p	NM_001350743	SRPK2	TTTTGCATGACCCTGGGAGTAGG#CTGCTCCAAGGAGTTGTGCAAAC#.(((((((((((((.(((((((.#))))))).))).)))))))))).	2963	2986	0.9615384615384616	-28.5	1	0.000395344	0.618	4.999535285714286	5.726519063	-4.528774398	20	23	10	3UTR		0	0
hsa-miR-3680-3p	NM_001351378	EDC3	TTTTGCATGACCCTGGGAGTAGG#CCTTGTGCTGTGTATTCTCTGAGCCTCTGCTCACTCTCAGGGCCAAGCAGC#..((((.((.((((((((((.((#.)).)))))))))).)).)))).	3408	3459	0.9615384615384616	-24.1	0	0.000596942	0.397	5.531142000000001	4.193596406250001	-7.743193723	18	23	10	3UTR		0	0
hsa-miR-3680-3p	NM_001351834	ATM	TTTTGCATGACCCTGGGAGTAGG#TATTCCCAGGGCTGTTGCT#....(((...(((((((((((..#)))))))))))....))).	10504	10523	0.9615384615384616	-23.2	0	1.513771e-05	0.603	0.19586920000000002	0.079236298	-14.15909352	14	19	11	3UTR		0	0
hsa-miR-3680-3p	NM_001354924	IRF1	TTTTGCATGACCCTGGGAGTAGG#CCTCCCTCCTTGGGTCATTGACCTCTCAGGGCCTGGCAGGC#.(((((..(.(((((((((....#.))))))))).)..))))).	1222	1263	0.9615384615384616	-22.6	0	2.861929e-07	0.456	0	0	-8.89315277	15	20	9	3UTR		0	1
hsa-miR-3680-3p	NM_001358418	FAM90A26	TTTTGCATGACCCTGGGAGTAGG#GCTCTCGGGGTCT#........((((((((((((...#)))))))))))).	2388	2401	0.9615384615384616	-22.6	0	0.000664747	0.397	0	0	-19.42387987	12	13	12	3UTR		0	0
hsa-miR-3680-3p	NM_001363714	ZMYND8	TTTTGCATGACCCTGGGAGTAGG#CCTTGGATACCCAGGGGAGGGCGAAC#.(((((.(..(((((((......#.)))))))..).))))).	4220	4246	0.9615384615384616	-21.6	0	1.809792e-06	0.412	0	0	-7.635907499	13	18	7	3UTR		0	0
hsa-miR-3680-3p	NM_001366665	SLAIN1	TTTTGCATGACCCTGGGAGTAGG#CTATTTTTTTAGCTCTAGGGATATATCAGCAAAAACACATCATGCAAT#..((((((((((((.(((((...#.)))))))))...................)))))))).	2025	2073	0.9615384615384616	-19.7	1	0.06996485	0.662	3.336792974193547	2.7878605737499997	-5.69245028	17	38	9	3UTR		0	0
hsa-miR-3680-3p	NM_001369370	DCX	TTTTGCATGACCCTGGGAGTAGG#CCTGAGAGTTATTTCTCAGGGTCATGTT#....(((((((((((((((((((#))))........))))))))))))))).	4441	4469	0.9615384615384616	-26.4	0	3.903761e-06	0.485	0	0	-9.546562469	19	28	15	3UTR		0	1
hsa-miR-3680-3p	XM_047417030	JADE2	TTTTGCATGACCCTGGGAGTAGG#TCTGCCAGGGGTCCCAGAAAGCCCAGGGTCCAGCAGT#..((((..(((((((((......#.)))))))))..)))).	4815	4852	0.9615384615384616	-24.1	0	0.001200122	0.368	0	0	-8.814322183	13	17	9	3UTR		0	0
hsa-miR-3680-3p	XM_047443775	SATB2	TTTTGCATGACCCTGGGAGTAGG#CCTGCTCTCAGGGTGGGGTGAC#..((((.(.((((((((((((((#)))))))))))))).).)))).	2922	2944	0.9615384615384616	-29.1	0	1.247872e-05	0.618	0	0	-7.557076912	19	22	14	3UTR		0	1
hsa-miR-3680-3p	NM_152439	BEST3	TTTTGCATGACCCTGGGAGTAGG#CCTTCTCCCTGGTTGTGCT#....((((((((..(((((.(((#))).))))).)))))))).	2229	2248	0.9615384615384616	-24.3	0	0.05708495	0.574	0.9168167500000001	2.477204626	-11.692533	16	19	8	3UTR		0	1
hsa-miR-3680-3p	NM_177405	ADA2	TTTTGCATGACCCTGGGAGTAGG#CCCAGGGTGGAGTGCAGC#..((((((.((((((((......#))))))))...)))))).	2264	2282	0.9615384615384616	-22.7	1	2.633404e-07	0.382	0	0	-6.013390378	14	18	8	3UTR		0	0
hsa-miR-3680-3p	NM_178010	SOX5	TTTTGCATGACCCTGGGAGTAGG#ACTTACGGGGTCTGCAAGGA#(((((((.(((((((..(((...#)))..)))))))))))))).	5214	5234	0.9615384615384616	-23.6	1	0.01698675	0.676	0.9621336714285713	0.30894776249999994	-6.484258456	17	20	14	3UTR		0	1
hsa-miR-3680-3p	NM_198045	ZDHHC16	TTTTGCATGACCCTGGGAGTAGG#CCTGCCTTAGGGTACCATGCAGGAC#(((((((((((((((((.(((((#)))))))))))))..))))))))).	1184	1209	0.9615384615384616	-28.7	1	9.968273e-05	0.471	4.545936	4.276800356	-3.937574446	22	25	13	3UTR		0	0
hsa-miR-3680-3p	NM_198480	ZNF615	TTTTGCATGACCCTGGGAGTAGG#ACTCCCTCATGCT#....((((((....((((((...#)))))))))))).	3704	3717	0.9615384615384616	-17.6	0	0.03702775	0.574	0	0	-17.86411078	12	13	12	3UTR		0	0
hsa-miR-3680-3p	NM_201542	MED8	TTTTGCATGACCCTGGGAGTAGG#CCTACCTCATAGGGTTGTTGTGAGGA#(((((((((((((((.(((((((#))))).)).))))))))).)))))).	1055	1081	0.9615384615384616	-21.8	1	0.01006211	0.647	4.432609188	4.584631915	-4.170623527	22	26	9	3UTR		0	0
hsa-miR-3680-3p	NM_001370277	RGS6	TTTTGCATGACCCTGGGAGTAGG#CCTAGGGGAAATGCAAAAA#((((((((..(((((((......#)))))))...)))))))).	3226	3245	0.9615384615384616	-22.8	1	2.457064e-06	0.5	0	0	-6.236470573	15	19	8	3UTR		0	0
hsa-miR-3680-3p	NM_001384140	PCDH15	TTTTGCATGACCCTGGGAGTAGG#TCTATTCTCAGGGCAGATGCCTATTGGTGCCTGCAAAT#.((((((((.(((((((((((((#)))))))))))))))................)))))).	8908	8946	0.9615384615384616	-24.1	1	0.01490471	0.544	0	0	-5.035831306	21	38	15	3UTR		0	1
hsa-miR-3680-3p	NM_001386188	CENPI	TTTTGCATGACCCTGGGAGTAGG#CCCAGGCTGGAGTGCAGAGG#((((((((..(((((((......#))))))..)..)))))))).	3830	3850	0.9615384615384616	-21.3	1	2.832431e-08	0.456	0	0	-6.236470573	15	20	8	3UTR		0	1
hsa-miR-3680-3p	NM_001388484	DAZ4	TTTTGCATGACCCTGGGAGTAGG#TTTGCTCTTAGAACTGGTGATGTAAAGA#((((((((.((((((((((((((#)))))))))))....))).)))))))).	3589	3617	0.9615384615384616	-22.2	1	0.07905618	0.588	0	0	-4.993964104	22	28	11	3UTR		0	0
hsa-miR-3680-3p	NM_001388493	DAZ2	TTTTGCATGACCCTGGGAGTAGG#TTTGCTCTTAGAACTGGTGATGTAAAGA#((((((((.((((((((((((((#)))))))))))....))).)))))))).	3238	3266	0.9615384615384616	-22.2	1	0.07905618	0.588	0	0	-4.993964104	22	28	11	3UTR		0	0
hsa-miR-3680-3p	NM_001388496	DAZ1	TTTTGCATGACCCTGGGAGTAGG#TTTGCTCTTAGAACTGGTGATGTAAAGA#((((((((.((((((((((((((#)))))))))))....))).)))))))).	2676	2704	0.9615384615384616	-22.2	1	0.07905618	0.588	0	0	-4.993964104	22	28	11	3UTR		0	0
hsa-miR-3680-3p	NM_001399872	TAB3	TTTTGCATGACCCTGGGAGTAGG#ACTCACTAGGGTGCATCGCT#....((((((((((((((((...#)))).))))))).))).)).	3920	3940	0.9615384615384616	-21	0	0.000268093	0.618	0	0	-9.546562469	16	20	7	3UTR		0	1
hsa-miR-3680-3p	NM_014350	TNFAIP8	TTTTGCATGACCCTGGGAGTAGG#CTGCTCCCCCACAGCTGTCCCTAGCAGTGGTGGGTTCAGAGCAT#...(((.((((((.((((((((.#)))))))).......................)))).))..))).	3738	3782	0.9615384615384616	-20.8	0	0.000572423	0.441	-0.883658375	-0.320261917	-8.915066646	17	44	8	3UTR		0	0
hsa-miR-3680-3p	NM_014735	JADE3	TTTTGCATGACCCTGGGAGTAGG#CTACTTCCAAGGAAAATGCT#....((((...(((((((((((.#))))))))).))...)))).	3486	3506	0.9615384615384616	-20.8	0	0.0279696	0.647	3.0390125	2.376665234	-14.67023307	15	20	9	3UTR		0	0
hsa-miR-3680-3p	NM_015270	ADCY6	TTTTGCATGACCCTGGGAGTAGG#CCTACTTCAGGGGATGTAGAGA#((((((((..((((.((((((((#)))))))))))).)))))))).	4873	4895	0.9615384615384616	-24.3	1	0.02446916	0.471	4.764638125	4.125389856250001	-6.971920133	20	22	12	3UTR		0	0
hsa-miR-3680-3p	NM_015272	RPGRIP1L	TTTTGCATGACCCTGGGAGTAGG#CCTACTCCTCAGTAAATGCT#....((((....(((((((((((#)))))))).)))...)))).	4035	4055	0.9615384615384616	-21.7	0	0.02095584	0.588	1.9581156083333333	1.810941861	-18.01703638	15	20	8	3UTR		0	1
hsa-miR-3680-3p	NM_015279	TBC1D30	TTTTGCATGACCCTGGGAGTAGG#CCTATTTCCAGGGTTGGTC#....((..(((((((((((((((#))))))))))))))).)).	4757	4776	0.9615384615384616	-25.6	0	6.569975e-05	0.5	-0.523287053	-0.187274917	-13.40388393	17	19	15	3UTR		0	1
hsa-miR-3680-3p	NM_015282	CLASP1	TTTTGCATGACCCTGGGAGTAGG#CCTACCCCAGAGCTTCCATGCAAAGG#(((((((((..((((((.(((((#)))))))))).)....))))))))).	5680	5706	0.9615384615384616	-24.9	1	0.000703076	0.544	4.726487455555556	4.531670748	-8.00485539	20	26	10	3UTR		0	0
hsa-miR-3680-3p	NM_015640	SERBP1	TTTTGCATGACCCTGGGAGTAGG#TGTAAGCCAGGGGTCAGCAAAGT#((((((.(((((((.((..((.(#).))..)).))))))))))))).	5002	5025	0.9615384615384616	-21	0	0.000206113	0.485	2.3181558571428567	3.1401510762500005	-6.216710541	18	23	13	3UTR		0	0
hsa-miR-3680-3p	NM_016032	ZDHHC9	TTTTGCATGACCCTGGGAGTAGG#CCTGCTCTATTTCAGGGAAGAAGATTTATGTAT#...((((((((((((((((((((#))))))))....)))))........))))))).	2750	2783	0.9615384615384616	-22.2	0	0.1109939	0.618	0.9485839749999998	0.5761856649999999	-6.514540194	20	33	8	3UTR		0	0
hsa-miR-3680-3p	NM_016132	MYEF2	TTTTGCATGACCCTGGGAGTAGG#TCTGGTGTCCTCTGGAGTTATGCAAT#..(((((((((((.((((.((((#))))...))))..)).))))))))).	9066	9092	0.9615384615384616	-19.1	1	0.000496915	0.662	5.403183108333333	4.512434465	-5.813840637	19	26	9	3UTR		0	0
hsa-miR-3680-3p	NM_018190	BBS7	TTTTGCATGACCCTGGGAGTAGG#CTTGCCATATTTCTTTTCAACTGGCTATTTCCCAAGGATCATGTAAGAG#((((((((((((.(((((((((.#.))))).)))).)).)))))))))).	2198	2247	0.9615384615384616	-24.8	1	0.01187419	0.632	4.403134692307693	4.458970416249999	-5.226705059	21	26	10	3UTR		0	0
hsa-miR-3680-3p	NM_018231	SLC38A7	TTTTGCATGACCCTGGGAGTAGG#CCTCTTCCAGGGACTGGGGCAAAC#.(((((..(.(((((((((.(((#)))))))))))).)....))))).	1900	1924	0.9615384615384616	-23.8	0	4.683127e-06	0.426	-0.950387664	0.038182214	-8.89315277	18	24	12	3UTR		0	0
hsa-miR-3680-3p	NM_001193654	CYBC1	TTTTGCATGACCCTGGGAGTAGG#TCTGCCCCAGCGGTCGTCACAGAAA#(((((.(((((((((((.(((((#)))))))))).))))))..))))).	1543	1568	0.9615384615384616	-25.2	0	0.000449295	0.426	3.4302516666666665	3.582795613749999	-5.838533207	21	25	10	3UTR		0	0
hsa-miR-3680-3p	NM_001195297	MIPOL1	TTTTGCATGACCCTGGGAGTAGG#CCATTTCAATTTTTTTTTACTCCACAGGAAAATGTAAGC#.(((((((...((((((((((((#.)))))))).))))...))))))).	3263	3302	0.9615384615384616	-21.7	1	0.02242441	0.706	-0.252994469	0.244720833	-8.916995439	19	25	8	3UTR		0	1
hsa-miR-3680-3p	NM_001199622	NCOA7	TTTTGCATGACCCTGGGAGTAGG#TACTCCTTAATTCCATGCAAAT#.((((((((.....(((((((..#)))))))......)))))))).	2659	2681	0.9615384615384616	-19.2	1	0.1941984	0.779	1.1014331	0.460577521	-13.35337962	15	22	8	3UTR		0	0
hsa-miR-3680-3p	NM_001243349	SH3D19	TTTTGCATGACCCTGGGAGTAGG#CTACAACCTGGAGTTCTGCAAAGA#(((((((.(((((.((..((((.#))))..)).)).))).))))))).	4556	4580	0.9615384615384616	-20.7	1	0.01202987	0.632	3.8961569999999996	2.9343668012499995	-7.108049293	18	24	7	3UTR		0	0
hsa-miR-3680-3p	NM_001252271	DIPK1A	TTTTGCATGACCCTGGGAGTAGG#CTATTTCTTAAAGAGGCATGTAAAT#.((((((((.((((((((((((.#))))))))...)).)))))))))).	2277	2302	0.9615384615384616	-18.7	1	0.006062474	0.662	4.323363925000001	4.766486035	-5.035831306	20	25	10	3UTR		0	0
hsa-miR-3680-3p	NM_001256045	PIK3CB	TTTTGCATGACCCTGGGAGTAGG#CCTGAATTCCTCATTTCCAGGGCTGGTGTAGAC#.(((((((.((((((((((((((#.))).)))))))))).).))))))).	3822	3855	0.9615384615384616	-26	1	0.000237966	0.515	3.950732475	4.746277438	-4.849714496	21	26	10	3UTR		0	0
hsa-miR-3680-3p	NM_001256812	GRM4	TTTTGCATGACCCTGGGAGTAGG#CCTGTCTTGTTTGCGTGTCTGATCATCTGTTTGGGCCCCGGTGGCTCATGCAGAT#.((((((((((((((((.((...#.))))))).)).))))))))).	3927	3982	0.9615384615384616	-25.2	1	1.691606e-05	0.412	-0.620523778	-0.105839881	-3.793324837	18	22	9	3UTR		0	0
hsa-miR-3680-3p	NM_001268	RCBTB2	TTTTGCATGACCCTGGGAGTAGG#CCTAAACCCAGAGTTTATGTAGAAA#((((((((((.((((((..((((#))))..))))).).)))))))))).	2082	2107	0.9615384615384616	-22.2	1	0.001949732	0.603	5.394988199999999	4.212738598	-6.762348922	20	25	10	3UTR		0	0
hsa-miR-3680-3p	NM_001278074	COL5A1	TTTTGCATGACCCTGGGAGTAGG#TTTGCCCCGGGGCAGCAAGAA#((((((.((.(((((((.(((((#)))))))))))))))))))).	6665	6686	0.9615384615384616	-24.8	0	1.870692e-05	0.529	-0.142243514	-0.579815895	-6.723767449	20	21	20	3UTR		0	0
hsa-miR-3680-3p	NM_001278360	RHOH	TTTTGCATGACCCTGGGAGTAGG#CCTGGTCTCCTCAGTGTCCCCAGGGCTCAGCAC#...(((.((((((((((......#.))))))).)))))).	3971	4004	0.9615384615384616	-21.7	0	1.178149e-05	0.426	0	0	-8.058226729	13	16	7	3UTR		0	0
hsa-miR-3680-3p	NM_001282436	BLOC1S2	TTTTGCATGACCCTGGGAGTAGG#CTGCAACCTCTGTTTCCTGGGTTCAAGCGAT#..((((.((((((.(((((((((#.))))))))).)))).)).)))).	2241	2272	0.9615384615384616	-19.8	0	0.01401527	0.471	5.894643222222222	4.9899910699999985	-7.357527172	19	24	9	3UTR		0	0
hsa-miR-3680-3p	NM_001286691	MLLT3	TTTTGCATGACCCTGGGAGTAGG#TCTGTCCTGTGGCATGCAAAAG#(((((((((.((.(((((.((((#))))))))).))))))))))).	3190	3212	0.9615384615384616	-20.6	1	0.002761936	0.721	1.5573313333333332	1.683250831	-6.469211527	20	22	11	3UTR		0	0
hsa-miR-3680-3p	NM_001289134	TC2N	TTTTGCATGACCCTGGGAGTAGG#TACTCCTAGGGAAATGG#.....(((..(((((((((((..#)))))))))))..))).	4037	4054	0.9615384615384616	-22.8	0	0.003769307	0.647	3.566829	3.3146152537499995	-15.96449577	14	17	11	3UTR		0	0
hsa-miR-3680-3p	NM_019051	MRPL50	TTTTGCATGACCCTGGGAGTAGG#TTGCATTTATTCTCTTTCCCAGGGTTACTCCTTTGAAGAGGGCAAAAT#((((((.((((((((((((.(((#.)))))))))))))))..............)))))).	1459	1507	0.9615384615384616	-23.2	0	0.005194442	0.618	0.10300775	-0.001909787	-5.481260981	21	37	15	3UTR		0	0
hsa-miR-3680-3p	NM_019108	SMG9	TTTTGCATGACCCTGGGAGTAGG#CCCACCTCCAGGGTTTTGTGCAGGGG#(((((((((((((((((.((.((#)).)).)))))))))..)))))))).	4297	4323	0.9615384615384616	-25.2	1	9.440944e-05	0.397	4.965778389473685	4.951457608125001	-3.937574446	21	26	9	3UTR		0	0
hsa-miR-3680-3p	NM_022037	TIA1	TTTTGCATGACCCTGGGAGTAGG#TTTATTTCCTTGTTAACTTCTACAGATCAGGGCATGCAAC#..(((((((.((((((..(((((#.)))))...))))))))))))).	3222	3262	0.9615384615384616	-24.3	1	0.006848237	0.691	1.1309572857142858	2.3831219	-6.199507188	18	23	13	3UTR		0	1
hsa-miR-3680-3p	NM_024759	NIPAL2	TTTTGCATGACCCTGGGAGTAGG#CCTTTAGCCAACTGTTAGCTCATCTGACTATCTGTCTAGACCAAGGGTCGGCAAAGT#((((((.(((((((.((..((((#.))))..)).))))))))))))).	3406	3463	0.9615384615384616	-23.2	0	8.698064e-05	0.574	3.197174642857143	3.897987440000001	-6.216710541	19	24	13	3UTR		0	0
hsa-miR-3680-3p	NM_024789	MFSD13A	TTTTGCATGACCCTGGGAGTAGG#GCTCCTGGGGCTGAGCCAGAAGCATCACTGCAGT#..((((((((((((((((((...#))))))))))..............))).))))).	2383	2417	0.9615384615384616	-21.2	1	7.203164e-05	0.426	-0.143399227	0.082596961	-4.957000719	18	34	10	3UTR		0	0
hsa-miR-3680-3p	NM_031267	CDK13	TTTTGCATGACCCTGGGAGTAGG#CCTGCTTTCAGTGTTATTGTGAAAG#(((((((((((.(((((((((((#))))))))))).))))).)))))).	5120	5145	0.9615384615384616	-23.3	1	0.000114577	0.632	4.603904545454546	4.338927625	-7.284377756	22	25	11	3UTR		0	0
hsa-miR-3680-3p	NM_001144832	TTC39A	TTTTGCATGACCCTGGGAGTAGG#CCTGGGAGAGGCTAAGCCTCAGGCTTCAATGCTTCTGGGGTTGGGCAT#...(((..(((((((((((((..#.)))))))))))))..))).	2308	2356	0.9615384615384616	-23.4	0	8.839475e-06	0.471	2.9045223846153854	3.240316135	-10.37186166	16	20	13	3UTR		0	0
hsa-miR-3680-3p	NM_001145158	HBS1L	TTTTGCATGACCCTGGGAGTAGG#CTCCCATGAGTATGCAAAT#.((((((((..(.((((((....#)))))).)..)))))))).	4827	4846	0.9615384615384616	-18.6	1	0.02009798	0.676	1.2173483749999998	0.7454130675000001	-9.149736394	15	19	8	3UTR	MIRT615650	0	1
hsa-miR-3680-3p	NM_001145343	ZNF566	TTTTGCATGACCCTGGGAGTAGG#TCTTGTTTCCCAGGCTGGAGTGCAAT#..((((((..(((((((((....#.))))))))..)..)))))).	4567	4593	0.9615384615384616	-21.7	1	1.382816e-05	0.485	0	0	-7.255896846	15	21	8	3UTR		0	0
hsa-miR-3680-3p	NM_001166278	DLG3	TTTTGCATGACCCTGGGAGTAGG#CCCCCTCCCAGGGA#..........(((((((((..((#))..))))))))).	3218	3232	0.9615384615384616	-21.2	0	1.573691e-05	0.5	0.7824219	0.5735489662500001	-21.722776	11	14	9	3UTR		0	0
hsa-miR-3680-3p	NM_001174092	TMEM185A	TTTTGCATGACCCTGGGAGTAGG#ACTCCCAGGTCCTCAGCACTCCCAGGTCGTGG#.....(((((.((((((((((((#.)))....)))))))))))))).	1512	1544	0.9615384615384616	-24.7	0	7.992296e-05	0.412	4.44619965	4.899622334999999	-16.49037412	17	23	14	3UTR		0	0
hsa-miR-3680-3p	NM_005019	PDE1A	TTTTGCATGACCCTGGGAGTAGG#CCTAATTTTCCAGGTTATGCGAC#..((((((((.((((((((((((#))))..)))))))))))))))).	3843	3866	0.9615384615384616	-23.2	1	0.000444959	0.618	5.135793071428572	5.545684091249999	-7.781775195	20	23	16	3UTR		0	0
hsa-miR-3680-3p	NM_005147	DNAJA3	TTTTGCATGACCCTGGGAGTAGG#TCTGCTCAGTTAGTTTTTATTCCCGGGGTACCAAGCAGC#..((((.((((((((((((((((#.))))))))))))))..)).)))).	2000	2039	0.9615384615384616	-25.2	0	7.440789e-05	0.441	-0.030325878	-0.356602808	-6.500687254	20	25	14	3UTR		0	0
hsa-miR-3680-3p	NM_006097	MYL9	TTTTGCATGACCCTGGGAGTAGG#CCGACACCAGGGTCATAAGGTCCTCTCAGCAGAGC#((((((((((((((((..((.((#)).)).))))))))))............)))))).	2330	2365	0.9615384615384616	-23.7	1	0.000343807	0.441	-0.152678061	-0.185371817	-3.937574446	20	35	10	3UTR		0	0
hsa-miR-3680-3p	NM_006136	CAPZA2	TTTTGCATGACCCTGGGAGTAGG#CCTATAGCTCAGGGATGTAAT#..((((((..(((((((.(((((#)))))..))))))))))))).	3329	3350	0.9615384615384616	-20.9	1	0.01619015	0.588	0.24875252857142854	0.23343776125000004	-7.255896846	18	21	13	3UTR		0	1
hsa-miR-3680-3p	NM_006463	STAMBP	TTTTGCATGACCCTGGGAGTAGG#TTTGCTTGGGGTCAGAGCAGAGC#((((((.(((((((..(((((((#))))))))))))))..)))))).	4105	4128	0.9615384615384616	-21.1	0	0.000689769	0.544	-0.263453014	-0.037720198	-6.449759622	20	23	14	3UTR		0	0
hsa-miR-3680-3p	NM_012175	FBXO3	TTTTGCATGACCCTGGGAGTAGG#TCTTTTTTTTCTCTTCCAGGAGTCAGTGGAAGAA#((((.((((((((((((((.(((#.))))))))))).)))).)).)))).	1646	1680	0.9615384615384616	-23.6	0	0.002874622	0.588	4.937774625	5.106136438749999	-8.056611621	21	26	11	3UTR		0	0
hsa-miR-3680-3p	NM_012347	FBXO9	TTTTGCATGACCCTGGGAGTAGG#CCAGCCCCCAGGGGAAAGCAT#...(((.(..(((((((.((.((#)).)).)))))))..).))).	4146	4167	0.9615384615384616	-22.1	0	0.000191178	0.441	0.3694573142857143	-0.134861493	-10.35712286	15	21	7	3UTR		0	0
hsa-miR-3680-3p	NM_012405	ICMT	TTTTGCATGACCCTGGGAGTAGG#CCACGCCTAGGGCAGCAAAT#.(((((.((.(((((((.((.((#)))).)))))))))))))).	3064	3084	0.9615384615384616	-22.5	0	0.000198525	0.515	-0.196781514	-0.130261586	-6.579517841	18	20	14	3UTR		0	0
hsa-miR-3680-3p	NM_014014	SNRNP200	TTTTGCATGACCCTGGGAGTAGG#TCTGCTCCTGGGAGGCAGCAC#...(((.((.(((((((((((((#)))))))))))).).))))).	7107	7128	0.9615384615384616	-22.6	0	1.034116e-05	0.485	-0.3916499	1.6178756450000005	-9.300733197	18	21	12	3UTR		0	0
hsa-miR-3680-3p	NM_001744	CAMK4	TTTTGCATGACCCTGGGAGTAGG#CCTGATCAGGGTCATTGCT#....((((((((((((...((((#)))).)))))))))).)).	6068	6087	0.9615384615384616	-21.6	0	0.002849549	0.618	0	0	-9.546562469	16	19	10	3UTR		0	1
hsa-miR-3680-3p	NM_002265	KPNB1	TTTTGCATGACCCTGGGAGTAGG#TTACTCTGCACTGGTTATGCAT#...(((((((((.(((((((((.#))))))).))..))))))))).	5358	5380	0.9615384615384616	-20.5	0	0.001145406	0.603	0	0	-7.803670806	18	22	9	3UTR		0	0
hsa-miR-3680-3p	NM_002510	GPNMB	TTTTGCATGACCCTGGGAGTAGG#CTACTATTGATTAGAGCCTAACCCAGGTTAACTGCAAGAA#((((((((((.((((((..((((#.)))).)))))))))..))))))).	2078	2118	0.9615384615384616	-21.5	1	0.008864527	0.574	3.507936916666667	4.258808375000001	-6.762348922	20	25	9	3UTR		0	0
hsa-miR-3680-3p	NM_003706	PLA2G4C	TTTTGCATGACCCTGGGAGTAGG#CCTCAGCTTCCAGGGCACTGTGGGC#.((((((((.(((((((((((((#)))..)))))))))))).)))))).	1994	2019	0.9615384615384616	-23.5	1	3.342001e-05	0.426	4.915936146666666	4.6263795524999995	-5.035831306	21	25	12	3UTR		0	0
hsa-miR-3680-3p	NM_003924	PHOX2B	TTTTGCATGACCCTGGGAGTAGG#CTGCTTTGGATTGGGGTCAATTGCAGT#..((((((((((((((((((((.#)))))))....))))))))..))))).	2088	2115	0.9615384615384616	-21.7	1	5.211625e-05	0.529	5.7351983076923085	4.540131358	-4.957000719	20	27	8	3UTR		0	0
hsa-miR-3680-3p	NM_207118	GTF2H5	TTTTGCATGACCCTGGGAGTAGG#CTGCAACCTCCCAGGTTCAAGCAAT#..((((.(((.((((((((....#.)))))))).))).)))).	6646	6671	0.9615384615384616	-24.3	0	0.01055607	0.456	-0.206429375	-0.153877935	-9.32546173	15	19	8	3UTR		0	1
hsa-miR-3680-3p	XM_005266419	ATP8A2	TTTTGCATGACCCTGGGAGTAGG#CCAGGGTTTGAGTTACTGCCCAGGGTCATCGTC#....((((((((((((((((((.#.))))).))))))))))).)).	7348	7381	0.9615384615384616	-27	0	0.0151919	0.574	0	0	-9.546562469	18	22	11	3UTR		0	0
hsa-miR-3680-3p	XM_005268012	GNPNAT1	TTTTGCATGACCCTGGGAGTAGG#CTACCCCATAGGCAGTGTAC#...(((((..((.((((.((((.#))))))))..))..))))).	2875	2895	0.9615384615384616	-18	0	0.02154525	0.515	0	0	-10.10256693	15	20	8	3UTR		0	0
hsa-miR-3680-3p	NM_001077619	UBXN2B	TTTTGCATGACCCTGGGAGTAGG#CCTTTCTCCAGGGTCACTGTT#....(((((((((((((((.(((#)))))).))))))))).))).	4243	4264	0.9615384615384616	-24	0	0.01108135	0.618	0.030291318	-0.230296046	-9.546562469	18	21	9	3UTR		0	0
hsa-miR-3680-3p	NM_001079533	CPEB1	TTTTGCATGACCCTGGGAGTAGG#CCTGCTGAGCTGACGTTGCATTGTTGCATATCCCAGCTACTCTGTGGGTTTTGTGAAGC#(((((((.(((((..(((((((.#.)))))))..))))).))))))).	2858	2917	0.9615384615384616	-23.9	1	0.005239401	0.559	6.701009999999999	3.5310916062500004	-7.843498853	19	24	7	3UTR		0	0
hsa-miR-3680-3p	NM_001105543	PLXNA4	TTTTGCATGACCCTGGGAGTAGG#TACGTCCCAGGAGTTCCATGTGAAAC#(((((((((((((((((((((..#))).))))))).))..))))))))).	2879	2905	0.9615384615384616	-23.5	1	0.000822633	0.529	5.677140604000001	4.292245625000001	-3.937574446	21	26	9	3UTR		0	1
hsa-miR-3680-3p	NM_001136239	PRDM6	TTTTGCATGACCCTGGGAGTAGG#CCTTTCCCCGGTGTGCAGAAG#((((((((.(((..(((((.(((#)))))))).))))))))))).	6098	6119	0.9615384615384616	-20.9	1	0.000328163	0.588	0.15206759999999997	-0.081871357	-7.139934635	19	21	11	3UTR		0	0
hsa-miR-3680-3p	NM_032750	ABHD14B	TTTTGCATGACCCTGGGAGTAGG#TCTCTCCCAGGCTCTGGCTCATGCAC#...((((((((((((((((.(((#))))))))))).....).))))))).	1006	1032	0.9615384615384616	-24	0	0.000202864	0.456	3.3800161363636363	3.4440759739999995	-6.514540194	19	26	11	3UTR		0	0
hsa-miR-3680-3p	NM_080870	MUCL3	TTTTGCATGACCCTGGGAGTAGG#TCTATTTCCGGGACTACAGGAAGGGCAGAGA#((((((.....((((((((((((#))))))))))))............)))))).	4283	4314	0.9615384615384616	-18.2	0	0.01259005	0.559	0.71221305	0.12067732350000004	-12.91856651	18	31	12	3UTR		0	0
hsa-miR-3680-3p	NM_133266	SHANK2	TTTTGCATGACCCTGGGAGTAGG#CCTGCCAAGATACCTTTTCCAGGGTGTCTGCGC#...((((..((((((((((.(((#.)))))))))))))...)))).	6834	6867	0.9615384615384616	-22.8	0	0.0003673	0.647	4.7330298	3.6601212375000003	-9.884564781	17	22	13	3UTR		0	0
hsa-miR-3680-3p	NM_145913	SLC5A8	TTTTGCATGACCCTGGGAGTAGG#CCTATCAGTCCAGGGCATATACTAACCTGCAAAC#.((((((((.(((((((.(((((#)))))...)))))))))..........)))))).	2725	2759	0.9615384615384616	-21.3	1	0.007542267	0.559	-0.298884178	0.003730486	-5.035831306	20	34	9	3UTR		0	0
hsa-miR-3680-3p	NM_001297568	ZNF124	TTTTGCATGACCCTGGGAGTAGG#TTACTTTAAAGGTCATGTGAAAA#((((((((((((...(((((((.#)))))))...)))))))))))).	1656	1679	0.9615384615384616	-21.1	1	0.02413397	0.706	0.8689681333333331	-0.410328193	-6.818994537	19	23	12	3UTR		0	0
hsa-miR-3680-3p	NM_001308301	MYLK3	TTTTGCATGACCCTGGGAGTAGG#CCTACTTTTGGTGGTAAGTGTAGGGA#((((((((.((((((((((((((#))))))))))).)))..)))))))).	2002	2028	0.9615384615384616	-22.3	1	0.000174305	0.588	0.0132786	-0.168779475	-4.993964104	22	26	11	3UTR		0	0
hsa-miR-3680-3p	NM_001318042	ZNF618	TTTTGCATGACCCTGGGAGTAGG#CCTCTCCCCCTGGGTCCATGACAGGAG#(((((((((((((.(((((.(((#))))))))...))))).))).))))).	4882	4909	0.9615384615384616	-25.8	1	2.567269e-05	0.456	-0.151493053	0.9053691499999998	-4.794414364	21	27	8	3UTR		0	0
hsa-miR-3680-3p	NM_001324099	KLF8	TTTTGCATGACCCTGGGAGTAGG#TTGCTTCTAGGGTGTCTCAGCTAACAGCAAGGA#((((((.(((((((((((((((.#)))))))))))))...........)))))))).	5990	6023	0.9615384615384616	-21.9	0	0.004121215	0.618	0	0	-5.481260981	21	33	13	3UTR		0	0
hsa-miR-3680-3p	NM_001329984	SRGAP2C	TTTTGCATGACCCTGGGAGTAGG#GGGTCATGTAAAGG#(((((((((((((..........#))))))))))))).	3642	3656	0.9615384615384616	-19.8	1	0.007643971	0.647	0.004077238	-0.223094458	-5.762913004	13	14	13	3UTR		0	0
hsa-miR-3680-3p	NM_000202	IDS	TTTTGCATGACCCTGGGAGTAGG#CTGCTCTTGGGTCTTGCC#....(((.(((((.((((((((.#))))))))))))).))).	6798	6816	0.9615384615384616	-24.2	0	8.834361e-05	0.485	3.584872375	3.168397415749999	-12.71703732	16	18	13	3UTR		0	0
hsa-miR-3680-3p	NM_000315	PTH	TTTTGCATGACCCTGGGAGTAGG#TCTGCTCTAGACAGTGTAGGGCAACAATACATGCT#....(((((.(((((((((((((#))))))))........)))))........))))).	465	500	0.9615384615384616	-17.6	0	0.002009743	0.603	0	0	-10.78906894	18	35	8	3UTR		0	0
hsa-miR-3680-3p	NM_000342	SLC4A1	TTTTGCATGACCCTGGGAGTAGG#CCTGCCCTGGGGTGGGGGTGGGGG#((((((.(.((((((((.(((((#))))))))))))).)..)))))).	3800	3824	0.9615384615384616	-23.1	0	0.01515425	0.412	0	0	-6.537650639	20	24	13	3UTR		0	0
hsa-miR-3680-3p	NM_000834	GRIN2B	TTTTGCATGACCCTGGGAGTAGG#TCTGTTCTCTCTCTCCCAGGGTCAGGAGCAAGAA#((((((.((((((((((((.(((#.)))))))))))))))...)))))).	16800	16834	0.9615384615384616	-31.9	0	0.03413704	0.574	0	0	-5.481260981	21	26	15	3UTR		0	0
hsa-miR-3680-3p	NM_001004432	LINGO4	TTTTGCATGACCCTGGGAGTAGG#TCTTCTCTGAGGGTCCCAGGGAGCTGCAGATGCAGAC#.((((((...((((((((.(...#.).))))))))...)))))).	2174	2211	0.9615384615384616	-24.1	1	9.760057e-07	0.397	0	0	-8.405855893	15	21	8	3UTR		0	0
hsa-miR-3680-3p	NM_001010854	TTC7B	TTTTGCATGACCCTGGGAGTAGG#CCTGCCTGGGGTCATTGTGGAAT#(((((((((((((((((..((((#))))))))))))))).)))))).	5847	5870	0.9615384615384616	-23.9	1	0.005649962	0.471	0	0	-3.937574446	21	23	15	3UTR		0	0
hsa-miR-3680-3p	NM_001012659	ARGFX	TTTTGCATGACCCTGGGAGTAGG#CCCAGGGTGGAGTGCAGT#..((((((.((((((((......#))))))))...)))))).	1515	1533	0.9615384615384616	-22.6	1	1.011996e-07	0.397	0	0	-6.013390378	14	18	8	3UTR		0	0
hsa-miR-3680-3p	NM_001024844	CD82	TTTTGCATGACCCTGGGAGTAGG#CCTGCCCTCAAGGGTGTGTAT#...(((((.((((((((.(((((#))))).)))).))))))))).	1198	1219	0.9615384615384616	-21.8	0	0.007573697	0.544	0	0	-7.570929852	18	21	9	3UTR		0	0
hsa-miR-3680-3p	NM_001351105	USP19	TTTTGCATGACCCTGGGAGTAGG#CCTGCCCCAGGCCATGCC#....(((((..((((((.(((((#))))))))))).))))).	4352	4370	0.9692307692307692	-25.6	0	8.229384e-06	0.353	0.7155946333333333	1.184164729	-13.61384341	16	18	11	3UTR		0	0
hsa-miR-3680-3p	XM_047449494	MAEA	TTTTGCATGACCCTGGGAGTAGG#CCTGCCCATGGCCCACTGTGCCAACTCCCGCCTGGTCTGCAAGAT#(((((((.((((.(((((((.((#.)).)))))))...))))))))))).	926	971	0.9692307692307692	-26.6	1	0.007225117	0.441	0	0	-7.540339988	20	26	11	3UTR		0	0
hsa-miR-3680-3p	NM_001375905	SGMS2	TTTTGCATGACCCTGGGAGTAGG#TGCCCCAGGGCAGTCAAC#..(((..((.(((((((.(((..#))))))))))))..))).	2561	2579	0.9692307692307692	-20.2	0	0.001416388	0.471	1.151015242857143	0.564967746	-9.644152484	15	18	12	3UTR		0	1
hsa-miR-3680-3p	NM_021804	ACE2	TTTTGCATGACCCTGGGAGTAGG#CTAGAGCCAGGGGCCTCCGTGAACTCCCAGAGCATGCC#....(((((.(.((((((((...#.)))))))).)))))).	3385	3423	0.9692307692307692	-22.7	0	0.004397235	0.5	1.8306292499999999	0.8217110150000001	-14.13587225	14	17	8	3UTR		0	0
hsa-miR-3680-3p	NM_030912	TRIM8	TTTTGCATGACCCTGGGAGTAGG#CCAGCCCCCGGGCTCGGGAGTTATGCAT#...((((((((((((((....((#.))...)))))).)))))))).	1833	1861	0.9692307692307692	-22	0	0.005223842	0.382	1.0911089466666666	1.2021655799999997	-6.514540194	16	22	8	3UTR		0	0
hsa-miR-3680-3p	NM_005419	STAT2	TTTTGCATGACCCTGGGAGTAGG#CTATTCCCAGGGAACCCCAGGGGGCAAC#..((((....((((((((((((.#))))))))))))...........)))).	4217	4245	0.9692307692307692	-23.9	0	2.50671e-07	0.471	2.898946233333333	1.5617479787499997	-11.11321831	16	28	12	3UTR		0	0
hsa-miR-3680-3p	NM_001349278	ANKRD28	TTTTGCATGACCCTGGGAGTAGG#CCTATTGCAGCTAAGTGGTCCTGGGGCATGGAGT#..((.((((.((((((((.((..#.)).)))))))))))).)).	5607	5641	0.9743589743589743	-21.1	0	9.231973e-06	0.5	0	0	-10.31854436	16	20	12	3UTR		0	1
hsa-miR-3680-3p	NM_001363597	POLD3	TTTTGCATGACCCTGGGAGTAGG#CTGCTGATACGGGGTGTGCT#....((((.((((((..(((((.#)))))....)))))))))).	2463	2483	0.9743589743589743	-20.6	0	3.296788e-05	0.471	0	0	-10.83600121	15	20	10	3UTR		0	0
hsa-miR-3680-3p	XM_047427501	STX3	TTTTGCATGACCCTGGGAGTAGG#CCTGACTCAGCTAACAATCTAGCCCTGGGGGAATGTGAT#..((((((..(((((((..((((#.))))..)))))))..)))))).	3217	3256	0.9743589743589743	-22.2	1	2.853363e-05	0.456	0	0	-7.255896846	17	23	7	3UTR		0	0
hsa-miR-3680-3p	NM_152490	B3GALNT2	TTTTGCATGACCCTGGGAGTAGG#TCTGAGGAGTCCCAGGGTTTAGCAGT#..((((..((((((((((.(...#.).))))))))))..)))).	1763	1789	0.9743589743589743	-24.1	0	0.000741612	0.529	0.6910048800000002	0.4791145337499999	-8.814322183	15	20	10	3UTR		0	0
hsa-miR-3680-3p	NM_001369882	ADM2	TTTTGCATGACCCTGGGAGTAGG#GCCCCCGGGGTTGGGCAAGGG#((((((..(((((((((.((...#)).)))))))))..)))))).	1253	1274	0.9743589743589743	-25.3	0	3.748165e-05	0.353	0	0	-7.79489591	17	21	9	3UTR		0	0
hsa-miR-3680-3p	NM_001387388	DNAJA4	TTTTGCATGACCCTGGGAGTAGG#ACTTGAGGGTCTGCAAAGG#(((((((.((((((..((((...#)))).))))))))))))).	2134	2153	0.9743589743589743	-21	1	9.086018e-05	0.471	0	0	-7.219708016	17	19	13	3UTR		0	0
hsa-miR-3680-3p	NM_001392042	JAKMIP3	TTTTGCATGACCCTGGGAGTAGG#CCTGACCTCGGGGTTTGCGT#...((((.(((((((((..((((#))))..))))))))))))).	4784	4804	0.9743589743589743	-21.6	0	0.000106456	0.485	0	0	-8.828175123	17	20	13	3UTR		0	1
hsa-miR-3680-3p	NM_015177	DTX4	TTTTGCATGACCCTGGGAGTAGG#CTGTGCCTGGGGAGATGCAAT#..((((((..(((((((..(((.#)))..)))))))..)))))).	3443	3464	0.9743589743589743	-22.4	1	0.007257344	0.515	0.6924166714285714	-0.1526977	-7.255896846	16	21	7	3UTR		0	0
hsa-miR-3680-3p	NM_001193338	FCMR	TTTTGCATGACCCTGGGAGTAGG#CCTTCCCAGGGTTGGGTC#....((..((((((((((..(((#)))))))))))))..)).	1524	1542	0.9743589743589743	-22.3	0	4.385979e-05	0.5	-0.35225212	-0.079296627	-13.40388393	15	18	13	3UTR		0	0
hsa-miR-3680-3p	NM_001195576	TRPC5OS	TTTTGCATGACCCTGGGAGTAGG#CCCAGGGATGTGAAAA#((((((((..(((((((......#))))))))))))))).	1041	1057	0.9743589743589743	-19.9	1	3.172866e-06	0.588	0	0	-6.236470573	15	16	15	3UTR		0	1
hsa-miR-3680-3p	NM_001204194	SRP19	TTTTGCATGACCCTGGGAGTAGG#TCTTAAACTCCCAGGCTCAAGTGAT#..((((.(((.(((((((((...#.))))))))).))).)))).	1724	1749	0.9743589743589743	-23.1	0	0.000737857	0.471	0	0	-9.32546173	16	20	9	3UTR		0	0
hsa-miR-3680-3p	NM_001285523	OPRM1	TTTTGCATGACCCTGGGAGTAGG#CTTGCCCACTGTGGTCATGGATGCAAGAT#(((((((((((((.(((.(((((#))))))).).).)))))....))))))).	1567	1596	0.9743589743589743	-19.4	1	0.003989067	0.541	-0.077594	0.3127010059285714	-4.794414364	21	29	7	3UTR		0	1
hsa-miR-3680-3p	NM_001170633	C12orf56	TTTTGCATGACCCTGGGAGTAGG#CTTCTCCGCAGTGCCCTGGATCTGGGCTAGTAGTCATGCAGGC#.((((((((((((((((..((((#.))))..))))))......)))))))))).	4161	4204	0.9743589743589743	-21.2	1	0.000212553	0.412	2.587140636363636	2.097627953	-3.793324837	20	30	10	3UTR		0	0
hsa-miR-3680-3p	NM_006412	AGPAT2	TTTTGCATGACCCTGGGAGTAGG#CCTGGAAGACTCTGTGGGGTCAGCAC#...(((.(((((((.(((((...#.)))))..)))))))))).	1475	1501	0.9743589743589743	-22.1	0	1.949248e-05	0.5	-0.641651429	-0.14475223	-8.793676289	15	19	10	3UTR		0	0
hsa-miR-3680-3p	NM_006977	ZBTB25	TTTTGCATGACCCTGGGAGTAGG#CCGCGCCCGGGTCTGCAGGC#.((((((.(((((.(((.((.((#)))).)))))))))))))).	4707	4727	0.9743589743589743	-23	1	3.904601e-05	0.515	0.49534059999999996	0.27415675050000005	-6.963799684	18	20	14	3UTR		0	0
hsa-miR-3680-3p	NM_145173	DIRAS1	TTTTGCATGACCCTGGGAGTAGG#ACCCCACAGGGTTGTGTC#....(((((((((((((.((...#)).)).))))))))))).	1814	1832	0.9743589743589743	-20.8	0	9.578997e-06	0.456	-0.022324261	-0.631196551	-9.546562469	15	18	11	3UTR		0	0
hsa-miR-3680-3p	NM_152393	KLHL40	TTTTGCATGACCCTGGGAGTAGG#CCTTCTGAGCAAGCAGCTCAGGGTCTGCAT#...((((.(((((((((.((...#.))..))))))))))))).	2366	2396	0.9743589743589743	-22	0	8.805287e-05	0.485	0.27718668888888887	-0.11489464	-8.828175123	15	19	13	3UTR		0	0
hsa-miR-3680-3p	NM_001321770	SULT1C4	TTTTGCATGACCCTGGGAGTAGG#ACTTCAGGGTCCTAGTGTAAT#..((((((((((((.(((((...#)))))))))))...)))))).	1858	1879	0.9743589743589743	-19.3	1	0.02439615	0.529	-0.28284188	-0.159356566	-5.69245028	17	21	11	3UTR		0	0
hsa-miR-3680-3p	NM_000427	LORICRIN	TTTTGCATGACCCTGGGAGTAGG#TGCTACCCGAGGTTTGCAAAT#.((((((.((((.((((((((..#)))).)))).)))))))))).	1085	1106	0.9743589743589743	-20.5	1	0.002791943	0.529	0	0	-7.396090379	18	21	10	3UTR		0	0
hsa-miR-3680-3p	NM_001007246	BRWD1	TTTTGCATGACCCTGGGAGTAGG#CTGCCCTAGGGTAGGGGCGT#...(((...((((((((.((((.#))))))))))))....))).	1524	1544	0.9743589743589743	-22.7	0	6.587988e-06	0.5	0	0	-11.42825132	15	20	12	3UTR		0	1
hsa-miR-3680-3p	NM_001013663	PTRHD1	TTTTGCATGACCCTGGGAGTAGG#GCTCACATCTGTTAATTCCAGGGTTTTGGGAAGC#((((.((.((((((((((.....#.)))))))))).)).)))).	890	924	0.9743589743589743	-21.3	0	3.567402e-05	0.471	0	0	-10.37024655	16	20	10	3UTR		0	0
hsa-miR-3680-3p	NM_001366624	CLN5	TTTTGCATGACCCTGGGAGTAGG#CCAAACTTTCCAGGGTTTTGTAGT#..(((((.(((((((((((....#.))))))))))).))))).	1911	1935	0.9743589743589745	-21.9	0	0.001184516	0.632	0	0	-7.270635649	16	19	11	3UTR		0	0
hsa-miR-3680-3p	NM_016022	APH1A	TTTTGCATGACCCTGGGAGTAGG#CCTTCTCGTCGGTCTACCCCACTACCTCCAGGGTTTTGCT#....(((.(((((((((.((((.#.)))).))))))))).))).	1047	1087	0.9743589743589745	-26.1	0	0.001597854	0.5	2.2333925666666667	1.31444199	-11.8601974	16	20	9	3UTR		0	0
hsa-miR-3680-3p	NM_017801	CMTM6	TTTTGCATGACCCTGGGAGTAGG#CTACCTCAGGGTCACCACCCATGTAT#...((((((((((((((.((((.#)))))))))))))).......)))).	2628	2654	0.9743589743589745	-23.7	0	0.002321015	0.529	-0.487145357	-0.167314184	-6.514540194	18	26	14	3UTR		0	0
hsa-miR-3680-3p	NM_021255	PELI2	TTTTGCATGACCCTGGGAGTAGG#CCGGAATTTTTTATTAATAATCGGTGCTGCCGGGTCATGCAT#...((((((((((.((.((((..#.)))).)))))))))))).	4299	4341	0.9743589743589745	-27.4	0	0.000308672	0.603	1.0049420000000002	1.1675098149999998	-7.371380111	16	19	12	3UTR		0	0
hsa-miR-3680-3p	NM_001159397	FCRL1	TTTTGCATGACCCTGGGAGTAGG#CCTGCCTCTCAGGCTCAAGCAAAC#.(((((.(((.((((((((((((#))))).))))))).))).))))).	2055	2079	0.9743589743589745	-26.2	0	0.002320978	0.397	0.4103300538461538	0.7255935874999999	-8.161785848	20	24	7	3UTR		0	0
hsa-miR-3680-3p	NM_001375599	GALNT7	TTTTGCATGACCCTGGGAGTAGG#CCTACTTCTAGGATTGCAAAGG#(((((((....((((((((((((#))))))))))))..))))))).	2800	2822	0.9807692307692307	-25.2	1	0.000127224	0.559	3.549591775	2.9087339762499993	-11.37487998	19	22	12	3UTR		0	0
hsa-miR-3680-3p	NM_014872	ZBTB5	TTTTGCATGACCCTGGGAGTAGG#CCAGTCCCAGGGTTCCTATGA#.....(((((((((((((.(.((#))).))))))))))...))).	4451	4472	0.9807692307692307	-21.8	0	3.506998e-05	0.515	2.15027525	2.9403447850000006	-13.66559964	16	21	10	3UTR	MIRT533022	0	1
hsa-miR-3680-3p	NM_017982	SUSD4	TTTTGCATGACCCTGGGAGTAGG#CCTACTTTGAGGGTCTCATCATGCC#....((((((((((.((((((((#)))))))).)))))).....)))).	2728	2753	0.9807692307692307	-25.6	0	5.248957e-05	0.559	1.34696616	2.0372546078749996	-10.28201203	18	25	8	3UTR		0	0
hsa-miR-3680-3p	NM_018320	RNF121	TTTTGCATGACCCTGGGAGTAGG#CCTGCCCCTTCAAGGGCAGCAAGAA#((((((.((.(((((((.(((((#))))))))....)))))))))))).	2195	2220	0.9807692307692307	-24.1	0	0.000210171	0.426	0.090081164	0.735513405	-6.723767449	20	25	12	3UTR		0	0
hsa-miR-3680-3p	NM_001198775	PI4KB	TTTTGCATGACCCTGGGAGTAGG#CCAGGTTTTCTGGGGGAGTGCAGGGG#((((((((..(((((((((....#.)))))))))..)))))))).	2376	2402	0.9807692307692307	-22	1	0.006376689	0.471	4.188890000000001	5.831835078	-6.236470573	17	21	9	3UTR		0	0
hsa-miR-3680-3p	NM_001206972	PTPRB	TTTTGCATGACCCTGGGAGTAGG#CTACAACCTCCGCCTCCCAGGTTCAAGCGAT#..((((.(((.((((((((..((#.))..)))))))).))).)))).	9050	9081	0.9807692307692307	-25.7	0	0.001461054	0.456	2.92538325	3.657174816250001	-9.32546173	17	23	8	3UTR		0	0
hsa-miR-3680-3p	NM_001271742	CSNK1A1	TTTTGCATGACCCTGGGAGTAGG#TCTCCTCCCATATGGTTGTGCT#....((((((((.((((((.(((#))).))))))...)))))))).	3688	3710	0.9807692307692307	-22.6	0	0.001523234	0.603	0	0	-10.83569308	17	22	8	3UTR		0	0
hsa-miR-3680-3p	NM_006660	CLPX	TTTTGCATGACCCTGGGAGTAGG#CTGCAACCTCCGCCTCCCAGGTTCAAGCAAT#..((((.(((.((((((((..((#.))..)))))))).))).)))).	3111	3142	0.9807692307692307	-26	0	0.003833907	0.441	3.268985	4.626520872499999	-9.32546173	17	23	8	3UTR		0	0
hsa-miR-3680-3p	NM_001975	ENO2	TTTTGCATGACCCTGGGAGTAGG#CCTACTCATTGGGGTTCCGCAC#...(((..(((((((((((((((#))))))).))))))))..))).	1587	1609	0.9807692307692307	-23.3	0	0.000827278	0.485	0.284048969	0.5180125074999999	-10.37186166	18	22	8	3UTR		0	0
hsa-miR-3680-3p	NM_003382	VIPR2	TTTTGCATGACCCTGGGAGTAGG#CCTGGTGAGCAGGGGAAGCAGGACCCAGTGGTCAGCAGGT#.(((((.((((((((((......#.))))).)))))))))).	3716	3756	0.9807692307692307	-22.3	0	1.397387e-05	0.471	0	0	-5.337011372	15	18	10	3UTR		0	1
hsa-miR-3680-3p	NM_052859	RFT1	TTTTGCATGACCCTGGGAGTAGG#CCTCAAACTCCTGGGCTCAAGCAAT#..((((.(((.((((((((((((#)))...))))))))).))).)))).	4793	4818	0.9807692307692307	-23.1	0	0.003784934	0.441	2.850479868	3.624244753	-9.32546173	19	25	9	3UTR		0	0
hsa-miR-3680-3p	NM_138983	OLIG1	TTTTGCATGACCCTGGGAGTAGG#CCTTTACCCAAGGTTATGCT#....((((((((.((((...(((#)))...)))).)))))))).	2107	2127	0.9807692307692307	-22.3	0	0.004468732	0.647	0.20705475	0.40248523249999996	-10.83569308	15	20	8	3UTR		0	0
hsa-miR-3680-3p	NM_001305625	CALM2	TTTTGCATGACCCTGGGAGTAGG#ACATCTGGGTTATGCC#....(((((((((.(((.((...#)).)))))))))))).	818	834	0.9807692307692307	-17.4	0	0.002321435	0.618	5.385984222222223	5.902178037500001	-10.40340239	14	16	12	3UTR	MIRT480175	0	0
hsa-miR-3680-3p	NM_001307930	RASL12	TTTTGCATGACCCTGGGAGTAGG#CCAGGTCCCAGGGAAGTCTTGCAC#...((((.((((((((((.(.((#)).).))))))))...)).)))).	2050	2074	0.9807692307692307	-23.2	0	0.000939203	0.5	2.7760856923076926	3.6799469399999998	-8.828175123	17	24	8	3UTR		0	0
hsa-miR-3680-3p	NM_001318825	HEXA	TTTTGCATGACCCTGGGAGTAGG#CCTTCAACACCATCCTTCAGCCCCTGGGTCATGTT#....(((((((((.(((.(((((#.)))...))))).))))))))).	3387	3422	0.9807692307692307	-24.4	0	0.000203104	0.426	2.837068	4.090431313	-10.40340239	17	23	9	3UTR		0	0
hsa-miR-3680-3p	NM_001005179	OR56A4	TTTTGCATGACCCTGGGAGTAGG#CCTCTCTGAGGGCAGCGT#...(((.((.((((.((((.(((#))))))).))))))))).	1763	1781	0.9807692307692307	-20.8	0	0.000261598	0.618	0	0	-10.03618276	16	18	9	3UTR		0	0
hsa-miR-3680-3p	NM_175064	SPDYE1	TTTTGCATGACCCTGGGAGTAGG#CCCAGGGGAGATGTGGAT#.(((((((..(((((((......#)))))))...))))))).	1151	1169	0.9846153846153847	-20.5	1	0.00039994	0.515	3.980482142857143	4.812186261	-6.092220964	14	18	7	3UTR		0	0
hsa-miR-3680-3p	NM_001256674	STOML1	TTTTGCATGACCCTGGGAGTAGG#TCTGTCTCCCAGGCTGGAGTGCAGT#..((((((..(((((((((((((#)))).))))))))..)..)))))).	5030	5055	0.9846153846153847	-25.4	1	0.000187364	0.426	3.5704861687499996	2.0298914425000003	-7.255896846	19	25	8	3UTR		0	0
hsa-miR-3680-3p	NM_001146175	ZNF414	TTTTGCATGACCCTGGGAGTAGG#TCTGTCTCCCAGGCCGGAGTGCAGT#..((((((..(((((((((((((#)))).))))))))..)..)))))).	1710	1735	0.9846153846153847	-25.4	1	0.000599384	0.426	3.296720813	2.1166881662500003	-7.255896846	19	25	8	3UTR		0	0
hsa-miR-3680-3p	NM_152420	CARNMT1	TTTTGCATGACCCTGGGAGTAGG#TCTGTCTCCCAGGCCGGAGTGCAGT#..((((((..(((((((((((((#)))).))))))))..)..)))))).	1817	1842	0.9846153846153847	-25.4	1	0.000171759	0.426	1.4206847187499998	0.937590905	-7.255896846	19	25	8	3UTR		0	0
hsa-miR-3680-3p	NM_001395961	LOC344065	TTTTGCATGACCCTGGGAGTAGG#CCACCCCAGGGTAAAGGTGGAGG#((((((...((((((((.((.((#))))))))))))....)))))).	6405	6428	0.9914529914529915	-21.9	0	0.001446243	0.456	0	0	-8.851285568	18	23	12	3UTR		0	0
hsa-miR-3680-3p	NM_001330410	SFXN5	TTTTGCATGACCCTGGGAGTAGG#CCTCAGCCACTCCCAGGGGCCTTTGCAGC#..(((((...((((((((((.((#.)))))))))))).....))))).	3871	3900	1	-27.6	0	0.000259983	0.485	0	0	-9.569531775	17	24	12	3UTR		0	0
hsa-miR-3680-3p	NM_001330418	TLK2	TTTTGCATGACCCTGGGAGTAGG#GCCCCAGAGAACATGCAGAAC#(((((((((..((((((.((...#))))))).)..))))))))).	5128	5149	1	-20.8	1	0.04657291	0.515	0	0	-8.00485539	17	21	9	3UTR		0	0
hsa-miR-3680-3p	NM_001330422	POU6F1	TTTTGCATGACCCTGGGAGTAGG#CTCCTGGGTCTGCAGAAG#(((((((.(((((.(((((....#))))))))))))))))).	3052	3070	1	-24.2	1	0.000239727	0.559	0.17769671428571426	0.6770394853750002	-7.108049293	17	18	17	3UTR		0	0
hsa-miR-3680-3p	NM_001330438	DDX25	TTTTGCATGACCCTGGGAGTAGG#CTGTTCCCACAGGTCTGCAT#...((((.((((.(((((((((.#)))))))))..)))))))).	3893	3913	1	-21.8	0	0.007834367	0.574	0.6146999999999999	0.083664238	-10.11730574	17	20	9	3UTR		0	0
hsa-miR-3680-3p	NM_001330446	FAM118B	TTTTGCATGACCCTGGGAGTAGG#TTTACTTGCCAGGACCCTGGCTCTACTTTTAGAGTCATTGTAAGAA#(((((((((((.(((((((((((#.))))))))))).))))).)))))).	1745	1791	1	-22.5	1	0.000538461	0.588	1.3352059090909094	1.425564915	-7.284377756	22	26	11	3UTR		0	0
hsa-miR-3680-3p	NM_001330447	HELZ	TTTTGCATGACCCTGGGAGTAGG#GGTCATGGGGTCGTGTAT#...(((((((((((..((.(...#).))..))))))))))).	8278	8296	1	-20.2	0	0.00119468	0.662	2.5860557272727274	3.454712635	-7.483038834	14	18	11	3UTR		0	0
hsa-miR-3680-3p	NM_001330450	MAP2K6	TTTTGCATGACCCTGGGAGTAGG#TACTCCACGGGGTTAGTAGC#..((((.((((((((((((((..#)))))).)))))))))))).	6886	6906	1	-24.2	0	3.922268e-05	0.559	0.037689373	0.12764120624999997	-6.500687254	18	20	12	3UTR		0	0
hsa-miR-3680-3p	NM_001330451	ETS1	TTTTGCATGACCCTGGGAGTAGG#CTTACTCTGTTGGGGTCT#........((((((.((((((((#))))))))...)))))).	4441	4459	1	-19.5	0	0.004981117	0.588	6.878934563	4.905200994	-20.15932943	14	18	8	3UTR	MIRT688337	0	1
hsa-miR-3680-3p	NM_001330454	CLUAP1	TTTTGCATGACCCTGGGAGTAGG#CCTGCTTCTAGATCATCTGTTAGTTAACTGACTTTGTGCAAGGT#((((((((((..(((((((((((#)))))))))))......................)))))))))).	3753	3797	1	-19.8	1	9.500838e-05	0.588	0.2987051727272727	-0.33480934	-10.10915223	21	44	11	3UTR		0	0
hsa-miR-3680-3p	NM_001330499	WBP2	TTTTGCATGACCCTGGGAGTAGG#CCTGTCCTGGGTCATGTT#....(((((((((.((((.((((#))))))))))))))))).	1219	1237	1	-24.3	0	0.0006057	0.426	4.714329888888889	2.882080925	-10.40340239	17	18	17	3UTR		0	0
hsa-miR-3680-3p	NM_001330543	EPSTI1	TTTTGCATGACCCTGGGAGTAGG#TCTACTGCCAGGGAAATGCT#....((((..((((((.((((((#)))))).))))))..)))).	1242	1262	1	-26.8	0	0.02770387	0.691	-0.080595667	0.18253289250000007	-11.8454586	16	20	6	3UTR		0	0
hsa-miR-3680-3p	NM_001330559	L3MBTL4	TTTTGCATGACCCTGGGAGTAGG#CCTGCTCCCACTCTGAAGGGCGTTTCAGAAT#(((((.(((.(((((((((((((#)))))))))).......))))))..))))).	2850	2881	1	-23.9	0	0.00078548	0.485	2.394761615	2.4477391625000005	-7.081039676	21	31	10	3UTR		0	0
hsa-miR-3680-3p	NM_001330585	CC2D1B	TTTTGCATGACCCTGGGAGTAGG#CCTGCTCCCTGTCACTTTTTAAAAGCCAGGGTAGCAGTAACATGACAAAC#.((((((((((((((((((((((#)))))))))..................)))))........)))).)))).	3497	3547	1	-24.6	1	0.00288219	0.529	3.3978724448979594	2.832758765	-3.793324837	22	50	9	3UTR		0	0
hsa-miR-3680-3p	NM_001330638	TBC1D14	TTTTGCATGACCCTGGGAGTAGG#CTGCTCCTCCAGAGGTCTGCAC#...((((.((((((((((((((.#)))))))..))).)))))))).	3901	3923	1	-25.5	0	0.000479038	0.471	0.057583487	-0.389440526	-8.828175123	18	22	8	3UTR		0	0
hsa-miR-3680-3p	NM_001330639	SIRPB1	TTTTGCATGACCCTGGGAGTAGG#CCTGAGGCCTCCCAGTCATGCT#....(((((((..((((((((((#))))....))))))))))))).	2438	2460	1	-22.6	0	7.648502e-05	0.485	0	0	-14.18249639	17	22	13	3UTR		0	0
hsa-miR-3680-3p	NM_001330640	DENND4C	TTTTGCATGACCCTGGGAGTAGG#TCAACATTTCAGGGTTAATCTGACCTATGCAGAAT#((((((((((((((((((((.((#)).)).))))))))))..........)))))))).	7733	7768	1	-19.5	1	0.000535957	0.676	0.4062584825806453	0.29176603275000007	-3.937574446	22	35	10	3UTR		0	0
hsa-miR-3680-3p	NM_001330645	ADGRL2	TTTTGCATGACCCTGGGAGTAGG#ATTCCAAGGGCCACATGCGAGT#.((((((((.((((.(((((...#))))).))))...)))))))).	4503	4525	1	-21.1	1	0.01110433	0.603	0	0	-5.771280866	17	22	8	3UTR		0	0
hsa-miR-3680-3p	NM_001330656	APBB2	TTTTGCATGACCCTGGGAGTAGG#TCTGCTTCCCAGGCTGGAGTGCAGT#..((((((..(((((((((((((#)))))).))))))..)..)))))).	8297	8322	1	-25.4	1	3.476627e-06	0.426	2.380921125	2.776285927500001	-7.255896846	19	25	6	3UTR		0	0
hsa-miR-3680-3p	NM_001330680	PRUNE2	TTTTGCATGACCCTGGGAGTAGG#ACCAAGGGGTCATTGGGGCAAAAG#((((((((((((((..(.((...#)))..))))))))....)))))).	3789	3813	1	-19	1	0.000501815	0.574	4.076027444444445	3.304721338124999	-4.906073087	17	24	8	3UTR		0	0
hsa-miR-3680-3p	NM_001330707	ZNF131	TTTTGCATGACCCTGGGAGTAGG#TCTTTCCCAGGTCATGTT#....((((((.((((((((.(((#))))))))))))))))).	2409	2427	1	-22.2	0	0.1106155	0.676	0	0	-12.37133694	17	18	17	3UTR		0	0
hsa-miR-3680-3p	NM_001330736	ZNF518A	TTTTGCATGACCCTGGGAGTAGG#CCTTAGGATAGATTCCTAAGGGACATGCC#....(((((.((((((((((...#.))))))).))).))))).	6489	6518	1	-20.9	0	6.871396e-05	0.632	0	0	-10.78906894	15	19	7	3UTR		0	0
hsa-miR-3680-3p	NM_001330742	CD84	TTTTGCATGACCCTGGGAGTAGG#TGCTGCTAGTATTATGCAAAAT#((((((((((..((((.((((..#)))).))))..)))))))))).	5525	5547	1	-20.6	1	0.005228165	0.706	-0.04483532	-0.119779417	-10.10915223	18	22	10	3UTR		0	0
hsa-miR-3680-3p	NM_001330761	ZDHHC3	TTTTGCATGACCCTGGGAGTAGG#CCTGTTCTGGGAGGTGCTGGGCTGGGCCACAGCCAGGGTTATGTAGGT#.(((((((((((((((..((.((#.))))..))))))))))))))).	12442	12490	1	-26.7	1	7.027758e-05	0.397	1.9268695333333332	2.3148617999999996	-3.793324837	19	23	15	3UTR		0	1
hsa-miR-3680-3p	NM_001330988	SLC25A25	TTTTGCATGACCCTGGGAGTAGG#TCCAGGGTCAGCAGGC#.(((((.((((((((((......#))))))))))))))).	1867	1883	1	-23.6	0	1.712438e-05	0.426	0.8698244299999999	0.575899526	-5.337011372	15	16	15	3UTR		0	1
hsa-miR-3680-3p	NM_001330989	RABGAP1L	TTTTGCATGACCCTGGGAGTAGG#CCTGAGCCTGATTCCCAGGGAAGTGTT#....((((..(((((((((((((#.))).))))))))))..)))).	2414	2441	1	-26	0	0.004245449	0.515	0.053511764	-0.042087181	-11.8454586	17	22	10	3UTR		0	0
hsa-miR-3680-3p	NM_001331025	ERG	TTTTGCATGACCCTGGGAGTAGG#CCTCATCATTATGTGGGGGCTTTGTTCTCCACAGGGTCAGGTAAGAG#((((((.((((((((((((....#.)))).)))))))).)))))).	2458	2505	1	-26.8	0	8.190721e-05	0.5	0.507072223	1.3061206337500004	-5.481260981	18	22	8	3UTR		0	1
hsa-miR-3680-3p	NM_001331029	PPP1R12B	TTTTGCATGACCCTGGGAGTAGG#CTTACCAATCAGAGGTCGTGTAAT#..((((((((((((((..(((((#)))))...)))).)))))))))).	7682	7706	1	-22.6	1	6.640832e-05	0.588	-0.216625367	-0.210352736	-4.957000719	19	24	10	3UTR		0	0
hsa-miR-3680-3p	NM_001337	CX3CR1	TTTTGCATGACCCTGGGAGTAGG#CCTGCTCCCAGGCCAGTAAGGG#((((((.((..((((((((((((#)))))))))))).)))))))).	2101	2123	1	-27.3	0	3.764729e-05	0.485	0.7600189416666666	2.137591486	-9.548541925	20	22	12	3UTR		0	0
hsa-miR-3680-3p	NM_001345871	PPIP5K2	TTTTGCATGACCCTGGGAGTAGG#CTTTTTCCATTGTTATGCAAGAA#(((((((((((..((((((.((.#)).))))))..))))))))))).	5779	5802	1	-20.9	1	0.0495545	0.662	0	0	-8.573508368	19	23	11	3UTR		0	0
hsa-miR-3680-3p	NM_001345929	VWC2L	TTTTGCATGACCCTGGGAGTAGG#ACTCCTGCCAGCTACAACAGGGTCACCAGCAAAAC#((((((.((((((((...((((.#.))))..))))))))...)))))).	1439	1474	1	-24.2	0	0.000973708	0.588	3.5282899999999993	2.0896513275000004	-5.714310061	18	25	8	3UTR		0	0
hsa-miR-3680-3p	NM_001345977	PTRH1	TTTTGCATGACCCTGGGAGTAGG#CCAGGGGCACGCAT#...(((.((.((((((.......#)))))).)).))).	841	855	1	-17.5	0	0.000943731	0.559	3.991889666666667	2.8018678090000004	-9.300733197	11	14	6	3UTR		0	0
hsa-miR-3680-3p	NM_001346143	FLRT2	TTTTGCATGACCCTGGGAGTAGG#CCTTCTCCCAGGTTCAAGGAAT#..((.(.(((.((((((((.(((#))).)))))))).))).).)).	26207	26229	1	-23.4	0	0.000414069	0.5	0	0	-13.4444989	17	22	8	3UTR		0	0
hsa-miR-3680-3p	NM_001346222	IL2RB	TTTTGCATGACCCTGGGAGTAGG#CTGCTCCCGGGTCCTGCT#....(((.(((((.((((((((.#))))))))))))).))).	1997	2015	1	-29.2	0	0.001186621	0.397	0	0	-12.71703732	16	18	13	3UTR		0	0
hsa-miR-3680-3p	NM_001346252	USP28	TTTTGCATGACCCTGGGAGTAGG#CCTCAGCCTCCCGAATAGCTGGAATTACGGGCATGCAC#...((((((.(((((((((....#.))))))...............))))))))).	4411	4449	1	-20.7	0	0.002166975	0.515	2.05751575	2.4386740862500003	-7.757046662	15	32	9	3UTR		0	1
hsa-miR-3680-3p	NM_001346399	PGAP2	TTTTGCATGACCCTGGGAGTAGG#CTGCTCCCTGACAACCACAGCCATTTCTCTGCACGGGGGTCATTCAT#...((.((((((((((((((((.#))))))))...........................)))))))).)).	1454	1501	1	-25.1	0	0.000521664	0.559	0	0	-8.415498955	18	47	8	3UTR		0	0
hsa-miR-3680-3p	NM_001346754	PIGW	TTTTGCATGACCCTGGGAGTAGG#CTGCAACCTCCACCTCCCGGGTTCAAGCAAT#..((((.(((.((((((((..((#.))..)))))))).))).)))).	2341	2372	1	-24.9	0	0.01207032	0.412	-0.10387425	-0.105132824	-9.32546173	17	23	8	3UTR		0	0
hsa-miR-3680-3p	NM_001346766	MYO18A	TTTTGCATGACCCTGGGAGTAGG#TCCAGGGTTTTGCGGAC#.((((((.(((((((((......#))))))))).)))))).	9315	9332	1	-22.6	1	0.001003652	0.485	0	0	-6.106959767	15	17	9	3UTR		0	0
hsa-miR-3680-3p	NM_001346900	EGFR	TTTTGCATGACCCTGGGAGTAGG#CTTATTTCTAGGGTCT#........(((((((((((((((#))))))))))))))).	7257	7273	1	-22.3	0	0.000144527	0.529	0	0	-19.42387987	15	16	15	3UTR		0	0
hsa-miR-3680-3p	NM_001346948	EXO5	TTTTGCATGACCCTGGGAGTAGG#CCTGCTCCTGTTGTACCTAAGCAAAAG#(((((((((((...(((((((((#))))))))))))))......)))))).	1296	1323	1	-19.2	1	0.006485154	0.544	0	0	-9.430348286	20	27	14	3UTR		0	0
hsa-miR-3680-3p	NM_001347723	DYRK1A	TTTTGCATGACCCTGGGAGTAGG#CTGCTCTCAGTGGGTGTTCTTGCAT#...((((.((((((((((((((.#)))))))))).))....)).)))).	7321	7346	1	-23.3	0	0.00020949	0.603	0	0	-8.828175123	18	25	10	3UTR		0	0
hsa-miR-3680-3p	NM_001347733	MID1	TTTTGCATGACCCTGGGAGTAGG#GCTCCAGGAACATGCAGAT#.((((((((..(((.(((((...#))))))))..)))))))).	5479	5498	1	-21.9	1	0.002019413	0.5	5.249771750000001	5.348537475000001	-8.596055341	16	19	8	3UTR		0	1
hsa-miR-3680-3p	NM_001348523	CFAP92	TTTTGCATGACCCTGGGAGTAGG#CCGCCTCCCGGGTTCAAGCGAT#..((((.(((.((((((((..((#))..)))))))).))).)))).	4976	4998	1	-24.9	0	0.005167179	0.426	0	0	-9.32546173	17	22	8	3UTR		0	0
hsa-miR-3680-3p	NM_001348651	ANKRD9	TTTTGCATGACCCTGGGAGTAGG#TCTACAGCTGCCCCTTTGATGACAGCGCCATTGAGTCCCCTGGGCTGGGGGGGTCATGCAGGGG#((((((((((((((...((((((#.)))..)))...)))))))))))))).	3440	3504	1	-27	1	1.972161e-05	0.309	0	0	-4.906073087	20	27	14	3UTR		0	0
hsa-miR-3680-3p	NM_001348716	KDM6B	TTTTGCATGACCCTGGGAGTAGG#TCTGCCCCAGGGGCAGAGG#((((((....(((((((.(((((#)))))))))))))))))).	6631	6650	1	-24.1	0	4.009874e-11	0.368	0	0	-10.09379204	18	19	18	3UTR		0	0
hsa-miR-3680-3p	NM_001348800	ZBTB20	TTTTGCATGACCCTGGGAGTAGG#TATTCCCAAGGGCTTTCCGTGTAGAGT#(((((((((.(((((((((((..#)))))))).))).....))))))))).	8719	8746	1	-22.1	1	0.000935295	0.647	0	0	-5.180080915	20	27	9	3UTR		0	1
hsa-miR-3680-3p	NM_001348910	SLC35A5	TTTTGCATGACCCTGGGAGTAGG#TATTAAAAATTAGCAAACAAAAGTGACTTGCTCAGGGTCATGCAGC#..((((((((((((..(((((((#.))))))))))))))))))).	2182	2228	1	-28.7	1	2.926691e-06	0.559	0.40765539	0.065120083	-5.92549936	19	21	19	3UTR		0	0
hsa-miR-3680-3p	NM_001348957	SMIM26	TTTTGCATGACCCTGGGAGTAGG#CCTGATTCCCATTTTGGGTTTGTGAAAA#(((((((.(((((((((((((((#))).)))))))....)))))))))))).	392	420	1	-22.4	1	0.003996415	0.676	0.49139359500000007	0.521894665	-6.251209375	22	28	12	3UTR		0	0
hsa-miR-3680-3p	NM_001349113	TMCO4	TTTTGCATGACCCTGGGAGTAGG#TGTGCTCCCCCGTCATGCAAC#..(((((((((...(((((((.(#).)))))))..))))))))).	2864	2885	1	-24.6	1	0.05816213	0.485	-0.360331711	-0.010016255	-10.44977456	17	21	9	3UTR		0	0
hsa-miR-3680-3p	NM_001349130	B3GALNT1	TTTTGCATGACCCTGGGAGTAGG#CCTGTTCCTGGGTTTATGCAGT#..((((((((.((((((((((((#)))))))))))).)))))))).	2894	2916	1	-25	1	0.01503931	0.544	-0.358530833	0.21836796287499993	-7.781775195	20	22	12	3UTR		0	0
hsa-miR-3680-3p	NM_001349257	KANSL3	TTTTGCATGACCCTGGGAGTAGG#CCCGCTTAAGCTGTGGTTTGACCCAAGGGTCAGCAT#...(((.((((((((((......#.)))).))))))))).	3074	3110	1	-21.4	0	7.721285e-06	0.485	2.8313642727272725	1.884450883	-8.058226729	13	16	9	3UTR		0	0
hsa-miR-3680-3p	NM_001349442	NEIL2	TTTTGCATGACCCTGGGAGTAGG#CCTGGGGTGCCCGGTGGTGTGTAGAGA#((((((((.((((((((..((((#)))).....))))).))))))))))).	2133	2160	1	-21.6	1	0.000266747	0.471	0	0	-4.993964104	20	27	11	3UTR		0	0
hsa-miR-3680-3p	NM_001349544	GRAMD2B	TTTTGCATGACCCTGGGAGTAGG#CCTGCTGGTCAGAGGTGCAAGCAGAT#.(((((.(((((((((.((((((#))))))..)))).))).)).))))).	1626	1652	1	-22.2	0	0.000632611	0.485	2.0191634545454544	0.5400612762499999	-5.337011372	20	26	6	3UTR		0	0
hsa-miR-3680-3p	NM_001349547	ARHGAP26	TTTTGCATGACCCTGGGAGTAGG#CCACCTCCCAGGTTCAAGTGAT#..((((.(((.((((((((..((#))..)))))))).))).)))).	4989	5011	1	-22.6	0	0.006448073	0.441	0.21003925	-0.248024708	-9.32546173	17	22	8	3UTR		0	0
hsa-miR-3680-3p	NM_001349687	HSPB7	TTTTGCATGACCCTGGGAGTAGG#CCTGTGTTCTTGGGGCTGCTCCCATGCAGAC#.((((((......(((((((((.#.))))))))))))))).	1340	1371	1	-20.4	1	1.108468e-05	0.412	-0.264401633	-0.153403462	-15.86656429	15	17	15	3UTR		0	0
hsa-miR-3680-3p	NM_001349798	FBXW7	TTTTGCATGACCCTGGGAGTAGG#TGTACTCCCAGTGGCCAAACTTATTTATGCT#....(((((((((((((((((.(#).))))))))).))..........)))))).	4062	4093	1	-22.4	0	0.06483037	0.632	4.360883785714286	3.372971131	-9.546562469	18	31	9	3UTR		0	0
hsa-miR-3680-3p	NM_001349828	ABCB6	TTTTGCATGACCCTGGGAGTAGG#CCTGGTCTTGGGGTATGGTGCT#....((((.(((((((((.((((#)))).)))))))))...)))).	2754	2776	1	-23	0	3.403511e-05	0.485	1.6854204444444443	0.16485447000000014	-10.60295213	17	22	9	3UTR		0	0
hsa-miR-3680-3p	NM_001349999	RBFOX2	TTTTGCATGACCCTGGGAGTAGG#CCTAGGACACCCGAGCTGCTTGCCCAGGGTCCTGTT#....(((.((((((((((((((.#.)))))..))))))))).))).	6849	6885	1	-27.1	0	8.539228e-07	0.412	0	0	-11.8601974	17	22	9	3UTR		0	0
hsa-miR-3680-3p	NM_001350145	PATJ	TTTTGCATGACCCTGGGAGTAGG#CTACTCCGGAGGTTGAAGCAGGAA#((((((.(((((.(.(((((((.#))))))).).)))))..)))))).	7539	7563	1	-22.5	0	0.003521807	0.456	-0.087617571	-0.046361215	-7.505841154	19	24	7	3UTR		0	0
hsa-miR-3680-3p	NM_001350197	EVI5	TTTTGCATGACCCTGGGAGTAGG#TCTGGACCAGGGGTCAGCAAAGT#((((((.(((((((.((..((((#))))..)).))))))))))))).	5596	5619	1	-22.7	0	0.001133177	0.5	0	0	-6.216710541	19	23	13	3UTR		0	0
hsa-miR-3680-3p	NM_001350217	SGIP1	TTTTGCATGACCCTGGGAGTAGG#CCTGCTCCTTTAGGCTTTTTTTTCATGTGGAAA#((((((((((.((((((((((((#)))))))))..)))........)))))))))).	7734	7767	1	-23.1	1	0.004546683	0.647	-0.17818655	-0.22100925	-6.762348922	22	33	10	3UTR		0	1
hsa-miR-3680-3p	NM_001350329	SUPT3H	TTTTGCATGACCCTGGGAGTAGG#CTGCTTCCTAGATTTAAGGGTAAAGAAAGTAGAAA#((((((...(((((((((((((.#))))))))........))))).......)))))).	2261	2296	1	-18.5	0	0.000533237	0.632	0	0	-8.851285568	19	35	8	3UTR		0	0
hsa-miR-3680-3p	NM_001350338	CFAP298-TCP10L	TTTTGCATGACCCTGGGAGTAGG#GCCCTGGGGTCTTGCT#....(((.(((((((((.((...#))))))))))).))).	1627	1643	1	-22.4	0	2.472625e-05	0.426	0.30023533333333335	-0.02091035	-11.8601974	14	16	11	3UTR		0	0
hsa-miR-3680-3p	NM_001350464	RIMS1	TTTTGCATGACCCTGGGAGTAGG#CCTACTGTGGGGCTGTAACACATGTAGAC#.(((((((((((((.(.((((((#)))))).).)))..))....)))))))).	4727	4756	1	-19.9	1	0.000134299	0.588	4.751005263157895	4.633435825	-4.528774398	20	29	8	3UTR		0	0
hsa-miR-3680-3p	NM_001350506	RARS2	TTTTGCATGACCCTGGGAGTAGG#CTGCAACCTCCACCTCCCAGGTTCAAGCAAT#..((((.(((.((((((((..((#.))..)))))))).))).)))).	2028	2059	1	-25.6	0	0.09736157	0.426	3.171357575	2.4291951800000002	-9.32546173	17	23	8	3UTR		0	0
hsa-miR-3680-3p	NM_001350599	MMS22L	TTTTGCATGACCCTGGGAGTAGG#CCAACTTTTTGTAGAGGCAGGTTCCTCAGGGTTAACTGCAGGAC#(((((((((((((((((((....#.)))).))))))))..))))))).	6373	6417	1	-23.3	1	0.00154169	0.559	0	0	-3.937574446	19	24	8	3UTR		0	0
hsa-miR-3680-3p	NM_001350619	ST3GAL3	TTTTGCATGACCCTGGGAGTAGG#CCTTCGGAGCCAACAAGACCGCCCCAGGGCTATAGCAGAAA#(((((((((.(((((((.((.((#.))))))))))).))).)))))).	2194	2235	1	-24.5	1	0.000121206	0.441	0.23987382	0.3500825162499999	-5.180080915	20	24	11	3UTR		0	0
hsa-miR-3680-3p	NM_001350656	CEP57L1	TTTTGCATGACCCTGGGAGTAGG#CCACCTCCCAGGTTCAAGCAAT#..((((.(((.((((((((..((#))..)))))))).))).)))).	7215	7237	1	-25.5	0	0.008670404	0.426	0.17077	0.035683949999999985	-9.32546173	17	22	8	3UTR		0	0
hsa-miR-3680-3p	NM_001350841	UCHL5	TTTTGCATGACCCTGGGAGTAGG#CCTGCTCTCATGGTGAGACAGAT#.((((..(.(((.((((((((((#)))))))))).))).)..)))).	4744	4767	1	-23.7	0	0.003829109	0.662	4.0100662	4.715519429	-9.583490404	18	23	10	3UTR		0	1
hsa-miR-3680-3p	NM_001350853	FTCDNL1	TTTTGCATGACCCTGGGAGTAGG#CCTGCCCCACCCTAAGGGATGTGTCAGGAA#((((((((..(((((((.(((((#)))))))))......)))..))).))))).	1460	1490	1	-20.5	1	0.04195485	0.441	0.6210690333333334	1.6190372887499995	-6.236470573	20	30	9	3UTR		0	0
hsa-miR-3680-3p	NM_001350870	SNX13	TTTTGCATGACCCTGGGAGTAGG#CCCAGGTCATGTT#....((((((.((((((......#)))))))))))).	3445	3458	1	-19.7	0	0.001804729	0.588	-0.342606167	0.095093859	-12.37133694	12	13	12	3UTR		0	0
hsa-miR-3680-3p	NM_001351063	KLRD1	TTTTGCATGACCCTGGGAGTAGG#CCTACTCAAACAAAAGGGGAAGGGATTATGCAGGT#.(((((((((((((..(((((((#))))))).............)))).))))))))).	2132	2167	1	-23.8	1	0.03816514	0.559	0.071063932	-0.032581266	-4.761823478	20	35	9	3UTR		0	0
hsa-miR-3680-3p	NM_001351144	PRMT7	TTTTGCATGACCCTGGGAGTAGG#CCTGCCCCCAGGCGTGCC#....(((((..((((((.(((((#))))).))))))))))).	3415	3433	1	-24.9	0	3.730217e-07	0.279	0	0	-13.61384341	16	18	11	3UTR		0	0
hsa-miR-3680-3p	NM_001351274	DLG2	TTTTGCATGACCCTGGGAGTAGG#CTTATTTCTGGGGTACATCCAGAC#.((((.(((((((((((((((((#)))))))))))))).))).)))).	5400	5424	1	-22.2	0	8.585745e-05	0.441	-0.766568194	-0.322869597	-5.694283599	21	24	14	3UTR		0	1
hsa-miR-3680-3p	NM_001351286	MGAT4C	TTTTGCATGACCCTGGGAGTAGG#GCCCTGGGGTCATGA#.....((((((((((((.((...#)))))))))))))).	17592	17607	1	-23.1	0	0.000254706	0.618	0.007055593	-0.107837776	-13.66559964	14	15	14	3UTR		0	0
hsa-miR-3680-3p	NM_001351349	SPDYE11	TTTTGCATGACCCTGGGAGTAGG#CCCAGGGGAGATGTGGAT#.(((((((..(((((((......#)))))))...))))))).	1427	1445	1	-20.5	1	0.000340581	0.515	0.2914432857142857	0.13331027949999996	-6.092220964	14	18	7	3UTR		0	0
hsa-miR-3680-3p	NM_001351351	SPDYE17	TTTTGCATGACCCTGGGAGTAGG#CCCAGGGGAGATGTGGAT#.(((((((..(((((((......#)))))))...))))))).	1427	1445	1	-20.5	1	0.000340581	0.515	-0.192749429	0.051066953	-6.092220964	14	18	7	3UTR		0	0
hsa-miR-3680-3p	NM_001351487	SLC8A1	TTTTGCATGACCCTGGGAGTAGG#CCCATTCCCAGGGGCATCATCATGTT#....((((((((((((((((.((#)).))))))))))......)))))).	3261	3287	1	-25.1	0	0.000157771	0.485	0.10680019999999998	-0.228522157	-9.546562469	18	26	10	3UTR		0	1
hsa-miR-3680-3p	NM_001351611	POLI	TTTTGCATGACCCTGGGAGTAGG#CTACAACCTCCGCCTCCCAGGTTCAAGCAAT#..((((.(((.((((((((..((#.))..)))))))).))).)))).	3469	3500	1	-26	0	0.006794007	0.412	0	0	-9.32546173	17	23	8	3UTR		0	0
hsa-miR-3680-3p	NM_001351624	MAPK10	TTTTGCATGACCCTGGGAGTAGG#CCTGCTCCTTGGCCTAGTCAGATGGATGTAGAT#.((((((((((((.(((((((((#))))))))).))....))))......)))))).	2335	2368	1	-22.4	1	2.364263e-06	0.544	0.37956796727272724	0.577590761	-4.650164755	21	33	9	3UTR		0	0
hsa-miR-3680-3p	NM_001351661	MACROD2	TTTTGCATGACCCTGGGAGTAGG#CTTACAACTTTGCCCCAGGGTCAC#.......((((((((((.(((((#.))))))))))))))).	1863	1887	1	-23.8	0	0.001579272	0.574	0	0	-17.11024494	15	17	15	3UTR		0	1
hsa-miR-3680-3p	NM_001351773	ZNF320	TTTTGCATGACCCTGGGAGTAGG#TCTCGGTTCACTGCAACATTCACCTCCCAGGTTCATGCAAT#..((((((((.((((((((..((#.))..)))))))).)))))))).	1945	1986	1	-27.8	1	0.01087191	0.471	0.08805525	-0.065958125	-7.781775195	18	23	8	3UTR		0	0
hsa-miR-3680-3p	NM_001352	DBP	TTTTGCATGACCCTGGGAGTAGG#TGCCCCAGGGACGTGATAATGCAGAT#.(((((((..(((((((.(((..#))))))))))........))))))).	1463	1489	1	-22.3	1	0.1536378	0.559	2.944859857142857	2.104610729	-6.092220964	17	26	10	3UTR		0	0
hsa-miR-3680-3p	NM_001352071	SUGP2	TTTTGCATGACCCTGGGAGTAGG#TCTAGTTCCAGGGTCACCCCCGAGAG#(((((..(((((((((((.((((#)))).)))))))))))....))))).	5929	5955	1	-25.6	0	5.439852e-06	0.456	1.4394099727272727	1.2419670849999997	-7.382219742	20	26	11	3UTR		0	1
hsa-miR-3680-3p	NM_001352127	CHD9	TTTTGCATGACCCTGGGAGTAGG#TCTGTTTCCAGGGTTCAGAAAAGGCAAAC#.(((((..(((((((((((((((#)))))))))))))))........))))).	9706	9735	1	-21.8	0	0.01894372	0.618	1.9764097333333333	2.1774081112499997	-7.650646301	20	29	15	3UTR		0	0
hsa-miR-3680-3p	NM_001352361	PPP6R3	TTTTGCATGACCCTGGGAGTAGG#CCAGCACTCCCAGGACAGTGGAGTCAGCAGT#..((((.(((((((((((((.((#))...)))))))))........)))))))).	4149	4180	1	-23.5	0	0.02523245	0.397	-0.033620019	0.2663691637500001	-6.500687254	19	31	9	3UTR		0	0
hsa-miR-3680-3p	NM_001352385	STK4	TTTTGCATGACCCTGGGAGTAGG#CCTTCCCAAGGTCATGCAGC#..((((((((((.(((((..(((#)))))))).)))))))))).	3552	3572	1	-26.9	1	0.007795922	0.603	-0.64346118	-0.020308559	-6.246131332	18	20	10	3UTR		0	0
hsa-miR-3680-3p	NM_001352570	ACBD5	TTTTGCATGACCCTGGGAGTAGG#CCTAGGGTATTCCCAGGGCCTGAAGCAAT#..((((..(.(((((((((((..#.))))))))))).)....)))).	1971	2000	1	-22.9	0	0.008680002	0.515	0	0	-10.05682865	16	23	11	3UTR		0	0
hsa-miR-3680-3p	NM_001352618	MEF2A	TTTTGCATGACCCTGGGAGTAGG#ACTCTTAGGGTGCTGG#.....((..(((((((((((...#)))))))))))..)).	3592	3608	1	-19.8	0	0.000324306	0.515	0	0	-17.03562423	13	16	11	3UTR		0	0
hsa-miR-3680-3p	NM_001352888	CTXND1	TTTTGCATGACCCTGGGAGTAGG#CCTAGCGAATCCCAGGGTTCCAAAGC#(((((...(((((((((((((((#)))).)...)))))))))).))))).	6285	6311	1	-22.1	0	0.000383642	0.471	2.790524368421053	2.051222432500001	-9.695854671	20	26	10	3UTR		0	0
hsa-miR-3680-3p	NM_001352913	PPP2R5C	TTTTGCATGACCCTGGGAGTAGG#CTCTCAGGGTGGCCAGTAT#...(((.(.((((((((((....#)))))))))).)...))).	3184	3203	1	-19.1	0	0.000147436	0.632	0	0	-9.114616387	14	19	10	3UTR		0	0
hsa-miR-3680-3p	NM_001352968	DENND1A	TTTTGCATGACCCTGGGAGTAGG#CCAACTCCCGGGTAGCTGTCAGCTGAAG#(((.((.(((((((((((((.((#)).))))))))).....)))))).))).	2503	2531	1	-23.9	0	6.361308e-05	0.353	5.804647222222222	5.173627947500001	-8.513283256	20	28	9	3UTR		0	0
hsa-miR-3680-3p	NM_001353131	PBX1	TTTTGCATGACCCTGGGAGTAGG#CCTACCTCAGGGTCTTTGCC#....(((.(((((((((.(((((#))))))))))))))..))).	2864	2884	1	-27.4	0	0.000102381	0.574	1.6531648222222222	1.102840805	-11.8601974	17	20	14	3UTR		0	1
hsa-miR-3680-3p	NM_001353214	DYM	TTTTGCATGACCCTGGGAGTAGG#CCTGTGTCCCAGGGCTGCAGGC#.((((((.(.((((((((.((((#))))..))))))))))))))).	3938	3960	1	-26.3	1	1.242821e-06	0.426	0	0	-7.349466235	19	22	15	3UTR	MIRT668641	0	0
hsa-miR-3680-3p	NM_001353242	CYRIB	TTTTGCATGACCCTGGGAGTAGG#CCATTTCCAGGGGAGCGGGT#.(((((....((((((((((.((#))))))))))))..))))).	2419	2439	1	-20.1	0	0.000348995	0.485	2.0602005	3.3360628125000007	-9.949542428	17	20	12	3UTR		0	0
hsa-miR-3680-3p	NM_001353453	CCDC160	TTTTGCATGACCCTGGGAGTAGG#CTTACTTTGGGGGTCT#........((((((.((((((((#)))))))).)))))).	1746	1762	1	-21.2	0	0.001241477	0.647	2.035433175	2.423783903	-20.15932943	14	16	8	3UTR		0	0
hsa-miR-3680-3p	NM_001353921	ARHGEF9	TTTTGCATGACCCTGGGAGTAGG#CCTGCTCCCATTTACAGATGTTTGGGCAGCAT#...(((.((.(((((((((((((#)))))))))).............)))))))).	2734	2766	1	-24.7	0	0.001340144	0.515	1.1530119153846152	1.04309639	-9.300733197	18	32	10	3UTR		0	0
hsa-miR-3680-3p	NM_001353954	SCN1A	TTTTGCATGACCCTGGGAGTAGG#CTTGCTCCTTCAGGTCTGCT#....(((.((((..(((((((((#)))))))))...))))))).	9157	9177	1	-21.9	0	0.04657626	0.515	4.1565678888888895	3.5913664149999995	-14.00616793	16	20	9	3UTR		0	0
hsa-miR-3680-3p	NM_001354065	ENOSF1	TTTTGCATGACCCTGGGAGTAGG#TTTATGGCCAGGGTGGTGG#.....(((.(((((((..(((((#)))))..))))))).))).	3480	3499	1	-20.7	0	2.93659e-05	0.647	0.18512428571428566	-0.110749317	-14.7219893	15	19	7	3UTR		0	0
hsa-miR-3680-3p	NM_001354229	ST3GAL5	TTTTGCATGACCCTGGGAGTAGG#TCTGTCTCCTGGGGTCTGGGAT#..((.((.(((((((((((((((#)))).))))))))))))).)).	2963	2985	1	-25	0	9.990581e-06	0.441	-0.033057075	0.61251213	-11.38967282	19	22	13	3UTR		0	0
hsa-miR-3680-3p	NM_001354435	C4orf54	TTTTGCATGACCCTGGGAGTAGG#CCCAAATTCTCAGGGTATGCT#....((((.(((((((((((.((#.))..))))))))))))))).	9209	9230	1	-22.8	0	0.008050122	0.588	0.16581847272727276	1.3957994312500002	-10.60295213	17	21	15	3UTR		0	0
hsa-miR-3680-3p	NM_001354781	CASP3	TTTTGCATGACCCTGGGAGTAGG#CCTACTCTCATGCTGCAGAGG#(((((((.(....((((((((((#))))))))))..)))))))).	867	888	1	-20.6	1	8.412955e-06	0.588	0.9630056899999999	-0.07740601	-14.95442424	18	21	10	3UTR	MIRT487451	0	0
hsa-miR-3680-3p	NM_001354870	MYC	TTTTGCATGACCCTGGGAGTAGG#GCTCAAAGAGGTTATGTAAC#..((((((((((((..((((...#))))..)).)))))))))).	3539	3559	1	-20.3	1	0.004269663	0.632	-0.073010235	-0.178253225	-5.92549936	16	20	10	3UTR		0	0
hsa-miR-3680-3p	NM_001354927	VCP	TTTTGCATGACCCTGGGAGTAGG#TCGCAGGGTTGCAAAAG#(((((((..((((((.((.....#)).))))))))))))).	3635	3652	1	-20.6	1	0.000302122	0.574	0	0	-7.540648114	15	17	13	3UTR		0	1
hsa-miR-3680-3p	NM_001355409	H3-7	TTTTGCATGACCCTGGGAGTAGG#CCTGCTCCCAAGAAGGGCTCCAAAAAGGCTGTTACGAAAGTGCAGAAG#(((((((((((((((((((((((#))))))))))....))).))...................)))))))).	434	482	1	-27.3	1	0.01769289	0.441	-0.048220608	0.023606561	-3.937574446	23	48	10	3UTR		0	0
hsa-miR-3680-3p	NM_001356336	B3GALT5	TTTTGCATGACCCTGGGAGTAGG#CTTGCTTCCAGGGCTGGGCGAC#..((((....(((((((((((((#)))))))))))))....)))).	7741	7763	1	-25.9	0	7.261189e-06	0.412	0	0	-11.11321831	17	22	13	3UTR		0	0
hsa-miR-3680-3p	NM_001356429	TUSC3	TTTTGCATGACCCTGGGAGTAGG#CCAACACCCAGGTCATCAAAT#.((((.((((.((((((.((.((#)).)).)))))))))))))).	3473	3494	1	-20.2	0	0.0555518	0.676	0	0	-8.519058074	18	21	14	3UTR		0	0
hsa-miR-3680-3p	NM_001357857	ATXN1	TTTTGCATGACCCTGGGAGTAGG#CCACACACGCTCACCCTGGGGCCCCCCTCCCAGGTCGTCATGCAAT#..(((((((((((((((((..((#.))..))))))))..))))))))).	1772	1818	1	-30.9	1	0.006120926	0.324	1.1249443210526315	1.092371618	-4.957000719	19	25	9	3UTR		0	0
hsa-miR-3680-3p	NM_001358683	ANKRD40CL	TTTTGCATGACCCTGGGAGTAGG#TACTCCCAGGAATGGCCGCGCAT#...(((.((.(((((((((((..#))))))))))....).)).))).	500	523	1	-20.9	0	0.000982672	0.5	3.255820225333333	2.4912117882500002	-9.300733197	16	23	10	3UTR		0	0
hsa-miR-3680-3p	NM_001359084	CD24	TTTTGCATGACCCTGGGAGTAGG#ACTTCCAGGTGTTACTGTAAT#..((((((((((((((((((...#))))))))).)))).))))).	784	805	1	-22.1	1	0.001321428	0.618	-0.32279816	0.023619495249999983	-4.957000719	18	21	9	3UTR		0	0
hsa-miR-3680-3p	NM_001360551	PABPN1	TTTTGCATGACCCTGGGAGTAGG#CCGCTCCCAGCGGCTCCAGTGTAAAT#.(((((((((((((((((((.((#)))))))))).)).))..))))))).	2492	2518	1	-24	1	0.000611975	0.412	2.5514251739130436	2.4131172785375004	-3.793324837	21	26	10	3UTR		0	0
hsa-miR-3680-3p	NM_001361041	FRRS1	TTTTGCATGACCCTGGGAGTAGG#CTAGGAAGCTCTCAGGGCACATGTAGT#..(((((((.((((((((((...#.))))))))))..))))))).	5390	5417	1	-25	1	2.843701e-05	0.588	0	0	-6.199507188	17	21	10	3UTR		0	0
hsa-miR-3680-3p	NM_001361665	FGF2	TTTTGCATGACCCTGGGAGTAGG#CTGCTTTCAGGGTTTTATGAATTTTCAGGCAAAGC#((((((..((((((((((((((.#))))))))))))))..............)))))).	4438	4473	1	-25.1	0	0.003257787	0.647	0	0	-7.79489591	20	35	14	3UTR		0	1
hsa-miR-3680-3p	NM_001362474	CDKN1C	TTTTGCATGACCCTGGGAGTAGG#CCGAGGGAACCTGCCGGGGCAGCGGAC#.(((((.((.((((((.((....#.)).))))))))))))).	1255	1282	1	-20.6	0	3.800319e-09	0.265	0	0	-6.579517841	15	18	13	3UTR		0	0
hsa-miR-3680-3p	NM_001362819	PSD3	TTTTGCATGACCCTGGGAGTAGG#CTTGTCTCCCAGGCCATGCC#....(((((..((((((((((((#)))).)))))))).))))).	7606	7626	1	-24.1	0	0.000565923	0.471	0	0	-13.61384341	17	20	8	3UTR		0	1
hsa-miR-3680-3p	NM_001362848	NAGA	TTTTGCATGACCCTGGGAGTAGG#CCAAGTAGCAATGCTCCCAGGTCCTGCAGC#..(((((.((.((((((((((..#.)))))))))))).))))).	2140	2170	1	-26.3	0	0.002163461	0.382	0	0	-10.09541012	17	20	12	3UTR		0	0
hsa-miR-3680-3p	NM_001363460	CALN1	TTTTGCATGACCCTGGGAGTAGG#CCTGGTATCTCCCCATCCCTACTCCCAGCCCCTTCTCCCAGGGTCCAGAGC#(((((...(((((((((((.(((#.))).)))))))))))))))).	4352	4403	1	-28.3	0	6.952856e-07	0.441	0	0	-9.695854671	19	22	16	3UTR		0	0
hsa-miR-3680-3p	NM_001363466	FAM126A	TTTTGCATGACCCTGGGAGTAGG#CTACTCTTAGAAGGGTACTTGTAGAGA#(((((((.((((((((((((((.#))))))))...))))).).))))))).	7563	7590	1	-22.8	1	0.000749243	0.632	0	0	-6.251209375	21	27	8	3UTR		0	0
hsa-miR-3680-3p	NM_001363491	ZC3HAV1	TTTTGCATGACCCTGGGAGTAGG#CCTCTCTCAGGATCTGTATGTAAGT#.(((((((((.((((((((.(((#))))))))))).))...))))))).	5410	5435	1	-21.3	1	0.0008455	0.544	0	0	-6.618099313	20	25	11	3UTR		0	0
hsa-miR-3680-3p	NM_001363517	ZNF746	TTTTGCATGACCCTGGGAGTAGG#TTTTCAGGGCGTGCAT#...((((((.(((((((((....#))))))))))))))).	2587	2603	1	-21	0	0.02840059	0.618	0	0	-7.757046662	15	16	15	3UTR		0	0
hsa-miR-3680-3p	NM_001363529	NUB1	TTTTGCATGACCCTGGGAGTAGG#TCTGCCTCCCAGGTCTGCGT#...((((.((.((((((((((((#))))).))))))))))))).	2218	2238	1	-23.4	0	0.002302716	0.368	0	0	-11.6529496	18	20	13	3UTR		0	0
hsa-miR-3680-3p	NM_001363535	HARS2	TTTTGCATGACCCTGGGAGTAGG#ACTCCTGGGCTAGTGTGAGC#.(((((((...(((((((((...#)))))))))...))))))).	1899	1919	1	-19.4	1	0.000880273	0.441	0	0	-8.916995439	16	20	9	3UTR		0	0
hsa-miR-3680-3p	NM_001363544	ZDHHC6	TTTTGCATGACCCTGGGAGTAGG#CCTGGATCTACTGGAGTTATGCAAAT#.((((((((((((..(((.((((#))))..)))...)).)))))))))).	2330	2356	1	-19.8	1	0.001856143	0.588	0	0	-5.385614315	19	26	10	3UTR		0	0
hsa-miR-3680-3p	NM_001363568	UCK2	TTTTGCATGACCCTGGGAGTAGG#TCTGCATCCCAGGGGCGTA#......(((.(((((((((((((#))))).)))))))).))).	2158	2177	1	-23.2	0	0.000859266	0.5	0	0	-16.80906487	16	19	8	3UTR		0	0
hsa-miR-3680-3p	NM_001363592	BEST1	TTTTGCATGACCCTGGGAGTAGG#CTGCCCCAGGGCTGACAGGC#.((((((.(.(((((((.((((.#)))))))))))))).)))).	2871	2891	1	-22.7	1	2.208993e-06	0.426	0	0	-7.349466235	18	20	14	3UTR		0	0
hsa-miR-3680-3p	NM_001363644	TBCEL	TTTTGCATGACCCTGGGAGTAGG#CTTGCTACATGAAAATGCTAGGCTCTAGGGCATGTAAAAC#(((((((((.((((.(((((...#.)))))))))))))))))).	4841	4881	1	-22.6	1	0.000957174	0.647	0	0	-5.915530475	18	20	18	3UTR		0	0
hsa-miR-3680-3p	NM_001363652	NPR3	TTTTGCATGACCCTGGGAGTAGG#CTTGCTCTCGGGGAAGTTCAAGCC#....((.((((((((((((((((#)))))))))))))....))).)).	5172	5196	1	-23.7	0	0.000225759	0.485	0	0	-11.090249	18	24	13	3UTR		0	1
hsa-miR-3680-3p	NM_001363678	YKT6	TTTTGCATGACCCTGGGAGTAGG#CCTCTCCTGGGGCCACTGTT#....(((((.(((((((((.(((#)))))))))))).)).))).	1113	1133	1	-21.7	0	0.000359159	0.382	0	0	-10.78906894	17	20	12	3UTR		0	0
hsa-miR-3680-3p	NM_001363692	SYNE3	TTTTGCATGACCCTGGGAGTAGG#CCTGCCCTCAGGGAGCTTGCAGAC#.((((((...(((((((.(((((#))))).)))))))....)))))).	8394	8418	1	-25.8	1	0.000408058	0.471	0	0	-8.405855893	18	24	7	3UTR		0	0
hsa-miR-3680-3p	NM_001363722	LMBRD1	TTTTGCATGACCCTGGGAGTAGG#TTACTCCCATATGCAAAT#.((((((((....(((((((((.#))))))))))))))))).	2164	2182	1	-20.7	1	0.0154864	0.721	0	0	-12.4965397	17	18	17	3UTR		0	0
hsa-miR-3680-3p	NM_001363730	DAPK2	TTTTGCATGACCCTGGGAGTAGG#CCCGCTCCAGCAGGAATCAAGTCATGCGGGT#.(((((((((((((((((((.((#)).)))))..))))......)))))))))).	6865	6896	1	-24.4	1	0.000424601	0.5	0	0	-3.793324837	21	31	10	3UTR		0	0
hsa-miR-3680-3p	NM_001363731	TM9SF4	TTTTGCATGACCCTGGGAGTAGG#CCAGGCCTCGGGGTCATCTTTTCACCAGGAGCAAAC#.((((((((((((((((.((.((#))..))))))))))))).............))))).	2853	2889	1	-22.6	1	0.01585028	0.485	0	0	-3.793324837	20	36	13	3UTR		0	0
hsa-miR-3680-3p	NM_001363732	LRRC49	TTTTGCATGACCCTGGGAGTAGG#TTTCCAGGGTTTTCAGGGAAGGGGAAGAGATGCAAAT#.((((((((((((((((((....#)))))))))))..................))))))).	4698	4735	1	-21.3	1	0.002931286	0.529	0	0	-3.793324837	18	37	11	3UTR		0	0
hsa-miR-3680-3p	NM_001363764	TEPSIN	TTTTGCATGACCCTGGGAGTAGG#CTTGCTCTCAGACATGAGGTTTCTTGTATGAATGCGGAAG#(((((((((((((((((((((((#)))))))))))......))))..........)))))))).	2061	2101	1	-21.9	1	0.000143362	0.588	0	0	-3.937574446	23	40	11	3UTR		0	0
hsa-miR-3680-3p	NM_001363769	MXRA7	TTTTGCATGACCCTGGGAGTAGG#CCAGAGAGGAGTCTGGGCAGGCTCCCAGGGTGCATGCT#....((((((((((((((((...#.))))))))))).))))).	783	821	1	-31.6	0	0.001640034	0.397	0	0	-9.546562469	16	19	11	3UTR		0	0
hsa-miR-3680-3p	NM_001363810	VMA21	TTTTGCATGACCCTGGGAGTAGG#TCTGCAAGTATTTAAACCAGGGGCATATGCAAAGG#(((((((((.((((((..(((((#)))))...........))))))...))))))))).	2852	2887	1	-21.2	1	0.007714298	0.603	0	0	-5.180080915	20	35	9	3UTR		0	0
hsa-miR-3680-3p	NM_001363816	LMF2	TTTTGCATGACCCTGGGAGTAGG#CTGACTCCCAGGGGAAGAGGGGAAG#((((.(.(..((((((((((.((#)).))))))))))..)..).)))).	2552	2577	1	-23.6	0	4.071962e-05	0.426	0	0	-11.89919428	18	25	10	3UTR		0	0
hsa-miR-3680-3p	NM_001363818	MTX3	TTTTGCATGACCCTGGGAGTAGG#CCTTCTCTCTAGGAGGAGTCGTGTAT#...((((((((((((((((.(((#))).)))))....))).)))))))).	7398	7424	1	-22.3	0	0.000229256	0.632	0	0	-6.514540194	19	26	8	3UTR		0	0
hsa-miR-3680-3p	NM_001363824	BCL2L13	TTTTGCATGACCCTGGGAGTAGG#CCTGCCTCAGGTCCTGA#.....((.((.((((((.(((((#))))))))))))).)).	1116	1133	1	-18.4	0	0.00030795	0.456	0	0	-18.80400905	15	17	13	3UTR		0	0
hsa-miR-3680-3p	NM_001363845	SEPTIN3	TTTTGCATGACCCTGGGAGTAGG#CCTGATGGAGCAAGAGGCCCACGCCTAGGGGATGCAAGAA#((((((((..(((((((.((.((#.)).)).))))))).)))))))).	3880	3920	1	-25.5	1	0.000880848	0.471	0	0	-6.236470573	19	24	8	3UTR		0	0
hsa-miR-3680-3p	NM_001363941	ARMC8	TTTTGCATGACCCTGGGAGTAGG#TCTACAGATTTTCCAGGGTTTAAGCAT#...(((..(((((((((((((((#))))).....))))))))))...))).	2720	2747	1	-21.2	0	0.02257223	0.691	0	0	-10.37186166	18	27	10	3UTR		0	1
hsa-miR-3680-3p	NM_001363964	RABL3	TTTTGCATGACCCTGGGAGTAGG#TTGCTGATGACTCCAGGGTCAATCTGGAAAAA#((((.(((((((((.(((((...#.))))))))))))...)).)))).	2876	2908	1	-22.5	0	0.000162011	0.647	0	0	-8.792061181	18	24	12	3UTR		0	1
hsa-miR-3680-3p	NM_001363995	CANX	TTTTGCATGACCCTGGGAGTAGG#CCTTTCCAGGGTTATTTAGTAAAGT#((((((((((((((((((..(((#)))))))))))))))...)))))).	4029	4054	1	-22.3	1	0.005747777	0.632	0	0	-3.937574446	21	25	15	3UTR		0	0
hsa-miR-3680-3p	NM_001364184	NR3C1	TTTTGCATGACCCTGGGAGTAGG#TCTGCTTCAGTGGAGAATTATATAGGTTGTGCAAAT#.(((((((((((((.((((((((#))))))))))..............))))))))))).	3244	3280	1	-20.1	1	0.000304016	0.632	0.8333113518518518	1.0739512487499998	-4.528774398	21	36	11	3UTR		0	0
hsa-miR-3680-3p	NM_001364187	HMGCR	TTTTGCATGACCCTGGGAGTAGG#CTTTCTCAGGGGGTCAGCAGAGT#((((((.(((((((..(((.(((#))).)))..))))))))))))).	4026	4049	1	-22.7	0	0.000447556	0.618	0	0	-6.449759622	19	23	13	3UTR		0	0
hsa-miR-3680-3p	NM_001364294	TNPO1	TTTTGCATGACCCTGGGAGTAGG#TCTGCACCCAGGGAAAATGTT#....((((..(((((((.(((((#))))).)))))))...)))).	2765	2786	1	-22.5	0	0.01998822	0.471	0	0	-11.8454586	16	21	7	3UTR		0	1
hsa-miR-3680-3p	NM_001364318	DEPDC5	TTTTGCATGACCCTGGGAGTAGG#CCGGGGTCATGGCAGT#..((((((((((((((.......#))))))))))).))).	5485	5501	1	-22.9	1	0.000920969	0.382	0	0	-4.957000719	14	16	11	3UTR		0	0
hsa-miR-3680-3p	NM_001364478	CWC27	TTTTGCATGACCCTGGGAGTAGG#CTGCAACTTCCTCCTCCCAGGTTCAAACGAT#..(((..(((.((((((((.(((#.))).)))))))).)))..))).	1313	1344	1	-23.2	0	0.0399088	0.441	-0.009410737	0.06721971	-11.22642049	17	23	8	3UTR		0	1
hsa-miR-3680-3p	NM_001364497	DPP6	TTTTGCATGACCCTGGGAGTAGG#TTTGCTTGGGAAACAAGCTCCTTCCCCGGGGTCATCAC#...((.(((((((((((.(.(((#.))).)))))))))))))).	2947	2985	1	-25.1	0	0.000460736	0.412	0	0	-8.415498955	17	20	14	3UTR		0	0
hsa-miR-3680-3p	NM_001364689	C4orf50	TTTTGCATGACCCTGGGAGTAGG#TCTGCCCCCGGGGTCCTTCCCATGTT#....(((((((((((((.(((((#))))).)))))))))......)))).	5181	5207	1	-24.3	0	0.000117735	0.618	0	0	-9.546562469	18	26	9	3UTR		0	0
hsa-miR-3680-3p	NM_001364711	LOC102723451	TTTTGCATGACCCTGGGAGTAGG#TTGCTCCTAAGGATGTTGGCAAAGC#((((((..((((((((((((((.#))))))))).))..))).)))))).	891	916	1	-19.5	0	0.008578204	0.574	0	0	-7.79489591	20	25	9	3UTR		0	0
hsa-miR-3680-3p	NM_001364716	MPRIP	TTTTGCATGACCCTGGGAGTAGG#CCTTCTGTCAGGGTCAGTGTCAAAAT#((((((((((((((((.((.(((#))).)).))))))))).)).))))).	14810	14836	1	-25.8	1	0.001395902	0.515	0	0	-3.937574446	21	26	9	3UTR		0	0
hsa-miR-3680-3p	NM_001364826	PPHLN1	TTTTGCATGACCCTGGGAGTAGG#CTGCTCCCTGCAAAGGGGGGCGAC#..((((....((((((((((((.#)))))))).....))))..)))).	1576	1600	1	-23	0	0.000151436	0.515	0	0	-11.11321831	16	24	8	3UTR		0	1
hsa-miR-3680-3p	NM_001364874	BAALC	TTTTGCATGACCCTGGGAGTAGG#CTGCCCCAGGACTGTCATTTTGGCATCTGCAAAGG#(((((((((((((((((.((((.#))))))))))...))))..........))))))).	1660	1695	1	-24.3	1	0.000114399	0.515	0	0	-3.937574446	21	35	10	3UTR		0	0
hsa-miR-3680-3p	NM_001364878	PTPN7	TTTTGCATGACCCTGGGAGTAGG#CTACTCTTAGGGAGGCT#....((....((((((((((((.#))))))))))))..)).	1922	1939	1	-21.8	0	6.228787e-06	0.456	4.192509583333334	3.611696489	-15.70278006	14	17	12	3UTR		0	0
hsa-miR-3680-3p	NM_001364879	IL1RAP	TTTTGCATGACCCTGGGAGTAGG#GCTCCCGGTCAGTAAC#..((((.(((((..((((((...#))))))))))))))).	4267	4283	1	-19.8	0	3.931645e-06	0.485	0	0	-8.646657784	15	16	15	3UTR		0	0
hsa-miR-3680-3p	NM_001365156	RFLNA	TTTTGCATGACCCTGGGAGTAGG#CCACCCCCAGGGTCAGGGGAAAA#((((.(.((((((((((.((.((#)))).)))))))))).).)))).	1268	1291	1	-27.1	0	0.000509532	0.412	0	0	-9.600298156	19	23	10	3UTR		0	0
hsa-miR-3680-3p	NM_001365324	TENT4B	TTTTGCATGACCCTGGGAGTAGG#TGTACTCTTAGGGTGCGAAT#.(((((...((((((((((((.(#).))))))))))))))))).	4638	4658	1	-22.2	0	0.000407698	0.662	0	0	-8.70703596	18	20	17	3UTR		0	1
hsa-miR-3680-3p	NM_001365672	COBLL1	TTTTGCATGACCCTGGGAGTAGG#CTTGCAATTAGAGGTCATAGTGAAGATTTCCAGGGTCAAAGTGATTTCTGAGGTTTTAGATGTAAAAA#((((((((((((((((((((...#.)))))))))))))......................))))))).	7196	7264	1	-23.9	1	0.01035703	0.676	0	0	-3.937574446	20	44	13	3UTR		0	0
hsa-miR-3680-3p	NM_001365677	P4HA2	TTTTGCATGACCCTGGGAGTAGG#TCTCAGGGGCTTAATATATAAAATTGTCTCATGCAAAAA#((((((((((((((((((.....#))))))))....................)))))))))).	4207	4246	1	-23	1	0.04388138	0.618	0	0	-3.937574446	18	39	10	3UTR		0	0
hsa-miR-3680-3p	NM_001365684	NSD1	TTTTGCATGACCCTGGGAGTAGG#TCAACTTCCAGGGTTGGGGCAGGC#.(((((.(((((((((((((.((#)).)))))))))))))..))))).	11751	11775	1	-25	0	4.110184e-05	0.456	0	0	-5.337011372	20	24	13	3UTR		0	0
hsa-miR-3680-3p	NM_001365710	VTI1A	TTTTGCATGACCCTGGGAGTAGG#CCACCTCCCAGGTCCAAGCGAT#..((((.((..((((((((..((#))..))))))))..)).)))).	1151	1173	1	-23.1	0	0.0107645	0.412	0	0	-10.5679682	16	22	8	3UTR		0	0
hsa-miR-3680-3p	NM_001365724	PDE6G	TTTTGCATGACCCTGGGAGTAGG#TCTGCATCCCTTCCCAGGGGGGTGCC#....((((..((((((((..(((#.)))))))))))..)))).	833	859	1	-25.2	0	1.011287e-06	0.382	0	0	-11.8454586	15	19	11	3UTR		0	0
hsa-miR-3680-3p	NM_001365776	TPM1	TTTTGCATGACCCTGGGAGTAGG#CTAAAGCCAAGGGTCTGTAAGC#.((((((.((((((((...(((.#)))...))).))))))))))).	2652	2674	1	-20.2	1	0.000343422	0.471	0	0	-6.106959767	17	22	11	3UTR		0	0
hsa-miR-3680-3p	NM_001365792	DAB1	TTTTGCATGACCCTGGGAGTAGG#CCTGTCCCAGGAGTACAGTGAAAT#((((((.(((((((((((.((((#))))))))))).)).)))))))).	4714	4738	1	-22.5	0	0.007694868	0.485	0	0	-5.481260981	21	24	11	3UTR		0	0
hsa-miR-3680-3p	NM_001365869	CNR1	TTTTGCATGACCCTGGGAGTAGG#ACTCACCAGGGTTTAGTTTGCAT#...((((.((((((((((((...#)))).)))))))).....)))).	4297	4320	1	-22	0	0.007007964	0.647	0	0	-8.828175123	16	23	8	3UTR		0	0
hsa-miR-3680-3p	NM_001365919	MSL1	TTTTGCATGACCCTGGGAGTAGG#ACTCCCAGGCCACTTTGGTCTCAGTGTAAGAT#((((((((((((((((((((...#)))))))))........)))...)))))))).	3523	3555	1	-23	1	0.001820556	0.574	0	0	-3.937574446	20	32	9	3UTR		0	0
hsa-miR-3680-3p	NM_001366011	CDC42BPA	TTTTGCATGACCCTGGGAGTAGG#CCTACTCCCAAAGGTAGCT#....((...(((.((((((((((#))))))))))..))).)).	6680	6699	1	-22.1	0	0.005112241	0.632	0.3607	0.27486249999999995	-15.7494042	15	19	10	3UTR		0	0
hsa-miR-3680-3p	NM_001366022	TET3	TTTTGCATGACCCTGGGAGTAGG#CCTGCAGCCCAGGGTGCTAAGCAGAC#.(((((...((((((((.(((((#)))))..)))))))).....))))).	9440	9466	1	-26.7	0	0.000276037	0.426	0	0	-8.70703596	18	26	8	3UTR		0	0
hsa-miR-3680-3p	NM_001366223	SYT6	TTTTGCATGACCCTGGGAGTAGG#CCTACATTTGGGTGTTCTCCTGAGAGTGAGAAAAAACCCAAGGTCATGACAAGAT#((((((((((((.((((......#.)))).))))))).))))).	3392	3447	1	-22.3	1	0.003521132	0.559	0	0	-5.226705059	16	20	7	3UTR		0	0
hsa-miR-3680-3p	NM_001366301	PROCA1	TTTTGCATGACCCTGGGAGTAGG#TCTGCTGCGAGAGACTGGTCTGTGTGAAAT#((((((((((((((.(.((((((#)))))).).)).....)))).)))))))).	1590	1620	1	-19.9	1	0.01198577	0.441	0	0	-4.673024006	21	30	8	3UTR		0	0
hsa-miR-3680-3p	NM_001366305	KPNA5	TTTTGCATGACCCTGGGAGTAGG#TGCTCAGTAGGGAGTGCAGGGC#((((((((..(((((.(((((..#)))))..))))).)))))))).	5978	6000	1	-21.4	1	0.000317208	0.574	0	0	-6.469519653	18	22	8	3UTR		0	0
hsa-miR-3680-3p	NM_001366320	AFDN	TTTTGCATGACCCTGGGAGTAGG#GCTCCAAGGCGTCTGTAAAAG#(((((((.((((((.(((((...#))))).))).)))))))))).	6857	6878	1	-21.6	1	6.389686e-06	0.632	0	0	-6.986658936	18	21	10	3UTR		0	0
hsa-miR-3680-3p	NM_001366481	RPL7L1	TTTTGCATGACCCTGGGAGTAGG#CCTGCTCAATCAGGATCGGTCACGCAGGC#.(((((.((((((((((((((((#)))))))..)))))....)))).))))).	3080	3109	1	-23.7	0	2.317422e-06	0.441	0	0	-5.337011372	21	29	7	3UTR		0	0
hsa-miR-3680-3p	NM_001366538	TBXAS1	TTTTGCATGACCCTGGGAGTAGG#CCACATCCTGGCAAGCAGTAAAGGTACTCCCAGGAGCCTGTCATAGCAC#...((((((((((((((((((..#.)))))))))).....))))).))).	785	834	1	-26.1	0	0.000790204	0.471	0	0	-6.514540194	18	26	10	3UTR		0	0
hsa-miR-3680-3p	NM_001366854	TMEM132B	TTTTGCATGACCCTGGGAGTAGG#CTGCCTCCAGGGTCCAGATGTGCT#....(((((((((((((.((((.#)))).))))))))).....)))).	6848	6872	1	-25.4	0	0.000787069	0.426	0	0	-9.546562469	17	24	9	3UTR		0	0
hsa-miR-3680-3p	NM_001366886	GLT1D1	TTTTGCATGACCCTGGGAGTAGG#CCTGCCTTAGGGCTTTGGTGTGGAC#.(((((((.((((((((.(((((#))))))))))))...).))))))).	1446	1471	1	-21.3	1	0.001511735	0.574	0	0	-4.849714496	20	25	12	3UTR		0	0
hsa-miR-3680-3p	NM_001366935	PTAR1	TTTTGCATGACCCTGGGAGTAGG#TCTATGGTGCAGGGTCAGGCAT#...(((.((((((((.(.(((((#)))))..).)))))))).))).	8645	8667	1	-22.6	0	0.001795016	0.647	0	0	-8.291275809	17	22	8	3UTR		0	0
hsa-miR-3680-3p	NM_001367258	STING1	TTTTGCATGACCCTGGGAGTAGG#CCTCTGGCTCCTGGTCATGTT#....((((((((..(((((((((#)))...)))))))))))))).	1629	1650	1	-21.9	0	0.00011257	0.456	0	0	-11.692533	17	21	14	3UTR		0	0
hsa-miR-3680-3p	NM_001367348	SMIM34	TTTTGCATGACCCTGGGAGTAGG#CCGGGAGACTCCTGGGGGCATACAAGGA#(((((.(((.((((((((((...#.)))))))))).))).))))).	812	840	1	-22.9	0	1.160533e-05	0.441	0	0	-7.081039676	18	22	10	3UTR		0	0
hsa-miR-3680-3p	NM_001367493	ARHGEF4	TTTTGCATGACCCTGGGAGTAGG#TACTCCCAGTCGGGAGTGTGGT#..((((((..(((((((((((..#)))))))))..))..)))))).	6324	6346	1	-23	1	4.645238e-05	0.353	0	0	-7.255896846	17	22	9	3UTR		0	0
hsa-miR-3680-3p	NM_001367600	RAPGEF5	TTTTGCATGACCCTGGGAGTAGG#CCTAGTCCACAGGGAGAGGATGCT#....((((..((((((((.((((#)))).))).))))).....)))).	4959	4983	1	-23.5	0	0.004674633	0.5	0	0	-11.8454586	16	24	5	3UTR		0	0
hsa-miR-3680-3p	NM_001367611	DZANK1	TTTTGCATGACCCTGGGAGTAGG#CCTTTCCCGGGGTTGTGCAGAGT#(((((((((((((((((((.(((#)))))))))))))))))))))).	3040	3063	1	-33.3	1	0.000183461	0.515	0	0	-3.937574446	22	23	22	3UTR		0	0
hsa-miR-3680-3p	NM_001367808	FBXL22	TTTTGCATGACCCTGGGAGTAGG#CCCAGGGGATGCAGGAA#((((((((..(((((((......#))))))).)))))))).	1328	1345	1	-23.9	1	0.001627816	0.426	0	0	-6.236470573	15	17	8	3UTR		0	0
hsa-miR-3680-3p	NM_001367812	AGBL3	TTTTGCATGACCCTGGGAGTAGG#CCTGCTGGTGGGTGTGTAAAT#.(((((((.((((....((((((#))))))...))))))))))).	2317	2338	1	-20.2	1	0.01375348	0.603	0	0	-6.675053054	17	21	11	3UTR		0	0
hsa-miR-3680-3p	NM_001367854	WT1	TTTTGCATGACCCTGGGAGTAGG#TTTATAGGCCAGGGCATGTG#....(((((.((((((.......#.))))))))))).	1193	1213	1	-19.1	0	0.001739602	0.647	0	0	-10.78906894	11	13	11	3UTR		0	0
hsa-miR-3680-3p	NM_001367856	PROSER3	TTTTGCATGACCCTGGGAGTAGG#CCTCCACGGAGGAAGCTACTAGGGTCATCAGAGT#(((((.((((((((((.(((...#.))).))))))))))))))).	2525	2559	1	-22.7	0	0.000582779	0.456	0	0	-5.838533207	18	21	15	3UTR		0	0
hsa-miR-3680-3p	NM_001367860	NEU3	TTTTGCATGACCCTGGGAGTAGG#CCTCCTCCCCAGGGCAGTAGGAA#((((((.((.(((((((((.(((#))).))))).)))))))))))).	4994	5017	1	-24.4	0	1.778191e-06	0.485	0	0	-6.723767449	20	23	12	3UTR		0	0
hsa-miR-3680-3p	NM_001367979	DCDC1	TTTTGCATGACCCTGGGAGTAGG#CTACAAGCTCCCCTTCCCAGGTTCAAGCAAT#..((((.(((.((((((((..((#.))..)))))))).))).)))).	6822	6853	1	-23	0	0.02777804	0.456	0	0	-9.32546173	17	23	8	3UTR		0	0
hsa-miR-3680-3p	NM_001367990	MDM2	TTTTGCATGACCCTGGGAGTAGG#TCTGCCTCCCGGGTTCGCAC#...(((..(((((.(((((((((#))))).))))))))).))).	1928	1948	1	-21.2	0	0.00308781	0.412	0	0	-11.22870158	17	20	9	3UTR		0	0
hsa-miR-3680-3p	NM_001368064	LDB3	TTTTGCATGACCCTGGGAGTAGG#ACTTCCAGGGGATTGCC#....(((...((((((((((...#))))))))))...))).	3697	3714	1	-22.5	0	0.001346431	0.515	0	0	-14.15909352	13	17	10	3UTR		0	0
hsa-miR-3680-3p	NM_001368095	TGOLN2	TTTTGCATGACCCTGGGAGTAGG#TCTGCAGACCTAGGGGAAAACTGCAGGT#.(((((((..(((((((.(((((#)))))...)))))))..)...)))))).	1847	1875	1	-20.8	1	3.117595e-05	0.515	0	0	-6.092220964	19	28	7	3UTR		0	0
hsa-miR-3680-3p	NM_001368120	PDLIM2	TTTTGCATGACCCTGGGAGTAGG#CCAGGGTCATGCC#....((((((((((((.......#)))))))))))).	1223	1236	1	-25.4	0	1.927328e-09	0.412	0	0	-9.546562469	12	13	12	3UTR		0	0
hsa-miR-3680-3p	NM_001368123	CRISP3	TTTTGCATGACCCTGGGAGTAGG#CTTAATCTTGATAAATATAGCAGGGTAATGTAAGAT#((((((((.((((((........#.)))))).)))))))).	2051	2087	1	-18	1	0.004466524	0.676	0	0	-5.227013185	14	17	8	3UTR		0	0
hsa-miR-3680-3p	NM_001368719	GREM1	TTTTGCATGACCCTGGGAGTAGG#TTTGCCCCAGGAATGCAAGAT#((((((((...((((((.(((((#))))))))))).)))))))).	6964	6985	1	-22.2	1	0.000122928	0.588	0	0	-9.061245048	19	21	11	3UTR		0	0
hsa-miR-3680-3p	NM_001368769	B9D1	TTTTGCATGACCCTGGGAGTAGG#CCACGTTGGGGGTTATGCT#....((((((((((.((.((.((#)))).)).)))))))))).	3378	3397	1	-22.1	0	0.000153522	0.544	0	0	-10.28201203	16	19	10	3UTR		0	0
hsa-miR-3680-3p	NM_001369138	ALDH3A2	TTTTGCATGACCCTGGGAGTAGG#GCTTCCTGGAAGTTAGTTGCCAAAGTCATGCAAGC#.((((((((((((.((((((...#)))))).))...............)))))))))).	2313	2348	1	-21.4	1	0.008290616	0.559	0	0	-4.650164755	18	35	10	3UTR		0	1
hsa-miR-3680-3p	NM_001369268	ACAN	TTTTGCATGACCCTGGGAGTAGG#CCCGCCCCCGGGACCGTGCAGGC#.((((((((..((((((.((.((#)).)).))))))..)))))))).	8856	8879	1	-24.4	1	1.928887e-07	0.368	0	0	-7.860605781	18	23	8	3UTR		0	0
hsa-miR-3680-3p	NM_001369387	GNAL	TTTTGCATGACCCTGGGAGTAGG#ACTGCCCAGGAATGTCATGCT#....((((((((((((((((...#))).))))))...))))))).	5837	5858	1	-24.4	0	0.000754956	0.471	0	0	-9.546562469	16	21	7	3UTR		0	0
hsa-miR-3680-3p	NM_001369390	PRKAR1A	TTTTGCATGACCCTGGGAGTAGG#TCTACTCGGGTGGGCAAAAA#((((((.(.((((...(((((((#))))))))))).))))))).	3621	3641	1	-20.1	0	0.003425628	0.515	0	0	-8.362989197	18	20	11	3UTR		0	1
hsa-miR-3680-3p	NM_001369429	KMT5B	TTTTGCATGACCCTGGGAGTAGG#CTGCCTCTCAGGAGTCGGTATGCAC#...(((((((((((((((((((.#)))).))))))).)))...))))).	5072	5097	1	-23.9	0	0.01272633	0.5	0	0	-6.514540194	19	25	7	3UTR		0	0
hsa-miR-3680-3p	NM_001369512	STAT3	TTTTGCATGACCCTGGGAGTAGG#GCCCCAGTCCTCCTGCCTGGAGACAGTTGATGTGTCATGCAGAGC#(((((((((((((.((.((.(((#.))).)).)).)).............))))))))))).	4345	4390	1	-22.6	1	0.000746026	0.5	0	0	-4.794414364	20	38	11	3UTR		0	1
hsa-miR-3680-3p	NM_001369537	NTRK2	TTTTGCATGACCCTGGGAGTAGG#CTCCCTGGGAAATGCAGC#..((((((..(((.(((((....#))))).)))..)))))).	4940	4958	1	-22.2	1	0.000451854	0.603	1.3095424999999998	1.371413188	-8.112736763	14	18	6	3UTR		0	0
hsa-miR-3680-3p	XM_017015056	SNAPC3	TTTTGCATGACCCTGGGAGTAGG#TTACTCCCACAGTTTGCCCGTGTGTTATGTAT#...((((((((.((((((((((.#)))))))))............).)))))))).	2398	2430	1	-18.8	0	0.000850255	0.559	0	0	-9.861343503	18	32	9	3UTR		0	0
hsa-miR-3680-3p	XM_017015098	TSC1	TTTTGCATGACCCTGGGAGTAGG#CCTGTTTCCAGGGTCTGAGTGCAAGT#.((((((((((((((((((((((#)))))))))))))))...))))))).	3757	3783	1	-30	1	0.02017371	0.515	0	0	-3.793324837	22	26	15	3UTR		0	0
hsa-miR-3680-3p	XM_017015706	ADK	TTTTGCATGACCCTGGGAGTAGG#CTGCAACCTCCACTTCCCAGGTTCAAGCAAT#..((((.(((.((((((((((((#.)))..))).)))))).))).)))).	8683	8714	1	-23.8	0	0.1909038	0.471	0	0	-9.32546173	19	26	6	3UTR		0	0
hsa-miR-3680-3p	XM_017016312	PLCE1	TTTTGCATGACCCTGGGAGTAGG#CCTACTGCCTAGGTTGCAT#...((((..(((..((.((((((#)))))).))..))))))).	8336	8355	1	-20.9	0	0.000137471	0.588	0	0	-12.03053531	15	19	7	3UTR		0	0
hsa-miR-3680-3p	XM_017016498	HPSE2	TTTTGCATGACCCTGGGAGTAGG#CTGACAGCACACTCCCAGGAGAAATGTT#....((((..((((((((((...#.))))))))).)..)))).	1473	1501	1	-21.1	0	0.000376558	0.515	0	0	-11.8454586	14	19	9	3UTR		0	0
hsa-miR-3680-3p	XM_017016834	MYPN	TTTTGCATGACCCTGGGAGTAGG#CCTGCTCCCTGTTGTGTTAGGGATGTTTAGGTCATACTAGGAGCAAT#..((((((((((..(((((((((#)))))))))....................)))))).......)))).	4351	4398	1	-22.8	1	0.006883854	0.529	0	0	-7.10297125	19	47	9	3UTR		0	0
hsa-miR-3680-3p	XM_017016911	LGI1	TTTTGCATGACCCTGGGAGTAGG#CTGCAACCTCCAACTCCCGGGTTCAAGCAAT#..((((.(((.(((((((((.((#.)).))))))))).))).)))).	1247	1278	1	-27	0	0.04417879	0.426	0	0	-9.32546173	18	23	9	3UTR		0	0
hsa-miR-3680-3p	XM_017017391	KDM2A	TTTTGCATGACCCTGGGAGTAGG#CCTGCTCCTCTCCCTCCTAAGGAAAAGGGAGTAGCAGAT#.(((((((..(((((((((((((#)))))))))................)))).)).))))).	3837	3876	1	-23.2	1	0.008734165	0.456	0	0	-6.092220964	20	39	9	3UTR		0	0
hsa-miR-3680-3p	XM_017017868	PC	TTTTGCATGACCCTGGGAGTAGG#CCTATCTCCTGGGGGAAGGGGAGAT#((((.(.(..(((((((((((((#)))).)))))))))..).).)))).	4377	4402	1	-23.7	0	2.361595e-05	0.456	0	0	-11.89919428	19	25	9	3UTR		0	0
hsa-miR-3680-3p	XM_017018142	TMEM135	TTTTGCATGACCCTGGGAGTAGG#CCTAGCCCCAGGGATGAATCATAATTGTTCTAGGCCTTTCATGTC#....(((((((((((((..((((#))))..))))))).........................)))))).	6725	6770	1	-23.7	0	0.03425859	0.603	0	0	-9.546562469	17	45	7	3UTR		0	0
hsa-miR-3680-3p	XM_017018174	SPTBN2	TTTTGCATGACCCTGGGAGTAGG#CCTGCCTCAGGGTCATTCTCCTGCCATGCGAGGG#(((((((((((((((((.(((((#)))))))))))))))...........))))))).	8189	8223	1	-29	1	1.909863e-06	0.368	0	0	-3.937574446	22	34	15	3UTR		0	0
hsa-miR-3680-3p	XM_017020246	WSCD2	TTTTGCATGACCCTGGGAGTAGG#CTGCTTGCCTTTCCACCTCCAGGGCATGA#.....((((.((((((((((((.#))))))............)))))))))).	2995	3024	1	-20.9	0	4.689237e-05	0.456	0	0	-14.90810611	16	29	10	3UTR		0	0
hsa-miR-3680-3p	XM_017020302	GPC6	TTTTGCATGACCCTGGGAGTAGG#CCTGCTCTAGGGGATTTATCACTGGCTGTGAAAA#((((((((((((((.((((((((#)))))))).)))).....))).....))))))).	10881	10915	1	-20.9	1	0.000199131	0.618	0	0	-4.673024006	22	34	8	3UTR		0	0
hsa-miR-3680-3p	XM_017020649	DCUN1D2	TTTTGCATGACCCTGGGAGTAGG#CGTATCTTCCAGGCTTCATGGAT#...(.(((((.((((((((((.(#).)).))))))))..))))).).	2540	2563	1	-19.1	0	0.000677167	0.618	0	0	-13.45835184	17	23	8	3UTR		0	0
hsa-miR-3680-3p	XM_017021334	MNAT1	TTTTGCATGACCCTGGGAGTAGG#ACTTCAAAGGCTTTTATTACCAGGGTTTTGCT#....(((.((((((((..(((((#.)))))..)))))))).))).	2081	2113	1	-22	0	0.03079559	0.691	0	0	-11.8601974	16	21	8	3UTR		0	0
hsa-miR-3680-3p	XM_017021421	EXD2	TTTTGCATGACCCTGGGAGTAGG#TCTGCCTCCTGGCTGTGTTATGCGGAGC#(((((((((((((((((((((((#))))).))))))..).))))))))))).	3287	3315	1	-22	1	0.000163505	0.426	0	0	-3.937574446	23	28	11	3UTR		0	0
hsa-miR-3680-3p	XM_017021870	ARPP19	TTTTGCATGACCCTGGGAGTAGG#CTTACTCCTAGGCTCAAGTT#....((.(((.((((((((((((#)))))))))))).))).)).	1781	1801	1	-23	0	0.01294027	0.647	0	0	-13.91502348	17	20	12	3UTR		0	0
hsa-miR-3680-3p	XM_017021879	CHP1	TTTTGCATGACCCTGGGAGTAGG#CTTAGGCCCAGGGCATGG#.....((((.(((((((..((((#))))..))))))))))).	2689	2707	1	-23.3	0	0.00063287	0.588	0	0	-14.90810611	15	18	11	3UTR		0	0
hsa-miR-3680-3p	XM_017022124	GLDN	TTTTGCATGACCCTGGGAGTAGG#ACTCCTGGGGCTCAAGTGAT#..((((.(((((((((((((...#)))))))))).))).)))).	2030	2050	1	-22.1	0	2.155485e-06	0.426	0	0	-6.500687254	17	20	10	3UTR		0	0
hsa-miR-3680-3p	XM_017022206	MFGE8	TTTTGCATGACCCTGGGAGTAGG#GCCCTGGGGCATGTTGAAG#(((.(((((.(((((((.((...#)))))))))))))).))).	983	1002	1	-19.9	0	0.001641703	0.441	0	0	-8.212103189	17	19	14	3UTR		0	0
hsa-miR-3680-3p	XM_017022283	SCAPER	TTTTGCATGACCCTGGGAGTAGG#CCCAGGGCATGCAGT#..(((((((.(((((((......#)))))))))))))).	4026	4041	1	-25.5	1	5.25527e-05	0.397	0	0	-6.199507188	14	15	14	3UTR		0	0
hsa-miR-3680-3p	XM_017022681	SPPL2A	TTTTGCATGACCCTGGGAGTAGG#CTGCAATCTCCGACTCCCGGGTTCAAGCAAT#..((((.(((.(((((((((.((#.)).))))))))).))).)))).	5090	5121	1	-27	0	0.01416158	0.441	0	0	-9.32546173	18	23	9	3UTR		0	0
hsa-miR-3680-3p	XM_017023078	ZNF423	TTTTGCATGACCCTGGGAGTAGG#CCTGCTCCCCTTGGAAAAGAATCGTAGTAACCTAATGCATGCAGAC#.((((((((..((.(((((((((#)))))))))...)).......................)))))))).	4755	4801	1	-24.1	1	0.0080744	0.471	0	0	-8.717445699	19	46	9	3UTR		0	0
hsa-miR-3680-3p	XM_017023494	TBC1D24	TTTTGCATGACCCTGGGAGTAGG#CCTGCTCCTCCCATGGGGCTTTAGCCTCCCCTGACCATCTGCTCATGTAGC#..(((((((((((((((((((((#))))))))).....))))........................)))))))).	3378	3429	1	-24.1	1	0.001854418	0.397	0	0	-4.957000719	21	51	9	3UTR		0	0
hsa-miR-3680-3p	XM_017023892	ADGRG1	TTTTGCATGACCCTGGGAGTAGG#CCTGGTCCTGGGATTTATGCAAC#..((((((((.(((((((.((((#)))).)))))))..)))))))).	4197	4220	1	-25	1	0.005822292	0.515	0	0	-7.781775195	19	23	8	3UTR		0	0
hsa-miR-3680-3p	XM_017024551	SOCS7	TTTTGCATGACCCTGGGAGTAGG#GCTCCCACAGTTGTGCT#....(((((((..(((((((...#)))))))..))))))).	3081	3098	1	-21.4	0	0.000317191	0.471	0	0	-14.18249639	14	17	7	3UTR		0	0
hsa-miR-3680-3p	XM_017025013	PRCD	TTTTGCATGACCCTGGGAGTAGG#CCAGGGTCATTGCC#....((((((((((((.......#)))))))))).)).	2530	2544	1	-21.6	0	0.000137028	0.471	0	0	-9.546562469	12	14	10	3UTR		0	0
hsa-miR-3680-3p	XM_017025341	GLP2R	TTTTGCATGACCCTGGGAGTAGG#TCTGCTCCCAGGGACTCTTGA#.....((.(((((((((((((((#)))))))))))))..)).)).	1509	1530	1	-26.1	0	0.000139428	0.368	0	0	-15.97923457	17	21	13	3UTR		0	0
hsa-miR-3680-3p	XM_017025615	TRAPPC8	TTTTGCATGACCCTGGGAGTAGG#CCAGGGTCAGTCAAGT#.((((..(((((((((.......#)))))))))..)))).	5281	5297	1	-20.4	0	0.000281644	0.412	0	0	-7.237970133	13	16	9	3UTR		0	1
hsa-miR-3680-3p	XM_017025681	NEDD4L	TTTTGCATGACCCTGGGAGTAGG#CCTGCCCTGGCTGGCATGTGAGAA#(((((((((.(((((((.(((((#))))))))))..))))))))))).	4329	4353	1	-22.6	1	0.000182258	0.515	0	0	-5.180080915	21	24	11	3UTR		0	0
hsa-miR-3680-3p	XM_017025749	SMAD2	TTTTGCATGACCCTGGGAGTAGG#TCTCTCTTGGGGCCATGGCAAGAA#(((((((((.(((((((((.(((#)))))))))))).)))).))))).	1810	1834	1	-22.7	1	2.842241e-05	0.544	0	0	-5.180080915	21	24	12	3UTR		0	1
hsa-miR-3680-3p	XM_017025969	LDLRAD4	TTTTGCATGACCCTGGGAGTAGG#CCTTTGCAGAGTTCAAGTTTATGTTACTGCCAGGGTCAGACAGT#..(((..(((((((((.(((((.#.))))).)))))))))..))).	6984	7028	1	-26.8	0	5.550926e-05	0.485	0	0	-8.401646015	17	22	9	3UTR		0	0
hsa-miR-3680-3p	XM_017026063	NAPG	TTTTGCATGACCCTGGGAGTAGG#TCTTTTGCCCAGGCTGGAGTGCAGT#..((((((..(((((((......#.))))))..)..)))))).	1529	1554	1	-19.4	1	9.113577e-06	0.471	0	0	-7.255896846	13	19	6	3UTR		0	0
hsa-miR-3680-3p	XM_017028637	ADSL	TTTTGCATGACCCTGGGAGTAGG#CCCAGGTCAGGCAGAAG#((((((.(((.((((((......#))))))))).)))))).	3206	3223	1	-21.4	0	0.002340629	0.5	0	0	-8.306035456	15	17	9	3UTR		0	0
hsa-miR-3680-3p	XM_017028745	TBC1D22A	TTTTGCATGACCCTGGGAGTAGG#CCTGCCTTCCGTGTCCCCACCCCAGGGTCAAGGGT#...(.(.((((((((((.((.((#.)).)))))))))))).).).	3148	3183	1	-24.4	0	4.021598e-06	0.353	0	0	-12.1772639	16	21	12	3UTR		0	1
hsa-miR-3680-3p	XM_017029423	RPS6KA6	TTTTGCATGACCCTGGGAGTAGG#TATTTTGGGGGAAAGGAACAGTGTGTCCCAGGGTCAGAGTAT#...(((.(((((((((((.....#.)))))))))))..))).	6956	6998	1	-24.6	0	0.01202935	0.603	0	0	-8.058226729	14	18	11	3UTR		0	0
hsa-miR-3680-3p	XM_017029555	OPHN1	TTTTGCATGACCCTGGGAGTAGG#CTATCTCCTAGGTATGTCTGTAT#...((((.((((((((((((((.#))).))))))))...))))))).	2323	2346	1	-20.9	0	0.04168982	0.574	0	0	-8.828175123	18	23	8	3UTR		0	0
hsa-miR-3680-3p	XM_017029717	RPS6KA3	TTTTGCATGACCCTGGGAGTAGG#TCTAGTCCTAGAGTTGTGTC#....(((((((.((((((.((((#)))).)))))).))))))).	6079	6099	1	-20.8	0	0.001372332	0.559	0	0	-12.89336578	17	20	7	3UTR		0	0
hsa-miR-3680-3p	XM_017029762	TAFAZZIN	TTTTGCATGACCCTGGGAGTAGG#CCTTCTTGCCTTCAGATGTTCTCTCCCAGGGGCTGGCT#....((..(.(((((((((.(((#.)))))))))))).)..)).	1385	1423	1	-24.3	0	7.030221e-06	0.426	0	0	-14.6463904	15	20	12	3UTR		0	0
hsa-miR-3680-3p	XM_017029787	XG	TTTTGCATGACCCTGGGAGTAGG#GCTCCCCGGTTTGTAAAAT#(((((((.((((..((((((...#)))))).))))))))))).	1940	1959	1	-19.4	1	0.03470583	0.588	0	0	-8.397179906	17	19	11	3UTR		0	0
hsa-miR-3680-3p	XM_017029945	HS6ST2	TTTTGCATGACCCTGGGAGTAGG#GCTTTCAGGGCACTGTAAT#..(((((((.((((((((((...#)))))))))))).))))).	2284	2303	1	-20.6	1	0.000257521	0.603	0	0	-6.199507188	17	19	12	3UTR		0	0
hsa-miR-3680-3p	XM_017029961	SLC38A5	TTTTGCATGACCCTGGGAGTAGG#CCGCTCCCTAGGGTCCCTCCTGCCCAACATGTGGAGG#((((((((((((((((((((.((#)))))))).)))))).............)))))))).	1538	1575	1	-24.4	1	0.00011399	0.368	0	0	-3.937574446	22	37	8	3UTR		0	0
hsa-miR-3680-3p	XM_024446319	FOXP4	TTTTGCATGACCCTGGGAGTAGG#TCTACTCTCAGGCATGTC#....(((((..((((((((((((#))))))))))))))))).	5584	5602	1	-23.1	0	0.01079167	0.559	0	0	-13.61384341	17	18	17	3UTR		0	0
hsa-miR-3680-3p	XM_024446383	ANKS1A	TTTTGCATGACCCTGGGAGTAGG#CCTGCTCCTCTTGGGCGGGCGGC#..((((.((.(((.(((((((((#)))))))))...))))).)))).	3748	3771	1	-23.6	0	0.000271621	0.338	0	0	-8.60003364	18	23	9	3UTR		0	0
hsa-miR-3680-3p	XM_024446449	PRKN	TTTTGCATGACCCTGGGAGTAGG#CCTGCACCCAGTGGCTCGTGTC#....(((((((((((((.(((((#))))).))))).)).)))))).	3132	3154	1	-25.7	0	0.001740924	0.368	0	0	-9.546562469	18	22	6	3UTR		0	0
hsa-miR-3680-3p	XM_024446692	ITPRID1	TTTTGCATGACCCTGGGAGTAGG#CCCACCCCAGTGGAAATGCAGGGA#((((((((..(((((((.((.((#)).))))))).))..)))))))).	5646	5670	1	-22.8	1	0.01005092	0.397	0	0	-6.236470573	19	24	8	3UTR		0	0
hsa-miR-3680-3p	XM_024447004	CEP41	TTTTGCATGACCCTGGGAGTAGG#TCTGCTCTGGGGAATGCGT#...(((((..(((..((((((((#)))))))))))..))))).	6297	6316	1	-21.4	0	0.00228547	0.515	0	0	-10.4057258	16	19	11	3UTR		0	0
hsa-miR-3680-3p	XM_024447938	AKT3	TTTTGCATGACCCTGGGAGTAGG#CCCAGGGAATTGATGTAAGAA#((((((((.((((((((......#)))))))...).)))))))).	2167	2188	1	-21.2	1	0.03375796	0.544	0	0	-4.993964104	16	21	8	3UTR		0	0
hsa-miR-3680-3p	XM_024448724	TMEM25	TTTTGCATGACCCTGGGAGTAGG#CCTTCTGGGATTCACTGTGAGTGTCCTGAGCTCTCGGGGTTGATGG#.....((((((((((((((((((#.)))..)))))))))))).))).	2448	2494	1	-23.6	0	8.572862e-05	0.471	0	0	-13.66559964	18	23	12	3UTR		0	0
hsa-miR-3680-3p	XM_024448880	EPS8	TTTTGCATGACCCTGGGAGTAGG#CCCCATCCCAGGGTATAAACAGGAA#(((((....(((((((((...((#))...))))))))).....))))).	2811	2836	1	-21.4	0	0.02787527	0.647	0	0	-10.75224433	16	25	9	3UTR		0	0
hsa-miR-3680-3p	XM_024448925	ETFBKMT	TTTTGCATGACCCTGGGAGTAGG#TTTGCTCCCAGGCTGGAATGCAGT#..((((((..(((((((((((((#))))))))))))..)..)))))).	2629	2653	1	-26.1	1	6.888351e-05	0.5	0	0	-7.255896846	19	24	12	3UTR		0	0
hsa-miR-3680-3p	XM_024448985	NFYB	TTTTGCATGACCCTGGGAGTAGG#CCTGCTTTTTTCACTTAACAATATATTGGGAACATCTTTTCCAGGTCATGCAT#...(((((((.((((((((.(((#.)))))))))))))))))).	3138	3191	1	-22.9	0	0.00045974	0.691	0	0	-9.339314669	18	20	18	3UTR		0	1
hsa-miR-3680-3p	XM_024449858	ADAL	TTTTGCATGACCCTGGGAGTAGG#CCTGATCCCAGGGATGTT#....((((..((((((((.((((#)))).)))))))))))).	2115	2133	1	-22.6	0	0.001992588	0.426	0	0	-11.8454586	16	18	12	3UTR		0	0
hsa-miR-3680-3p	XM_024450159	ZFP90	TTTTGCATGACCCTGGGAGTAGG#CTACTTTCAGGAATGGCAT#...(((.....(((((((((((.#)))))))))))....))).	4137	4156	1	-19.3	0	0.01293364	0.5	0	0	-15.49553226	14	19	11	3UTR		0	0
hsa-miR-3680-3p	XM_024450656	ZNF652	TTTTGCATGACCCTGGGAGTAGG#TTGCTCCCTGGGTTTCTGCT#....(((.(((((.((((((((.#)))))))).)))))..))).	7569	7589	1	-24.8	0	0.003320832	0.588	0	0	-12.71703732	16	20	8	3UTR		0	0
hsa-miR-3680-3p	XM_024450770	MYO1D	TTTTGCATGACCCTGGGAGTAGG#GCTGCCAGGGTGAGGGCAGC#..((((.(.(((((((.(((...#))).))))))).)..)))).	3855	3875	1	-23.5	0	1.033423e-09	0.338	0	0	-7.557076912	15	20	7	3UTR		0	0
hsa-miR-3680-3p	XM_024451272	HDHD2	TTTTGCATGACCCTGGGAGTAGG#CCTTCCCAGGAACGTAACAGCCCTGTGATGTAAGC#.(((((((.(((((((((..(((#))))))))))..............)).))))))).	1059	1094	1	-20	1	0.000890999	0.559	0	0	-4.849714496	19	35	10	3UTR		0	0
hsa-miR-3680-3p	XM_024452167	TMPRSS6	TTTTGCATGACCCTGGGAGTAGG#CCTGACTCCAGGGTCCTTGCC#....(((.((((((.((((((((#)))).))))))))))..))).	3090	3111	1	-24.5	0	7.466852e-06	0.324	0	0	-12.59564696	17	21	10	3UTR		0	0
hsa-miR-3680-3p	XM_024452403	MBNL3	TTTTGCATGACCCTGGGAGTAGG#TGCTCTTAGGTAAAATGCAGC#..((((((...((((((((((..#))))))))))....)))))).	4893	4914	1	-20.3	1	0.004954484	0.588	0	0	-10.08067132	16	21	10	3UTR		0	1
hsa-miR-3680-3p	XM_024452983	LIMS2	TTTTGCATGACCCTGGGAGTAGG#CCAGGGCCATGCAGAT#.((((((((.((((((.......#)))))).)))))))).	1789	1805	1	-23.8	1	2.300344e-05	0.309	0	0	-5.035831306	14	16	8	3UTR		0	0
hsa-miR-3680-3p	XM_024453020	HECW2	TTTTGCATGACCCTGGGAGTAGG#CCACTTCTGGGGTCAAAACATTTTTCTTGTGCAC#...(((((((((((((((((.((#)))))))))))))))..............)))).	8185	8219	1	-23.3	0	0.04186755	0.618	0	0	-6.514540194	19	34	15	3UTR		0	0
hsa-miR-3680-3p	XM_024453460	NKIRAS1	TTTTGCATGACCCTGGGAGTAGG#TACTTCCCACCAAGGGGTCGGCT#....((.((((((((((((((..#)))))))......))))))))).	4117	4140	1	-20.6	0	0.000720797	0.559	0	0	-11.090249	16	23	9	3UTR		0	1
hsa-miR-3680-3p	XM_024453532	MYLK	TTTTGCATGACCCTGGGAGTAGG#CTATTTACCAGGGCATGG#.....((((.((((((((((((.#)))))).)))))))))).	8732	8750	1	-22	0	0.001092088	0.603	0	0	-14.90810611	16	18	10	3UTR		0	0
hsa-miR-3680-3p	XM_024454268	SLC4A4	TTTTGCATGACCCTGGGAGTAGG#CCTCTTATTTGTAGCTGCCAGGCTTTCTGTAAAAA#(((((((.((.(((((.(((...#.))).)))))...))))))))).	4463	4498	1	-19.5	1	0.008249331	0.691	0	0	-9.075983851	17	23	9	3UTR		0	0
hsa-miR-3680-3p	XM_047415683	CCSER1	TTTTGCATGACCCTGGGAGTAGG#TGTGCTTCTGGGGAGGCCTCAGGAAGCTTCCAATCGTGGCGGAAG#(((((((((((((((((((((.(#).)))))))))))....................))))).))))).	2994	3039	1	-20.1	1	8.330467e-05	0.412	0	0	-3.937574446	22	45	11	3UTR		0	0
hsa-miR-3680-3p	XM_047415907	TBC1D19	TTTTGCATGACCCTGGGAGTAGG#TCTACAGCTCCCAGAGTGAGCGATGCAGAAG#((((((((.((.((((((((...#.)))))))).)).)....))))))).	5445	5476	1	-22.9	1	6.249057e-05	0.485	0	0	-8.340767414	18	26	8	3UTR		0	1
hsa-miR-3680-3p	XM_047416067	SCOC	TTTTGCATGACCCTGGGAGTAGG#TGTACCCAGTGGGTCAACTTCTGCAAAAT#(((((((((((((((((......#.))))..)))))).....))))))).	1578	1607	1	-21.1	1	0.009189916	0.647	0	0	-3.937574446	17	26	7	3UTR		0	1
hsa-miR-3680-3p	XM_047416661	SUB1	TTTTGCATGACCCTGGGAGTAGG#TTCCTAGGTTTATGTGAAT#.(((((((((.((((((((....#)))))))).))))))))).	2851	2870	1	-19.8	1	0.000309542	0.632	0	0	-6.618099313	17	19	9	3UTR		0	0
hsa-miR-3680-3p	XM_047416815	TMEM161B	TTTTGCATGACCCTGGGAGTAGG#TGTATTCTCAGGGTGAATTAATGTAGT#..((((((.((((((((((((.(#).)))))))))))).).....))))).	1455	1482	1	-20.4	1	0.002187662	0.765	0	0	-6.013390378	19	27	12	3UTR		0	0
hsa-miR-3680-3p	XM_047417052	ZNF346	TTTTGCATGACCCTGGGAGTAGG#CTGCTCCCCTTTGGCAGGGGTCCTGTAGGT#.((((((.((((((((((((((.#))))))))........)))))).)))))).	1144	1174	1	-27.6	1	1.975935e-05	0.412	0	0	-6.106959767	20	30	8	3UTR		0	0
hsa-miR-3680-3p	XM_047417258	SAR1B	TTTTGCATGACCCTGGGAGTAGG#CTGCGCCCGGCCAGCATGCAT#...((((((...(((((.((((.#)))).)))))....)))))).	5611	5632	1	-22.2	0	0.002661269	0.574	0	0	-13.92862445	15	21	6	3UTR		0	1
hsa-miR-3680-3p	XM_047417436	CNOT6	TTTTGCATGACCCTGGGAGTAGG#CCTCTTCCAGGCATACTGCAT#...((((....((((((((.(((#))))))))))).....)))).	4576	4597	1	-19.8	0	0.003130901	0.588	0	0	-13.95184572	15	21	11	3UTR		0	0
hsa-miR-3680-3p	XM_047417759	ZDHHC11	TTTTGCATGACCCTGGGAGTAGG#CCTGCTCCTACCCATGCT#....(((((....((((((((((#))))))))))..))))).	2536	2554	1	-21.7	0	0.02398238	0.441	0	0	-18.24977733	15	18	10	3UTR		0	0
hsa-miR-3680-3p	XM_047418017	AHDC1	TTTTGCATGACCCTGGGAGTAGG#CCTGCTGTGGTCCCGTGGTGTGCAAAT#.(((((((.(((.((((((((((#))))).....))))).)))))))))).	5837	5864	1	-23.3	1	0.000185262	0.426	0	0	-6.138845108	20	27	10	3UTR		0	0
hsa-miR-3680-3p	XM_047418098	PDE10A	TTTTGCATGACCCTGGGAGTAGG#ACTTTCGGGTCATGTT#....(((((((((.((((((...#))))))))))))))).	5342	5358	1	-21.3	0	0.001554292	0.618	0	0	-10.40340239	15	16	15	3UTR		0	0
hsa-miR-3680-3p	XM_047418250	RNF217	TTTTGCATGACCCTGGGAGTAGG#CCTCCTTCCAGGCCATCTTGTGAGAC#(((((((.((.((((((((.(((#))).))))))))...)).))))))).	1228	1254	1	-21.9	1	0.001057005	0.544	0	0	-9.075983851	20	26	8	3UTR		0	0
hsa-miR-3680-3p	XM_047418568	FYN	TTTTGCATGACCCTGGGAGTAGG#CCCGGGTCTGCGGAGA#(((((((.(((((.(((......#))))))))))))))).	2009	2025	1	-21.3	1	1.706773e-05	0.353	0	0	-7.108049293	15	16	15	3UTR		0	0
hsa-miR-3680-3p	XM_047418652	GSTM4	TTTTGCATGACCCTGGGAGTAGG#CTACTCCCAGAAGCTTTGCAC#...((((.....((((((((((.#))))))))))......)))).	1173	1194	1	-22.6	0	0.03337151	0.456	0	0	-17.29864903	14	21	10	3UTR		0	0
hsa-miR-3680-3p	XM_047418692	HDAC2	TTTTGCATGACCCTGGGAGTAGG#CCTGTGTTGCCCAGGCTGGTCACAAACTCCTAGGCTCAAGCGAT#..((((.(((.(((((((((...#.))))))))).))).)))).	4830	4874	1	-23.4	0	0.000222275	0.426	0	0	-9.32546173	16	20	9	3UTR		0	0
hsa-miR-3680-3p	XM_047419409	L3MBTL3	TTTTGCATGACCCTGGGAGTAGG#CTGTCTCAGGTCATGCAT#...(((((((.(((((((.(((.#))))))))))))))))).	3744	3762	1	-23.3	0	0.002904014	0.559	0	0	-9.339314669	17	18	17	3UTR		0	0
hsa-miR-3680-3p	XM_047419458	SYNGAP1	TTTTGCATGACCCTGGGAGTAGG#TCTGCTTCCCAGGGATGCAGAGA#((((((((..(((((((((((((#)))))).))))))))))))))).	6113	6136	1	-28.8	1	2.992268e-05	0.485	0	0	-6.236470573	21	23	15	3UTR		0	0
hsa-miR-3680-3p	XM_047419740	IKZF1	TTTTGCATGACCCTGGGAGTAGG#CCTGCTGTGTGGGTCTGCAGGT#.((((((.(((((..(.((((((#)))))).)..))))))))))).	1866	1888	1	-24.7	1	5.030442e-07	0.353	0	0	-7.699249244	18	22	11	3UTR		0	0
hsa-miR-3680-3p	XM_047420059	PAXIP1	TTTTGCATGACCCTGGGAGTAGG#CTGCTTTCCTGGGGGATCAGACTGTGAAGC#((((((((((((((((((((((.#))))..))))))))..)))...))))))).	4690	4720	1	-19.8	1	0.001055753	0.574	0	0	-3.937574446	22	30	8	3UTR		0	0
hsa-miR-3680-3p	XM_047420067	AVL9	TTTTGCATGACCCTGGGAGTAGG#CTGCAACCTCCATCTCCCGGGTTCAAGCAAT#..((((.(((.((((((((..((#.))..)))))))).))).)))).	3051	3082	1	-24.5	0	0.01720591	0.441	0	0	-9.32546173	17	23	8	3UTR		0	0
hsa-miR-3680-3p	XM_047420082	IQCE	TTTTGCATGACCCTGGGAGTAGG#CCTGCCCCAGCGTCAAGTGCCAAAG#(((.(((((((.(((((.(((((#)))))))))).))))..))).))).	5009	5034	1	-23.9	0	0.005977486	0.397	0	0	-10.31640003	20	25	10	3UTR		0	0
hsa-miR-3680-3p	XM_047420100	LSM5	TTTTGCATGACCCTGGGAGTAGG#CCTTGTCGCGATATCAACGCGACCTCCGCCTCCCAGGTTCAAGTGAT#..((((.(((.((((((((..((#.))..)))))))).))).)))).	1864	1911	1	-23.1	0	0.005407549	0.412	0	0	-9.32546173	17	23	8	3UTR		0	0
hsa-miR-3680-3p	XM_047420438	CPA4	TTTTGCATGACCCTGGGAGTAGG#CCTGCCCCTCTCCAGCCAGCTCCCTGGAGTCGTGTG#....(((((((((.((((((.((#.)).)))))).)).))))))).	1531	1567	1	-25.5	0	0.001853556	0.368	0	0	-10.40340239	17	22	7	3UTR		0	0
hsa-miR-3680-3p	XM_047420623	C1GALT1	TTTTGCATGACCCTGGGAGTAGG#CCTCTCTCGGGGCCTCATCTCAGAT#.((((.(((((((((((((.(((#))))))))))))..))))..)))).	4050	4075	1	-21.7	0	0.002561298	0.515	0	0	-5.694283599	20	25	12	3UTR		0	0
hsa-miR-3680-3p	XM_047420707	SPDYE10	TTTTGCATGACCCTGGGAGTAGG#TCTGCATCCTCCGGGGTAAAGGCAGAAT#((((((...((((((((((((((#))))).)))..))))))....)))))).	1300	1328	1	-22.6	0	0.01551023	0.529	0	0	-8.851285568	20	28	6	3UTR		0	0
hsa-miR-3680-3p	XM_047420989	GARIN1B	TTTTGCATGACCCTGGGAGTAGG#TCCAGGGTCCTAGTGCC#....(((((((((((((......#)))))))))...)))).	1188	1205	1	-20.4	0	0.001932817	0.574	0	0	-9.546562469	13	17	9	3UTR		0	0
hsa-miR-3680-3p	XM_047421030	MGST3	TTTTGCATGACCCTGGGAGTAGG#TCTAGCTCTCAGGATATGCAT#...((((((..((((((((((((#)))).)))))))).)))))).	893	914	1	-21.3	0	0.01084209	0.647	0	0	-10.58182114	18	21	8	3UTR		0	0
hsa-miR-3680-3p	XM_047421178	MTHFR	TTTTGCATGACCCTGGGAGTAGG#CTTGCTCCAGGGTCTTGGGC#...(.((.((((((.((((((((#)))))))))))))).)).).	3928	3948	1	-24.4	0	8.863949e-06	0.309	0	0	-13.68266186	17	20	14	3UTR		0	0
hsa-miR-3680-3p	XM_047422226	HMBOX1	TTTTGCATGACCCTGGGAGTAGG#GCTGTTAGGGTCTTGTT#....(((.((((((((.(((...#))).)))))))).))).	1605	1622	1	-20	0	0.002761673	0.5	0	0	-11.8601974	14	17	8	3UTR		0	0
hsa-miR-3680-3p	XM_047422638	SPTLC1	TTTTGCATGACCCTGGGAGTAGG#CCTAGGGACGTGTAAC#..(((((((.(((((((......#))))))).))))))).	2179	2195	1	-20.8	1	0.01795507	0.574	0	0	-6.199507188	14	16	7	3UTR		0	0
hsa-miR-3680-3p	XM_047422800	RNF38	TTTTGCATGACCCTGGGAGTAGG#TTTGCCCCTAGGGTTGTCAGTGCAT#...((((((((((((((.(((((#))))).)))))))))....))))).	3686	3711	1	-23	0	0.00053372	0.632	0	0	-6.514540194	19	25	9	3UTR		0	0
hsa-miR-3680-3p	XM_047422817	LINGO2	TTTTGCATGACCCTGGGAGTAGG#TGTATTTCCAGGGTCTCTCTTCATCTCTGTGTCAAGAC#(((((((((((((((((((((.(#).))))))))))))).............))).))))).	6242	6280	1	-23.2	1	0.008696313	0.603	0	0	-3.937574446	22	38	13	3UTR		0	1
hsa-miR-3680-3p	XM_047423020	FNBP1	TTTTGCATGACCCTGGGAGTAGG#CGTGCTCTTCAGGGCATGTGGAAT#(((((((((.(((((((((((.(#).)))))).)))))))))))))).	3305	3329	1	-25.8	1	0.000285208	0.588	0	0	-5.180080915	21	24	14	3UTR		0	0
hsa-miR-3680-3p	XM_047423341	ST7L	TTTTGCATGACCCTGGGAGTAGG#CCTACCTCACAGGGTTGTTGTGAGGA#(((((((((((((((.(((((((#))))).)).))))))))).)))))).	1869	1895	1	-23.6	1	0.000920222	0.603	0	0	-4.170623527	22	26	9	3UTR		0	0
hsa-miR-3680-3p	XM_047423501	BNC2	TTTTGCATGACCCTGGGAGTAGG#TCTACCCTGTCCAGGGTTTGCAT#...((((.(((((((((..((((#.))))))))))))))))).	11409	11432	1	-22.6	0	0.000202169	0.588	0	0	-8.828175123	17	19	17	3UTR		0	0
hsa-miR-3680-3p	XM_047423564	TBC1D2	TTTTGCATGACCCTGGGAGTAGG#CTTACTTACCCAGGGATGCC#....((((..(((((((((((((#))))))..))))))))))).	3093	3113	1	-22.4	0	0.00013718	0.471	0	0	-11.8454586	17	20	11	3UTR		0	0
hsa-miR-3680-3p	XM_047423775	WNK2	TTTTGCATGACCCTGGGAGTAGG#TCTGCTCACCCCTGGCATGCAGAC#.((((((((.((..(((((((((#))))))).))...)))))))))).	6619	6643	1	-23	1	0.001441912	0.353	0	0	-7.181801836	19	24	10	3UTR		0	0
hsa-miR-3680-3p	XM_047424282	RNF220	TTTTGCATGACCCTGGGAGTAGG#CCTGTTCCAGCTCTGTTCCCAGGGTGGGGCAGGGA#((((((.(.((((((((((((((#.)))))))))))))).).)))))).	1269	1304	1	-28.3	0	0.007580855	0.338	0	0	-6.537650639	21	25	14	3UTR		0	0
hsa-miR-3680-3p	XM_047424310	KIRREL1	TTTTGCATGACCCTGGGAGTAGG#CTGCTCCCCACTCATTTCTGATGGGTTTGCAAAGG#(((((((.(((((.((((((((.#))))))))..............)))))))))))).	5664	5699	1	-25.2	1	0.002717581	0.485	0	0	-7.108049293	20	35	12	3UTR		0	0
hsa-miR-3680-3p	XM_047424897	LARP4B	TTTTGCATGACCCTGGGAGTAGG#CCTACTCCAGGGTCATA#......((((((((.((((((((#)))))))))))))))).	6818	6835	1	-27.7	0	0.000978949	0.559	0	0	-16.30200796	16	17	16	3UTR		0	1
hsa-miR-3680-3p	XM_047425105	FUOM	TTTTGCATGACCCTGGGAGTAGG#CTCCCAGTGGCAGCT#....((.((.(((((((((....#))))))).)))))).	495	510	1	-19.2	0	0.000566153	0.338	0	0	-12.33275547	13	15	7	3UTR		0	0
hsa-miR-3680-3p	XM_047425479	TMEM234	TTTTGCATGACCCTGGGAGTAGG#CCTCTCCCAGGCTTAGTCAGCT#....((.((((((((((((.(((#)))))))))))....)))))).	670	692	1	-24.5	0	0.003421072	0.529	0	0	-11.090249	17	22	11	3UTR		0	0
hsa-miR-3680-3p	XM_047425482	MAPK8	TTTTGCATGACCCTGGGAGTAGG#CTATCCTTCAGGGTTATGTG#....((((((((((((((.(((.#))))))..))))))))))).	2227	2247	1	-22.1	0	0.00050782	0.618	0	0	-9.546562469	17	20	11	3UTR	MIRT501958	0	0
hsa-miR-3680-3p	XM_047425550	ZNF248	TTTTGCATGACCCTGGGAGTAGG#TCTTGATGTTTCTTCTGAGCTCCAGGGTCAGGCAGT#..((((.((((((((((..((((#.))))..).))))))))).)))).	836	872	1	-24.9	0	0.000126691	0.544	0	0	-6.500687254	18	24	9	3UTR		0	1
hsa-miR-3680-3p	XM_047425632	ZNF487	TTTTGCATGACCCTGGGAGTAGG#CCTGTAAATAAACACCACAGGGTTATGGAGAT#.(((.((((((((((((.((...#.)).)).)))))))))).))).	1146	1178	1	-22.6	0	0.005057038	0.574	0	0	-7.912362012	17	22	10	3UTR		0	0
hsa-miR-3680-3p	XM_047425710	UROS	TTTTGCATGACCCTGGGAGTAGG#CCATGGAACTATGACTGTTACTGTCTCTCCCAGGGTTTTGA#.....((.(((((((((((.(((#.)))))))))))))).)).	1098	1139	1	-25	0	0.004170971	0.559	0	0	-15.97923457	16	19	14	3UTR		0	0
hsa-miR-3680-3p	XM_047426567	RRAS2	TTTTGCATGACCCTGGGAGTAGG#TATGGAATTGATCTTTCCAGGGTCAG#.......((((((((((((....#.)))))))))))).	1337	1363	1	-20.7	0	0.000138419	0.735	0	0	-17.11024494	12	14	12	3UTR		0	0
hsa-miR-3680-3p	XM_047426630	FLI1	TTTTGCATGACCCTGGGAGTAGG#CCTGCTTCCTTCAGGTCTCAGACCAGGACTTTATGGCTCATGCAGAT#.(((((((((((..(((((((((#))))))))).........................)).))))))))).	3169	3216	1	-24.1	1	0.007269512	0.574	0	0	-5.939295368	20	47	9	3UTR		0	0
hsa-miR-3680-3p	XM_047426686	BACE1	TTTTGCATGACCCTGGGAGTAGG#CCTACTCCTACCTGGTCAACCCGCTGCT#....((((((((.((((((((((#))))))))))...)))))......))).	2916	2944	1	-24	0	0.004682719	0.441	0	0	-10.83569308	18	28	10	3UTR		0	0
hsa-miR-3680-3p	XM_047426959	CAPRIN1	TTTTGCATGACCCTGGGAGTAGG#CCTGTATCTTAGGGGAATGGAT#...(.(((..((((((((.((((#))))..))))))))..))).).	4174	4196	1	-20.2	0	0.004846003	0.618	0	0	-12.9324735	16	22	8	3UTR		0	1
hsa-miR-3680-3p	XM_047427522	UVRAG	TTTTGCATGACCCTGGGAGTAGG#TTGCCTCAGGGTTGCAAAC#.((((((..((((((((.((((.#)))))))))))))))))).	2716	2735	1	-22.2	1	0.00012959	0.603	0	0	-7.163349425	18	19	18	3UTR		0	0
hsa-miR-3680-3p	XM_047427690	FAR1	TTTTGCATGACCCTGGGAGTAGG#CCTTTTCTGAGCTACCCATGGAAGTCATGCAGC#..((((((((((((((((((...#.))).)))).))..))))))))).	2799	2832	1	-23.3	1	0.001442935	0.544	0	0	-4.957000719	18	24	9	3UTR		0	0
hsa-miR-3680-3p	XM_047428407	ALDH1L2	TTTTGCATGACCCTGGGAGTAGG#CCTGCCTCAGGGCCTCTGTCCTTATTCTTCCTCTTCCCAGGGGTGTGCT#....((((..(((((((((.(((#.))).)))))))))..)))).	5971	6020	1	-27.9	0	7.130914e-05	0.544	0	0	-11.8454586	16	21	9	3UTR		0	0
hsa-miR-3680-3p	XM_047428493	STX2	TTTTGCATGACCCTGGGAGTAGG#CTTGGACCAGGGCATGTT#....(((((.((((((...((((#))))..))))))))))).	1006	1024	1	-19.7	0	0.002350674	0.544	0	0	-10.78906894	15	18	11	3UTR		0	0
hsa-miR-3680-3p	XM_047428881	CNOT2	TTTTGCATGACCCTGGGAGTAGG#TTTCCAGGGTTGTGTT#....(((((((((((((((....#))))))))))))))).	2369	2385	1	-22.7	0	0.001575664	0.588	0	0	-9.546562469	15	16	15	3UTR		0	0
hsa-miR-3680-3p	XM_047429143	LMBR1L	TTTTGCATGACCCTGGGAGTAGG#TCCCAGGGTTTGCT#....(((.((((((((((.....#))))))))))))).	2209	2223	1	-23	0	4.816043e-05	0.635	0	0	-11.8601974	13	14	13	3UTR		0	0
hsa-miR-3680-3p	XM_047429149	ATF7IP	TTTTGCATGACCCTGGGAGTAGG#CCTACTGCCAGTGCTGCAC#...((((.(.(.((((.((((((#)))))).)))).)))))).	2612	2631	1	-20.9	0	0.01013268	0.485	0	0	-13.4174849	16	19	6	3UTR		0	0
hsa-miR-3680-3p	XM_047429346	IKZF4	TTTTGCATGACCCTGGGAGTAGG#CCTCTCTCCTAGGGTTTCCTTTGTAGC#..(((((.(((((((((((.(((#)))..))))))))))).....))))).	4599	4626	1	-22.8	0	0.000337911	0.544	0	0	-7.270635649	19	27	11	3UTR		0	0
hsa-miR-3680-3p	XM_047430277	CHAMP1	TTTTGCATGACCCTGGGAGTAGG#CCTACTCCTGGGCCTTACATGTC#....(((((..((((((((((((#)))))))))))).....))))).	5282	5305	1	-23.7	0	0.000167576	0.529	0	0	-13.61384341	17	23	12	3UTR		0	0
hsa-miR-3680-3p	XM_047430286	UBAC2	TTTTGCATGACCCTGGGAGTAGG#CCCGGGGACCGAGCAT#...(((.((.(((((((......#)))))))..)).))).	1154	1170	1	-18	0	2.52519e-08	0.397	0	0	-9.300733197	12	16	7	3UTR		0	1
hsa-miR-3680-3p	XM_047430436	GPALPP1	TTTTGCATGACCCTGGGAGTAGG#CCGCCTCCTGGGTTCAAGCGAT#..((((.(((.((((((((..((#))..)))))))).))).)))).	2365	2387	1	-22	0	0.008383957	0.426	0	0	-9.32546173	17	22	8	3UTR		0	0
hsa-miR-3680-3p	XM_047430609	CARS2	TTTTGCATGACCCTGGGAGTAGG#CCATGAACCTGCTCACGACAAGACGCACCCATGCTTCTCAGGGTCAAGGCT#....((.((((((((((((((((#.)).)))))).))))))))..)).	1223	1274	1	-25.9	0	8.427812e-05	0.471	0	0	-11.090249	18	24	8	3UTR		0	0
hsa-miR-3680-3p	XM_047430966	PRIMA1	TTTTGCATGACCCTGGGAGTAGG#CCTTTCCTGGGGTTAACAATGCC#....(((((((((((((((.(((#))))))))))))))....)))).	3386	3409	1	-21.9	0	0.000102892	0.574	0	0	-9.546562469	18	23	14	3UTR		0	0
hsa-miR-3680-3p	XM_047431338	ISG20L2	TTTTGCATGACCCTGGGAGTAGG#CCACAGGTGTCCCAGGGTGCTCTGTGCC#....((((((((((((((.....#.)))))))))....))))).	2114	2142	1	-21	0	1.522849e-05	0.515	0	0	-9.546562469	14	20	9	3UTR		0	0
hsa-miR-3680-3p	XM_047431342	HYI	TTTTGCATGACCCTGGGAGTAGG#CCAGTGCCAGGGTTGCTGTGAAGA#((((((((((((((((.(.(.((#))).).))))))))).))))))).	1093	1117	1	-21.9	1	0.000743719	0.471	0	0	-3.937574446	20	24	9	3UTR		0	0
hsa-miR-3680-3p	XM_047431601	PSEN1	TTTTGCATGACCCTGGGAGTAGG#CCAAATAAGGTCTCCCAGGGTTAGATGACTGCGGGAA#(((((((((((((((((((....#.))))))))))))......))))))).	4735	4772	1	-27.1	1	3.580537e-05	0.485	0	0	-3.937574446	19	27	12	3UTR		0	0
hsa-miR-3680-3p	XM_047431634	FANCM	TTTTGCATGACCCTGGGAGTAGG#CCGAGGCCTCCCCAGCCATGCAGGAC#(((((((((...(((((.(.(((#.))))))))).))))))))).	5887	5913	1	-21.3	1	6.481989e-05	0.544	0	0	-11.3516587	18	21	9	3UTR		0	0
hsa-miR-3680-3p	XM_047431799	RPS6KL1	TTTTGCATGACCCTGGGAGTAGG#CCTGCCCCAGGGGTGCAAGAG#((((((((..(((((((.(((((#)))))))))))))))))))).	2695	2716	1	-30.5	1	2.016032e-05	0.368	0	0	-6.236470573	20	21	20	3UTR		0	0
hsa-miR-3680-3p	XM_047431919	NEK9	TTTTGCATGACCCTGGGAGTAGG#CCTTCATGGCTCTTAGGGTTCTGA#.....((.((((((((((((...#.)))))))))))).)).	3735	3759	1	-20.8	0	1.29179e-06	0.515	0	0	-15.97923457	14	17	12	3UTR		0	1
hsa-miR-3680-3p	XM_047432042	LOC124903372	TTTTGCATGACCCTGGGAGTAGG#CCTACATTCAAGGAGAGGGGACCATGCAAAGG#(((((((((.(((((((.(((((#))))).))))......)))...))))))))).	1713	1745	1	-21.2	1	0.002711482	0.544	0	0	-5.180080915	21	32	9	3UTR		0	0
hsa-miR-3680-3p	XM_047432450	IL16	TTTTGCATGACCCTGGGAGTAGG#CTGATTCTCAGGGTCTCTGCT#....(((.((((((((((((.((#)).))))))))))))..))).	4341	4362	1	-24	0	2.736588e-05	0.397	0	0	-11.8601974	17	21	12	3UTR		0	0
hsa-miR-3680-3p	XM_047432540	MYO5A	TTTTGCATGACCCTGGGAGTAGG#CCTGAATCTTCTCAGGTCTTCCAGGTCATGCT#....((((((.((((((((....#.)))))))))))))).	8339	8371	1	-23	0	0.01460849	0.471	0	0	-12.37133694	14	16	14	3UTR		0	1
hsa-miR-3680-3p	XM_047432786	LINS1	TTTTGCATGACCCTGGGAGTAGG#TCTGTCTCCCAGGCTCACTGCAGC#..((((((((.((((((((((((#)))).)))))))).))).))))).	1700	1724	1	-26.3	1	0.000571754	0.441	0	0	-7.781775195	20	24	8	3UTR		0	0
hsa-miR-3680-3p	XM_047433083	ATP8B4	TTTTGCATGACCCTGGGAGTAGG#CTGGTAATTTGATCAAATTTATTCAAAAAGCTCTCAGTCTGTGTCATGTAAGGA#((((((((((((((((((((...#.))))))))...).))))))))))).	4338	4392	1	-23.2	1	0.005381919	0.603	0	0	-3.937574446	20	26	11	3UTR		0	0
hsa-miR-3680-3p	XM_047433796	SMG1	TTTTGCATGACCCTGGGAGTAGG#CCTGCAACCCCAGGGTCAAGGGTGAAGG#((((((.((((((((((.(((((#)))))...))))))))))...)))))).	11396	11424	1	-28.9	0	1.195099e-05	0.412	0	0	-5.481260981	21	28	10	3UTR		0	0
hsa-miR-3680-3p	XM_047434336	SMPD3	TTTTGCATGACCCTGGGAGTAGG#CTCTTCCCAGGGTCTCGCAT#...(((..(((((((((((.((.#)).)))))))))))..))).	2925	2945	1	-27.4	0	0.00111864	0.529	0	0	-10.37186166	16	20	11	3UTR		0	0
hsa-miR-3680-3p	XM_047434511	SLC6A2	TTTTGCATGACCCTGGGAGTAGG#CCAGGGTGGGGCAGGGAGATGGTTTTGTCTCCCAGGGTCCTGA#.....((.(((((((((((((((#.)))).))))))))))).)).	3382	3425	1	-25.1	0	4.482272e-08	0.368	0	0	-15.97923457	17	21	11	3UTR		0	0
hsa-miR-3680-3p	XM_047434685	ATF7IP2	TTTTGCATGACCCTGGGAGTAGG#CCATCTCCCTGGTTCAAGCAAT#..((((.(((.((.(((((..((#))..))))).)).))).)))).	2818	2840	1	-20.5	0	0.02198723	0.471	0	0	-10.18230165	16	22	5	3UTR		0	0
hsa-miR-3680-3p	XM_047435224	POLG2	TTTTGCATGACCCTGGGAGTAGG#ATTCCCAGGTTCAAGCAGT#..((((.(((.(((((((((...#))))))))).))).)))).	2834	2853	1	-22.9	0	0.01186074	0.426	0	0	-9.32546173	16	19	9	3UTR		0	0
hsa-miR-3680-3p	XM_047435650	ARSG	TTTTGCATGACCCTGGGAGTAGG#CCCGCGCCCATTGGCAACCAGGGTCGTGGGAAGC#((((.(((((((((((..((...#.))..))))))))))).)))).	2530	2564	1	-27.1	0	2.405088e-06	0.397	0	0	-8.056611621	17	22	11	3UTR		0	0
hsa-miR-3680-3p	XM_047435736	TANC2	TTTTGCATGACCCTGGGAGTAGG#CCAATATTTCCACCCAGGGTCATGCC#....(((((((((((((......#.))))))))))))).	7661	7687	1	-28.5	0	0.000136948	0.544	0	0	-9.546562469	13	15	13	3UTR		0	0
hsa-miR-3680-3p	XM_047435790	MILR1	TTTTGCATGACCCTGGGAGTAGG#CTACATCTCAGGGTAAGATGCT#....((((.(((((((((((((.#)))).)))))))))...)))).	1102	1124	1	-24.2	0	0.000839409	0.691	0	0	-10.60295213	17	22	9	3UTR		0	0
hsa-miR-3680-3p	XM_047436214	ARL17A	TTTTGCATGACCCTGGGAGTAGG#CCCGGGGTCTTGAAAATAATTCCATGCAT#...((((((((((((((......#)))))))))..............))))).	878	907	1	-21.5	0	0.04805891	0.529	0	0	-6.514540194	14	29	9	3UTR		0	1
hsa-miR-3680-3p	XM_047436306	PMP22	TTTTGCATGACCCTGGGAGTAGG#CCTGTTTTCAGGGAGGAAACAGACCAGGCTTTGTGCAGC#..(((((((((((((((((((((#))))))))))))).................)))))))).	1049	1088	1	-20.5	1	0.001410543	0.426	0	0	-4.957000719	21	39	13	3UTR		0	0
hsa-miR-3680-3p	XM_047436344	VPS53	TTTTGCATGACCCTGGGAGTAGG#CTGCAACCTCCGCCTCCCAGGTTCAAGCAAT#..((((.(((.((((((((..((#.))..)))))))).))).)))).	3047	3078	1	-26	0	0.01481339	0.412	0	0	-9.32546173	17	23	8	3UTR		0	0
hsa-miR-3680-3p	XM_047436697	METTL16	TTTTGCATGACCCTGGGAGTAGG#CCCAGGGTCACACAGAGC#(((((..((((((((((......#))))))))))..))))).	3589	3607	1	-24.1	0	0.000253217	0.485	0	0	-7.382219742	15	18	10	3UTR		0	0
hsa-miR-3680-3p	XM_047437092	RECQL5	TTTTGCATGACCCTGGGAGTAGG#TGCTCTCTGGAGGGTTAACTCTGCCTGTCCCCAGGGTCTGCT#....(((.(((((((((.(((((#.)))).))))))))))))).	2533	2575	1	-27.7	0	7.420354e-05	0.368	0	0	-11.8601974	17	20	13	3UTR		0	0
hsa-miR-3680-3p	XM_047437812	GREB1L	TTTTGCATGACCCTGGGAGTAGG#TCTATCCTAGGCAGTTATGCAAT#..((((((((((((((((.((((#)))))))))))..))))))))).	6397	6420	1	-23.4	1	0.001055385	0.603	0	0	-4.957000719	20	23	11	3UTR		0	0
hsa-miR-3680-3p	XM_047437862	FHOD3	TTTTGCATGACCCTGGGAGTAGG#TTACTCCCAGGAGTGTGCT#....((((.(((((((((((((.#))))))))))).)))))).	5658	5677	1	-25.9	0	1.058519e-05	0.471	0	0	-10.60295213	17	19	11	3UTR		0	0
hsa-miR-3680-3p	XM_047438580	CCDC9	TTTTGCATGACCCTGGGAGTAGG#TCTAAGGGGGGAGGAGCCAGGGTCTGCGAGC#.((((((.((((((((.......#.)))))))))))))).	2022	2053	1	-23.3	1	0.000135249	0.309	0	0	-6.106959767	14	16	14	3UTR		0	0
hsa-miR-3680-3p	XM_047438939	MBD3	TTTTGCATGACCCTGGGAGTAGG#TCTGCTGTGGGGGGCATGCAGGAC#(((((((((.((((.(.((((((#)))))).).)))).))))))))).	1751	1775	1	-27.4	1	8.828974e-05	0.309	0	0	-5.915530475	20	24	9	3UTR		0	0
hsa-miR-3680-3p	XM_047438942	FXYD5	TTTTGCATGACCCTGGGAGTAGG#TGCTTAACCAGAGGGCAAGGGGCCCAGGGCCCCATGCAGGGA#(((((((((.(((((((......#.)))))))...))))))))).	1713	1755	1	-25	1	5.08844e-06	0.412	0	0	-5.180080915	16	21	9	3UTR		0	0
hsa-miR-3680-3p	XM_047439047	SHFL	TTTTGCATGACCCTGGGAGTAGG#CCTGGGTCCCATTTTCAGCGCCCAGGGTCACAGAT#.((((..((((((((((.((...#.)).)))))))))))))).	955	990	1	-24.1	0	0.000411882	0.456	0	0	-7.237970133	16	19	14	3UTR		0	0
hsa-miR-3680-3p	XM_047439414	SMIM7	TTTTGCATGACCCTGGGAGTAGG#CCTGGTTTTGTTGCCAAAATGAAACGCCCGGGGTTGGCGC#...(((..(((((((((.((...#.)).))))))))).))).	1152	1192	1	-22	0	1.637398e-05	0.5	0	0	-10.37186166	14	18	9	3UTR		0	0
hsa-miR-3680-3p	XM_047439648	YIF1B	TTTTGCATGACCCTGGGAGTAGG#CCGCCCCAGGGCGTGG#.....((((.(((((((.((.((#))))))))))))))).	1131	1147	1	-22.1	0	2.468616e-08	0.412	0	0	-14.90810611	15	16	15	3UTR		0	0
hsa-miR-3680-3p	XM_047439966	EPB41L1	TTTTGCATGACCCTGGGAGTAGG#TGCTCTCCAGGGTCT#........(((((((((((((..#))))).)))))))).	5908	5923	1	-23.6	0	0.000165473	0.574	0	0	-19.42387987	13	15	8	3UTR		0	1
hsa-miR-3680-3p	XM_047440632	LOC124904942	TTTTGCATGACCCTGGGAGTAGG#CCTGCTGCCAGGTCCCCAAAAG#(((((...((.(((((.((((((#)))))).)))))))..))))).	1282	1304	1	-22.4	0	0.000117954	0.397	0	0	-12.52062915	18	22	7	3UTR		0	0
hsa-miR-3680-3p	XM_047440895	C21orf58	TTTTGCATGACCCTGGGAGTAGG#CTTGCTCCGGGTCCCCTGCAGT#..(((((.(((((..((((((((#)))))))))))))...))))).	1437	1459	1	-23.6	0	8.867014e-05	0.324	0	0	-8.862925126	18	22	13	3UTR		0	0
hsa-miR-3680-3p	XM_047441505	APOL4	TTTTGCATGACCCTGGGAGTAGG#CCTGTCTTACCAGCATCCACTCTCCCTTGTCCTCCCGGGGGTGTAT#...(((((..(((((((((.(((#.)))....)))))))))))))).	3134	3180	1	-22.3	0	7.394424e-05	0.441	0	0	-8.81343632	17	23	14	3UTR		0	0
hsa-miR-3680-3p	XM_047442067	NHSL2	TTTTGCATGACCCTGGGAGTAGG#CCTAGGGCGTAAAATTCAAAGAGGTGCCCGCTCTCAGGGCCATGCAAGT#.((((((((.((((((((((.((#.)).)))))))))).)))))))).	7725	7774	1	-31.5	1	0.01203805	0.456	0	0	-5.035831306	20	24	10	3UTR		0	0
hsa-miR-3680-3p	XM_047442089	IL2RG	TTTTGCATGACCCTGGGAGTAGG#CCTGAACCCCAATCCTCTGACAGAAGAACCCCAGGGTCCTGTAGC#..(((((.(((((((((.((...#.))))))))))).))))).	1046	1091	1	-25.3	0	1.384091e-05	0.5	0	0	-7.270635649	16	19	11	3UTR		0	0
hsa-miR-3680-3p	XM_047442253	HDAC8	TTTTGCATGACCCTGGGAGTAGG#GCTCGATGCTGGACATACTTGACCGGGGTCATCCTAGGGAAAA#((((.((((((((((((((((..#.)))))..))))))))))....).)))).	1019	1062	1	-21.7	0	1.106091e-05	0.507	0	0	-8.056611621	20	29	10	3UTR		0	0
hsa-miR-3680-3p	XM_047443119	CHRM3	TTTTGCATGACCCTGGGAGTAGG#GCTCTCAGGGAAATGTC#....((((..((((((((((...#))))))))))..)))).	8260	8277	1	-22.1	0	2.673075e-05	0.559	0	0	-11.8454586	14	17	10	3UTR		0	0
hsa-miR-3680-3p	XM_047443537	LONRF2	TTTTGCATGACCCTGGGAGTAGG#CCTGGGATGGGCAGTTTCTCCTGGGTCAGCGAGGC#((((((.((((((.(((((....#.))))))))))))))))).	6446	6481	1	-22.9	0	3.218047e-06	0.515	0	0	-6.338100899	17	19	17	3UTR		0	0
hsa-miR-3680-3p	XM_047443741	ATG4B	TTTTGCATGACCCTGGGAGTAGG#CTTGCTCCCAGGCGCCGGTTCTGTGGT#..(((((.(((((((((((((((#)))))))))))).....))).))))).	1733	1760	1	-23.2	0	6.655736e-05	0.471	0	0	-7.270635649	20	27	12	3UTR		0	0
hsa-miR-3680-3p	XM_047443853	PRKD3	TTTTGCATGACCCTGGGAGTAGG#TCTGCTTTTTAGCAGGGCCAGTGCAGGGT#((((((((..(((((((((((((#))))))))....)))))...)))))))).	4509	4538	1	-21.6	1	3.86161e-05	0.574	0	0	-6.236470573	21	29	8	3UTR		0	0
hsa-miR-3680-3p	XM_047443869	LCLAT1	TTTTGCATGACCCTGGGAGTAGG#CTTACTTCATCTGGGTCAGCT#....((.((((((..((((((((#))))))))....)))))))).	6654	6675	1	-21.4	0	7.689345e-05	0.515	0	0	-12.68253848	16	21	8	3UTR		0	0
hsa-miR-3680-3p	XM_047444121	SP110	TTTTGCATGACCCTGGGAGTAGG#CCTAATCCCAGGGCAGGAAAT#.(((.(.((.((((((((.((((#)))).))))))))))).))).	4156	4177	1	-24	0	4.532179e-05	0.603	0	0	-10.69855502	18	21	11	3UTR		0	0
hsa-miR-3680-3p	XM_047444227	ANKRD36	TTTTGCATGACCCTGGGAGTAGG#CTGCTATCAGGGTTGCAT#...((((..(((((((.(((((.#))))).))))))))))).	10668	10686	1	-21.6	0	0.001217906	0.588	0	0	-9.884564781	16	18	11	3UTR		0	0
hsa-miR-3680-3p	XM_047444487	NDUFA10	TTTTGCATGACCCTGGGAGTAGG#CTGCTCCCCTTGGTGTGTAAT#..((((((.(((..((((((((.#))))))))...))))))))).	7592	7613	1	-22.2	1	0.006839532	0.441	0	0	-8.159360908	17	21	9	3UTR		0	1
hsa-miR-3680-3p	XM_047444896	THNSL2	TTTTGCATGACCCTGGGAGTAGG#CCTCCCTCCCCGGCCCGTGCAGC#..(((((((..((.(((((.(((#)))..))))).))..))))))).	1701	1724	1	-22.5	1	0.004410832	0.368	0	0	-9.881121581	17	23	7	3UTR		0	0
hsa-miR-3680-3p	XM_047445902	NOL10	TTTTGCATGACCCTGGGAGTAGG#CCTGCTCCTCGGTGGTGTT#....((((.(((..(((((((((#))))))))).))).)))).	1082	1101	1	-23.9	0	0.006054433	0.525	0	0	-12.74892266	16	19	9	3UTR		0	0
hsa-miR-3680-3p	XM_047446457	TTLL4	TTTTGCATGACCCTGGGAGTAGG#CCTACAGTGCAGGGTTGCGAAGA#(((((((..((((((.(.(((((#)))))..).))))))))))))).	6485	6508	1	-23.3	1	0.004136648	0.647	0	0	-7.540648114	19	23	13	3UTR		0	0
hsa-miR-3680-3p	XM_047447229	STAG1	TTTTGCATGACCCTGGGAGTAGG#TCTACTCCAATGGGTTT#........(((((..((((((((#))))))))...))))).	5551	5568	1	-18.6	0	0.005884	0.647	0	0	-21.01616935	13	17	8	3UTR		0	0
hsa-miR-3680-3p	XM_047447554	DAG1	TTTTGCATGACCCTGGGAGTAGG#CTTTGCTAAAAATAAGCTCCCAGGGTGTTTCAAAC#.((((....(((((((((((...#.)))))))))))....)))).	4484	4519	1	-25.1	0	0.000591971	0.632	0	0	-10.60799472	15	21	11	3UTR		0	0
hsa-miR-3680-3p	XM_047448121	MAP4	TTTTGCATGACCCTGGGAGTAGG#TCTGTCCTGGGGTCATGA#.....(((((((((((((.((((#))))))))))))))))).	8994	9012	1	-25	0	0.000153559	0.397	0	0	-13.66559964	17	18	17	3UTR		0	0
hsa-miR-3680-3p	XM_047448181	MYL3	TTTTGCATGACCCTGGGAGTAGG#TTTGCTCTCAGGAAGCCCAGGGAAGGCTGTGCAGGGA#(((((((((.(((((((......#.))))))).....))))))))).	773	810	1	-20.1	1	4.836457e-05	0.426	0	0	-5.180080915	16	23	9	3UTR		0	0
hsa-miR-3680-3p	XM_047448599	BBX	TTTTGCATGACCCTGGGAGTAGG#CTTGCTCTCAGGAATTTGTCAGAAA#(((((((....((((((((((((#))))))))))))....)).))))).	8332	8357	1	-22.2	1	8.714437e-05	0.632	0	0	-11.37487998	19	25	12	3UTR		0	0
hsa-miR-3680-3p	XM_047448786	TFRC	TTTTGCATGACCCTGGGAGTAGG#TATGAATACAGGGCATGCAT#...((((((.(((((........#.))))))))))).	3949	3969	1	-19	0	6.673677e-05	0.603	0	0	-7.990095742	11	13	11	3UTR		0	1
hsa-miR-3680-3p	XM_047448874	CACNA1D	TTTTGCATGACCCTGGGAGTAGG#CCTCACTCCCAGTCGTGGGGGAC#((((.((((((..((((((((((#))).))))))))))))).)))).	11763	11786	1	-24.1	0	2.62972e-07	0.412	0	0	-12.69254554	20	23	13	3UTR		0	0
hsa-miR-3680-3p	XM_047448890	SLMAP	TTTTGCATGACCCTGGGAGTAGG#CCTACCAACAAATTTCCTGGTTGGGTATGCAAAT#.(((((((.((((((((((((((#))))).........)))))...))))))))))).	4574	4608	1	-20.4	1	0.005955323	0.691	0	0	-4.849714496	21	34	11	3UTR		0	0
hsa-miR-3680-3p	XM_047448897	CRELD1	TTTTGCATGACCCTGGGAGTAGG#CTACTTTCCCAGGGCTATATGGCAAGC#.((((((((.((((((((((((.#))))..))))))))...)))).)))).	1489	1516	1	-23.9	1	0.000619583	0.5	0	0	-5.035831306	20	27	8	3UTR		0	0
hsa-miR-3680-3p	XM_047448917	CEP97	TTTTGCATGACCCTGGGAGTAGG#CCTCCACTTCCTGGGTACAAGCGAT#..((((.((((((.((((((.((#.)))))))).)))).)).)))).	6190	6215	1	-22.3	0	0.004576329	0.441	0	0	-7.357527172	18	23	8	3UTR		0	0
hsa-miR-3680-3p	XM_047448947	TBL1XR1	TTTTGCATGACCCTGGGAGTAGG#CCTATGACTTTGGTCATGTCAAT#..((((((((((..((..(((((#)))))..))..))))))).))).	2357	2380	1	-21.3	1	0.001011245	0.676	0	0	-7.10297125	17	23	7	3UTR		0	0
hsa-miR-3680-3p	XM_047449146	GMPS	TTTTGCATGACCCTGGGAGTAGG#CTGCTCCACTGAGAAGGTCCATGTAAAAA#((((((((((((((((((((((.#))))))).)..))..)))).)))))))).	4163	4192	1	-22	1	0.003335003	0.574	0	0	-3.937574446	22	29	8	3UTR		0	0
hsa-miR-3680-3p	XM_047449174	AK4	TTTTGCATGACCCTGGGAGTAGG#GGTCCCAGGGATGTGAAGC#((((((((..((((((((.(...#).)))))))))))))))).	3526	3545	1	-21.5	1	0.00025728	0.471	0	0	-6.236470573	17	19	16	3UTR		0	0
hsa-miR-3680-3p	XM_047449332	TRANK1	TTTTGCATGACCCTGGGAGTAGG#CTGCTTGCAGCTCATGCAGAT#.(((((((((..(((.((((((.#)))))).))).))))))))).	5353	5374	1	-24.2	1	0.000268953	0.471	0	0	-10.1979517	18	21	9	3UTR		0	0
hsa-miR-3680-3p	XM_047449402	ESRRG	TTTTGCATGACCCTGGGAGTAGG#CTGCTCCCTGTATTATGTGAAC#.(((((((((..(.((((((((.#)))))))).)..))))))))).	3267	3289	1	-22	1	0.001069379	0.618	0	0	-10.82174254	18	22	9	3UTR		0	1
hsa-miR-3680-3p	XM_047449505	ANAPC10	TTTTGCATGACCCTGGGAGTAGG#CCTTCGCCTCCCAGGTTCAAGCGC#...(((.(((.((((((((.(((#)))....)))))))).))).))).	1372	1396	1	-22.5	0	0.004499611	0.382	0	0	-10.8830012	17	24	8	3UTR		0	0
hsa-miR-3680-3p	XM_047449524	TACC3	TTTTGCATGACCCTGGGAGTAGG#CTCTTAGGTGTCATGTT#....(((((((((((((((....#)))))))).))))))).	1618	1635	1	-21.9	0	0.05228528	0.618	0	0	-9.546562469	15	17	8	3UTR		0	0
hsa-miR-3680-3p	XM_047449987	NPNT	TTTTGCATGACCCTGGGAGTAGG#CTCTCCCAGGTTCCACAGAAC#(((((...((.((((((((.((.#)))))))))).))..))))).	3909	3930	1	-20	0	0.003628781	0.662	0	0	-12.52062915	17	21	10	3UTR		0	0
hsa-miR-3680-3p	XM_047450092	GPRIN3	TTTTGCATGACCCTGGGAGTAGG#CCTACTCCTGAGAAGATAAACTGGGATCCTGCAGT#..(((((.(((((((((((((((#))))))))))............))).)).))))).	13051	13086	1	-23.3	0	5.420415e-06	0.5	0	0	-7.270635649	20	35	10	3UTR		0	0
hsa-miR-3680-3p	XM_047450140	GRSF1	TTTTGCATGACCCTGGGAGTAGG#CCTGTTCTCAGGGTGACGACTGCCACCAGGAGATGCAGT#..((((((.((((((((((((((#)))))))))))))).).................))))).	2329	2368	1	-23.1	1	0.000154115	0.529	0	0	-6.013390378	20	39	14	3UTR		0	0
hsa-miR-3680-3p	NM_152441	FBXL14	TTTTGCATGACCCTGGGAGTAGG#CCTCTCCCCACGGGGTTTCCATTTTAATGGGAACAATGTAGAAT#(((((((((((((((((((.(((#))))))))...))))))..................)))))))).	2456	2500	1	-22.6	1	5.146248e-06	0.606	2.0678053499999995	2.0111271124999996	-3.937574446	22	44	8	3UTR		0	0
hsa-miR-3680-3p	NM_152451	MYZAP	TTTTGCATGACCCTGGGAGTAGG#CCTGCAGGTGCTCTTTCCTCTTGGTCCCAAGCATCTGTGCAGGGTCGTGGGAGC#.(((.(((((((((((((.((((#.)))).)))))............)))))))).))).	1951	2005	1	-25.5	0	0.000337341	0.412	0.9224091839999999	1.047028343	-7.912362012	20	36	8	3UTR		0	0
hsa-miR-3680-3p	NM_152458	ZNF785	TTTTGCATGACCCTGGGAGTAGG#CCGCCTCCTAGGTTCAAGCGAT#..((((.(((.((((((((..((#))..)))))))).))).)))).	2766	2788	1	-23.3	0	0.005625033	0.412	-0.050847	-0.367100383	-9.32546173	17	22	8	3UTR		0	0
hsa-miR-3680-3p	NM_152464	TMEM199	TTTTGCATGACCCTGGGAGTAGG#TGCTAGCAGAGGCTCTCATCTCCCCAGGGTCTTGTC#....(((.(((((((((.(.(((#.))))))))))))).))).	2687	2723	1	-23.2	0	0.000727061	0.485	-0.045811467	0.25866306000000006	-11.8601974	16	19	13	3UTR		0	0
hsa-miR-3680-3p	NM_152470	RNF165	TTTTGCATGACCCTGGGAGTAGG#CCATACTGCCCAGGGAGGCTGTGTGAGAA#((((((((..(((((((((((((#)).)))).))))))).....)))))))).	7115	7144	1	-23.7	1	0.09516922	0.426	-0.25591838	0.342644818	-6.236470573	21	29	8	3UTR		0	1
hsa-miR-3680-3p	NM_152482	C19orf25	TTTTGCATGACCCTGGGAGTAGG#TCTGCTTCCAGGGATCTAACCTGGGGGGTCTCAGCAAT#..((((.((((((((((((((((#))))))))))))).................))))))).	2089	2127	1	-25	0	0.000234691	0.456	1.8543297151515152	1.636295443	-6.500687254	20	38	13	3UTR		0	0
hsa-miR-3680-3p	NM_152485	C1orf74	TTTTGCATGACCCTGGGAGTAGG#ACTCCCAGAACTGGCTGGGACTCCAGGAGGTCATGTAGT#..((((((((((((((((((...#))))))))....................)))))))))).	4408	4447	1	-25.3	1	0.002641449	0.412	0.39917515789473673	0.992034085	-4.957000719	18	39	10	3UTR		0	0
hsa-miR-3680-3p	NM_152511	DUSP18	TTTTGCATGACCCTGGGAGTAGG#CCTGCTGGTCCCAGGTCGGCAC#...(((.(((.((((((((((((#)))))...))))))))))))).	2336	2358	1	-23.8	0	0.000500035	0.5	2.8282287133333335	2.399560043	-10.8830012	18	22	13	3UTR		0	0
hsa-miR-3680-3p	NM_152609	CNST	TTTTGCATGACCCTGGGAGTAGG#CCTATTGCGGGGTCATTACGCAAAAA#(((((((((((((((..((((((#)))))).)))))))))...)))))).	3501	3527	1	-25.4	1	0.01276501	0.618	0.25026403888888893	0.607800298	-4.170623527	21	26	9	3UTR		0	0
hsa-miR-3680-3p	NM_152611	LRRN4	TTTTGCATGACCCTGGGAGTAGG#CCGCTCCTAGGGTTTCTAATTCCCGTGAAGCCAGAATGCC#....((((((((((((((((.((#)))))))))))))).....................)))).	2540	2580	1	-23.1	0	0.000495695	0.485	0.7135510378378377	0.7563646182500001	-9.546562469	18	40	14	3UTR		0	0
hsa-miR-3680-3p	NM_152643	KNDC1	TTTTGCATGACCCTGGGAGTAGG#CCCAGGGTTGTGCT#....(((((((((((((......#))))))))))))).	6603	6617	1	-25.7	0	0.000415663	0.559	0.060531076923076896	-0.210624504	-9.546562469	13	14	13	3UTR		0	0
hsa-miR-3680-3p	NM_152699	SENP5	TTTTGCATGACCCTGGGAGTAGG#CCACTTCCAGTCTCATGCT#....((((((..((((((((.((#))))))))))..)))))).	4465	4484	1	-22.7	0	0.06753119	0.456	-0.262401125	-0.431246794	-15.71814025	16	19	10	3UTR		0	0
hsa-miR-3680-3p	NM_152705	POLR1D	TTTTGCATGACCCTGGGAGTAGG#CCTGCGGGCCTCCGTGCTCCTTCGGGGTGCGGTGTGCGGAGA#(((((((((((((((((((((((#.)).))))))..))))))....))))))))).	484	526	1	-24.5	1	0.000414135	0.309	-0.100675037	0.33308680625000003	-3.937574446	23	32	9	3UTR		0	0
hsa-miR-3680-3p	NM_152707	SLC25A16	TTTTGCATGACCCTGGGAGTAGG#TTACTTGGCCAGGTTCATGTAAGT#.(((((((((.(((((((((((.#))))))..))))).))))))))).	6402	6426	1	-22.8	1	0.000673994	0.559	1.1420174923076922	0.697222973	-6.618099313	20	24	9	3UTR		0	0
hsa-miR-3680-3p	NM_152718	VWCE	TTTTGCATGACCCTGGGAGTAGG#TGTACCGCCAGGTGTCATGCGT#...(((((((((((((..(((.(#).)))..))))).)))))))).	3472	3494	1	-25.1	0	6.048316e-05	0.5	0.10686502857142854	-0.204371972	-6.514540194	17	22	8	3UTR		0	0
hsa-miR-3680-3p	NM_152739	HOXA9	TTTTGCATGACCCTGGGAGTAGG#CTATACATATGTGCAGAAGGTTACTACCTAGGGTTTATGCT#....((((((((((((((((((.#.))))).))))))))).)))).	1780	1821	1	-24.6	0	0.000945418	0.662	3.5116450049999997	2.3610508450000003	-9.546562469	18	22	9	3UTR		0	0
hsa-miR-3680-3p	NM_152744	SDK1	TTTTGCATGACCCTGGGAGTAGG#CCTCCTCCTGGGGTGCCAGGGCAGAGA#((((((.((((((((((((.(((#))).))))))))))..))..)))))).	9880	9907	1	-25.8	0	5.309808e-05	0.353	-0.735353279	-0.523324542	-5.481260981	21	27	10	3UTR		0	0
hsa-miR-3680-3p	NM_152749	ATXN7L1	TTTTGCATGACCCTGGGAGTAGG#CCTGCTTCCACTCTTGCT#....(((.((...((((((((((#)))))))))).)).))).	758	776	1	-19.7	0	0.1605677	0.515	0.7307357	0.7324982824999999	-19.3209058	15	18	10	3UTR		0	0
hsa-miR-3680-3p	NM_152774	TMEM196	TTTTGCATGACCCTGGGAGTAGG#CTCCTGAATTCATGCAAGGA#((((((((((...((((((....#))))))...)))))))))).	2614	2634	1	-18.2	1	0.000684979	0.647	0.20459999999999998	0.74535	-11.39828284	16	20	10	3UTR		0	0
hsa-miR-3680-3p	NM_152785	GCSAM	TTTTGCATGACCCTGGGAGTAGG#CCAGGGATCAGCAAAC#.(((((.(((((((((.......#)))))).)))))))).	1689	1705	1	-20	0	0.001022649	0.574	-0.50947153	-0.01392014	-5.337011372	14	16	8	3UTR		0	0
hsa-miR-3680-3p	NM_152793	MTURN	TTTTGCATGACCCTGGGAGTAGG#CTTCCAGGCATGTCGGTGTAAAC#.((((((((((((((((((....#))))))))...)))).)))))).	1977	2000	1	-20.2	1	0.00043913	0.603	0.7534714181818181	0.405670173	-3.793324837	18	23	8	3UTR		0	0
hsa-miR-3680-3p	NM_152838	RBM12	TTTTGCATGACCCTGGGAGTAGG#CCTTTATTGCTTCTTAAGGGTCCTTGCT#....(((.((((((((((((((.#.))))))))..))))))..))).	3529	3557	1	-21.1	0	0.008341794	0.588	3.161218694	2.7584470775000005	-11.8601974	17	23	8	3UTR		0	0
hsa-miR-3680-3p	NM_152855	IGLL1	TTTTGCATGACCCTGGGAGTAGG#GCTGCCAGGTCATGCAC#...(((((((.(((((.(((...#))).)))))))))))).	561	578	1	-24.7	0	0.005886526	0.368	0.2575194571428571	-0.005669173	-9.339314669	15	17	12	3UTR		0	0
hsa-miR-3680-3p	NM_152914	NATD1	TTTTGCATGACCCTGGGAGTAGG#CTGCAACCTCCACCTCCCGGGTCAAGCAAT#..((((.((((((.(((((..((#.))..))))))))))).)))).	4069	4099	1	-26.7	0	0.006440594	0.397	-0.178791783	-0.329047593	-7.357527172	17	22	11	3UTR		0	0
hsa-miR-3680-3p	NM_152943	ZNF268	TTTTGCATGACCCTGGGAGTAGG#GCTCTGAGGCCATGCAGGAC#(((((((((..(((.(((((...#))))).))).))))))))).	10712	10732	1	-22.2	1	1.518027e-05	0.529	0.026547666666666622	0.000989046	-8.74030495	17	20	9	3UTR		0	1
hsa-miR-3680-3p	NM_152996	ST6GALNAC3	TTTTGCATGACCCTGGGAGTAGG#CTGCTATCAGGGTGCAAGT#.(((((...(((((((.(((((.#))))).)))))))))))).	1504	1523	1	-20.9	0	0.000130541	0.559	0.26950984285714286	0.40056891624999996	-8.70703596	17	19	12	3UTR		0	0
hsa-miR-3680-3p	NM_153033	KCTD7	TTTTGCATGACCCTGGGAGTAGG#GCTCCCAGGGGACAGAGGTGTAGC#..((((((..((((((((((...#)))))))))).......)))))).	1185	1209	1	-24.2	1	2.287252e-05	0.397	-0.24302648	0.36878200000000005	-7.255896846	16	24	10	3UTR		0	0
hsa-miR-3680-3p	NM_153184	CADM2	TTTTGCATGACCCTGGGAGTAGG#CCAGGGCTCAGCACTTAAGCACTTTTCCCACATCCAGGGTCAAAGCAGC#..((((.((((((((((.((.((#.)).)).))))))))))..)))).	7285	7334	1	-25.3	0	0.000598217	0.544	3.782387	1.6795760237500004	-6.500687254	18	24	10	3UTR		0	1
hsa-miR-3680-3p	NM_153208	IQCK	TTTTGCATGACCCTGGGAGTAGG#CTTGCTCCACGGGGGGCAGCT#....((.((.(((((((((((((#)))))))).)))))..)))).	2463	2484	1	-23.4	0	5.292954e-07	0.515	2.1451240714285715	2.355735845	-12.33275547	17	21	8	3UTR		0	0
hsa-miR-3680-3p	NM_153260	LRRC57	TTTTGCATGACCCTGGGAGTAGG#CCCAAACTCCTGGGCTCAAGCAAT#..((((.(((.(((((((((.((#.))..))))))))).))).)))).	5944	5968	1	-22.5	0	0.01421864	0.412	1.0441558622222222	0.8919457260000001	-9.32546173	18	24	9	3UTR		0	0
hsa-miR-3680-3p	NM_153262	SYT14	TTTTGCATGACCCTGGGAGTAGG#CTATTCCCAGAATTGTGTG#....((((((..((((((((((.#))))))))))..)))))).	3947	3966	1	-21.5	0	0.003132211	0.662	0.27318896000000004	0.232918903	-15.71814025	16	19	10	3UTR		0	1
hsa-miR-3680-3p	NM_153269	C20orf96	TTTTGCATGACCCTGGGAGTAGG#CCTGCTCCCTCTGCC#....(((.((....(((((((((#)))))))))))))).	1342	1357	1	-18.8	0	0.2268614	0.426	0.5757479666666667	0.46748016250000013	-20.17774571	14	15	14	3UTR		0	0
hsa-miR-3680-3p	NM_153271	SNX33	TTTTGCATGACCCTGGGAGTAGG#CCTGCATGACCTCCCAGGGTCC#........(((((((((((((((#)))))......)))))))))).	6478	6500	1	-25.1	0	5.565049e-05	0.441	-0.299308105	-0.323615851	-19.42387987	15	22	10	3UTR		0	0
hsa-miR-3680-3p	NM_153345	TMEM139	TTTTGCATGACCCTGGGAGTAGG#CCTCTTGAATCATCCATATGTAGCCCCGGGGTCACTTGCGAAGA#(((((((((((((((((.((...#.))))))))))))..))))))).	1629	1673	1	-28	1	0.000222392	0.5	0.091285142	-0.350940303	-3.937574446	19	23	12	3UTR		0	0
hsa-miR-3680-3p	NM_153362	PRSS35	TTTTGCATGACCCTGGGAGTAGG#CCTTAATGGACTTATTCTCAGGGTCCTACTCTAAGAAGAATCTAATAGGATGCT#....(((((((((((((((((((#.)))))))))))))))........................)))).	1741	1795	1	-25.3	0	0.001506536	0.632	1.1358793953488373	0.270923374	-9.546562469	19	45	15	3UTR		0	0
hsa-miR-3680-3p	NM_153604	MYOCD	TTTTGCATGACCCTGGGAGTAGG#TCTGCTCCCATCGTGAACCCTGGAGCATGCAT#...((((((..((((((((((((#))))))))))...........))..)))))).	7958	7990	1	-24.8	0	1.059066e-05	0.515	-0.12767443	0.028458408750000032	-10.58182114	18	32	10	3UTR		0	0
hsa-miR-3680-3p	NM_153613	LPCAT4	TTTTGCATGACCCTGGGAGTAGG#CCTCCTCCTCAGGGCAGCGC#...(((.((.(((((((((.(((#))).)))).)))))))))).	1690	1710	1	-23.2	0	0.000567398	0.309	3.5657385999999995	2.7651806149999993	-9.300733197	17	20	10	3UTR		0	0
hsa-miR-3680-3p	NM_153638	PANK2	TTTTGCATGACCCTGGGAGTAGG#CCTACTCCCAGGGCTGCC#....(((.(.(((((((((((((#))))))))))))))))).	6990	7008	1	-30.9	0	6.538977e-07	0.412	0.5374051153846154	0.052001605	-13.10270387	17	18	17	3UTR		0	0
hsa-miR-3680-3p	NM_153647	SLC24A4	TTTTGCATGACCCTGGGAGTAGG#CCGCCTCCCAGGTTCAAGCAAT#..((((.(((.((((((((..((#))..)))))))).))).)))).	5199	5221	1	-25.9	0	0.01465882	0.456	0.039926125	0.047891222500000004	-9.32546173	17	22	8	3UTR		0	0
hsa-miR-3680-3p	NM_153698	PRXL2C	TTTTGCATGACCCTGGGAGTAGG#CCACCTCCCGGGTTCAAGTGAT#..((((.(((.((((((((..((#))..)))))))).))).)))).	2449	2471	1	-21.9	0	0.007978586	0.412	3.1059975	3.683563166	-9.32546173	17	22	8	3UTR		0	0
hsa-miR-3680-3p	NM_153712	TTL	TTTTGCATGACCCTGGGAGTAGG#CCTACTCCTAGGTCTTGTC#....(((.((.((((((((((((#)))))))))))))).))).	7096	7115	1	-25.7	0	0.000262361	0.588	-0.755346925	-0.003285417	-14.68497187	17	19	14	3UTR		0	0
hsa-miR-3680-3p	NM_153714	C10orf67	TTTTGCATGACCCTGGGAGTAGG#CTGTCTCCCAGGCTGGAATGTAGGGT#((((((((..(((((((((..((#))..))))))))..)..)))))))).	1403	1429	1	-23.3	1	0.001019406	0.485	0.096632636	0.097411275	-6.236470573	19	26	8	3UTR		0	0
hsa-miR-3680-3p	NM_153717	EVC	TTTTGCATGACCCTGGGAGTAGG#CCTATCTCAGGAATTTTCAGGGTCATTTGTGAC#..(((((((((((((((((((((#)))).)))........)))))))))..))))).	5084	5117	1	-21.3	1	0.000171603	0.618	-0.078698619	-0.327204623	-4.957000719	21	33	9	3UTR		0	0
hsa-miR-3680-3p	NM_153756	FNDC5	TTTTGCATGACCCTGGGAGTAGG#CCTGCTGAATGGGGCTGCAAGGC#(((((((.(.(((((..((((((#))))))...))))))))))))).	2716	2739	1	-20.6	1	2.042841e-06	0.426	-0.321943714	-0.082227544	-7.726764924	19	23	13	3UTR		0	1
hsa-miR-3680-3p	NM_153812	PHF13	TTTTGCATGACCCTGGGAGTAGG#CTACTTTGAGGTTCATGA#.....(((((.(((.(((((((.#))))))).))).))))).	3581	3599	1	-20.6	0	0.04166406	0.647	2.805467142857143	1.747734241785714	-17.22582368	15	18	7	3UTR		0	1
hsa-miR-3680-3p	NM_170665	ATP2A2	TTTTGCATGACCCTGGGAGTAGG#GCTGCCAGGAGTCATCCCAGAAC#(((((.((((((((((.(((...#))).))))).)))))..))))).	5335	5358	1	-22.1	0	0.008031097	0.618	-0.081641255	-0.077286767	-5.838533207	18	23	5	3UTR		0	1
hsa-miR-3680-3p	NM_170713	RASSF1	TTTTGCATGACCCTGGGAGTAGG#CCTGCAGCAGGAGTGGTGCAGAC#.(((((((.((((((...(((((#)))))..)))).)).))))))).	1199	1222	1	-23.9	1	3.653063e-05	0.471	3.6524264285714283	2.9230739972500004	-5.082763576	18	23	7	3UTR		0	0
hsa-miR-3680-3p	NM_170784	MKKS	TTTTGCATGACCCTGGGAGTAGG#ACTCTCAGGACATGTAAC#..(((((((..(((((((((...#))))))))).))))))).	5621	5639	1	-21.5	1	0.00066006	0.588	0.36663355555555555	2.902318061	-9.024281663	16	18	9	3UTR		0	0
hsa-miR-3680-3p	NM_172027	ABTB1	TTTTGCATGACCCTGGGAGTAGG#CCTGCTCCCTGCACATTGAGGGCTTCATGGGGGGTGCGAGGG#((((((((..(((((((((((((#)))))))))...................)))).)))))))).	1590	1632	1	-27.6	1	3.047483e-05	0.368	0	0	-6.236470573	21	42	9	3UTR		0	0
hsa-miR-3680-3p	NM_172177	MRPL42	TTTTGCATGACCCTGGGAGTAGG#CCACCTCCCGGGTTCAAGCGAT#..((((.(((.((((((((..((#))..)))))))).))).)))).	5695	5717	1	-24.5	0	0.005168463	0.412	0	0	-9.32546173	17	22	8	3UTR		0	0
hsa-miR-3680-3p	NM_172370	DAOA	TTTTGCATGACCCTGGGAGTAGG#ACTCTCTGGTCAGTAAGT#.(((((.(((((..((((((...#)))))).)))))))))).	682	700	1	-18.3	0	0.001650117	0.574	1.0299786666666666	1.103918825	-7.482981902	16	18	10	3UTR		0	0
hsa-miR-3680-3p	NM_172388	NFATC1	TTTTGCATGACCCTGGGAGTAGG#CCTCGCCCAGGAGGGCTTCCCTGTCAGCAAT#..((((.((((((((((.(.(((#)))).))))))...........)))))))).	2565	2596	1	-20.8	0	0.005965443	0.397	0	0	-6.500687254	18	31	8	3UTR		0	0
hsa-miR-3680-3p	NM_173076	ABCA12	TTTTGCATGACCCTGGGAGTAGG#CTTGCTCTGGGGGGAAGGGAGGG#((((.(.(..((((.((((((((#)))))))).))))..)).)))).	8916	8939	1	-21.4	0	0.009832557	0.441	0	0	-12.63464384	18	23	8	3UTR		0	0
hsa-miR-3680-3p	NM_173079	RUNDC1	TTTTGCATGACCCTGGGAGTAGG#CCGCCTCCTGGGTTCAAGCGAT#..((((.(((.((((((((..((#))..)))))))).))).)))).	4081	4103	1	-22	0	0.006397967	0.441	0	0	-9.32546173	17	22	8	3UTR		0	0
hsa-miR-3680-3p	NM_173090	CAPN3	TTTTGCATGACCCTGGGAGTAGG#CCTACCCATCCTTGATCGGTCATGCC#....((((((((..(((((((((#)))))...)))).....)))))))).	914	940	1	-22.3	0	0.001064954	0.5	0.19117982499999997	0.22666229499999999	-11.692533	17	26	8	3UTR		0	0
hsa-miR-3680-3p	NM_173161	IL1F10	TTTTGCATGACCCTGGGAGTAGG#CCTTGTGCCCCCAAACCAAGCTCATCCTGCTCAGGGTCTATGGTAGGCAGAAT#((((((..((((((..(((((((#.)))))))))))))........)))))).	557	610	1	-23.7	0	0.000712971	0.515	0.6255019285714285	0.9444327726250001	-8.763394551	19	29	13	3UTR		0	0
hsa-miR-3680-3p	NM_173207	TGIF1	TTTTGCATGACCCTGGGAGTAGG#ATTGCCGGGGTGAAGGCAAGAG#((((((.(.(((((((.(((...#))).))))))).)..)))))).	1096	1118	1	-22.5	0	0.000305599	0.676	-0.241012	0.13229132500000002	-6.537650639	17	22	7	3UTR		0	0
hsa-miR-3680-3p	NM_173485	TSHZ2	TTTTGCATGACCCTGGGAGTAGG#TCTGCTCCAATCCAGGGTTATTAGGCCAAAG#(((.(((((((((((((((((((#))))))))....)))))))))...)).))).	6356	6387	1	-23.7	0	0.002773031	0.618	0	0	-6.969596721	22	31	9	3UTR		0	0
hsa-miR-3680-3p	NM_173496	MPP7	TTTTGCATGACCCTGGGAGTAGG#ACTCCTGGGCTCAAGCAAT#..((((.(((.(((((((((...#))))))))).))).)))).	4337	4356	1	-22.1	0	0.000194385	0.412	1.1238140666666665	0.7786046199999997	-9.32546173	16	19	9	3UTR		0	0
hsa-miR-3680-3p	NM_173514	SLC38A9	TTTTGCATGACCCTGGGAGTAGG#CCTGCAGTAAAGATTCTCAGGGTGTCAGAGCAGC#..((((.((((((((((((((((#))))).........))))))))..)))..)))).	2201	2235	1	-21.9	0	0.000240065	0.588	0	0	-6.500687254	20	34	8	3UTR		0	0
hsa-miR-3680-3p	NM_173515	CNKSR3	TTTTGCATGACCCTGGGAGTAGG#TCTATTTCCAGGGCCTGCC#....(((.(.(((((((((((((#)))))))))))))).))).	11010	11029	1	-23.9	0	0.000650817	0.603	0	0	-13.10270387	17	19	14	3UTR		0	0
hsa-miR-3680-3p	NM_173551	ANKS6	TTTTGCATGACCCTGGGAGTAGG#CCTTTTGGTTACAGGGGGATAGTAGCCCCCAGGGATCATGTGAAAG#(((((((((((((((((.((...#.)).))))))).)))))))))).	6478	6524	1	-27.7	1	0.001274106	0.471	0.4138552944444444	0.5133828037499999	-3.937574446	19	23	10	3UTR		0	0
hsa-miR-3680-3p	NM_173569	UBN2	TTTTGCATGACCCTGGGAGTAGG#TTTACTACCCAGGGTTGGAAAGGGCAGGC#.(((((..(((((((((((((((#)))))).))))))))).......))))).	7747	7776	1	-23.1	0	0.000141638	0.559	0	0	-7.650646301	20	29	9	3UTR		0	1
hsa-miR-3680-3p	NM_173570	ZDHHC23	TTTTGCATGACCCTGGGAGTAGG#CCTTCCCAGGCGTCTGTAC#...((((.((((((((((..(((#)))))))))).))))))).	1576	1595	1	-22.2	0	4.911159e-06	0.471	2.521169172727273	1.2908147962500003	-8.828175123	17	19	10	3UTR		0	0
hsa-miR-3680-3p	NM_173582	PGM2L1	TTTTGCATGACCCTGGGAGTAGG#CTTATCAAATTTCTCAGTGCCTTCTCAGGGTCTGGTGTGAAC#.(((((((((((((((((..(((#.)))))))))))))..))))))).	2826	2868	1	-23.9	1	0.000132729	0.588	3.2170943000000007	2.5480230425000006	-3.793324837	20	24	13	3UTR		0	0
hsa-miR-3680-3p	NM_173593	B4GALNT3	TTTTGCATGACCCTGGGAGTAGG#CCTACTCCCTAGAGAAATGTCTTGGGTAGGAGAGGGTGTGGGAT#..((.(((.((((((((((((((#))))))))).......................)))))))).)).	5401	5445	1	-24.2	0	0.005164647	0.5	0	0	-10.13242755	19	44	9	3UTR		0	0
hsa-miR-3680-3p	NM_173598	KSR2	TTTTGCATGACCCTGGGAGTAGG#CCAGACTCCCAGGGTATATGTGGC#..((((((((((((((((((.((#))..))))))))))).))))))).	16356	16380	1	-28.2	1	0.000610132	0.515	0	0	-4.957000719	20	24	11	3UTR		0	0
hsa-miR-3680-3p	NM_173658	ZNF660	TTTTGCATGACCCTGGGAGTAGG#CCTCCAGCTCCCAGGTTCAAGCAAT#..((((.(((.((((((((((((#)))...))))))))).))).)))).	4368	4393	1	-27	0	0.006545715	0.426	0	0	-9.32546173	19	25	9	3UTR		0	0
hsa-miR-3680-3p	NM_173666	DTWD2	TTTTGCATGACCCTGGGAGTAGG#CCTCCTTCCCAGGGTCT#........(((((((((((.(((#))).)).))))))))).	4671	4688	1	-24	0	0.00282997	0.544	0	0	-19.42387987	14	17	9	3UTR		0	0
hsa-miR-3680-3p	NM_173689	CRB2	TTTTGCATGACCCTGGGAGTAGG#CTGGTTCCAGGGTCAGTT#....((.(((((((((((.(((.#))).))))))))))))).	5511	5529	1	-25.4	0	0.000918309	0.456	0	0	-11.090249	16	18	13	3UTR		0	0
hsa-miR-3680-3p	NM_173797	TENT2	TTTTGCATGACCCTGGGAGTAGG#ACTTTCAGGGATGGGTAAGT#.(((((....((((((((((...#))))))))))....))))).	3605	3625	1	-18.1	0	0.001785494	0.603	0	0	-9.949542428	15	20	10	3UTR		0	0
hsa-miR-3680-3p	NM_173798	ZCCHC12	TTTTGCATGACCCTGGGAGTAGG#CTATCTTTTGGGGTGGAGTAGAAA#((((((.(.(((((((((((((.#))).)))))))))).).)))))).	1797	1821	1	-20.7	0	0.001454314	0.515	2.7837665357142853	3.402565075	-6.537650639	20	24	10	3UTR		0	0
hsa-miR-3680-3p	NM_173799	TIGIT	TTTTGCATGACCCTGGGAGTAGG#CCTGCTTCCTAAGACTTAGACTGGGGTTG#........(((((((((((((((#))))))))).............)))))).	2126	2155	1	-19.8	0	0.000610901	0.618	1.9969285392857137	0.9561319507279411	-19.42387987	15	29	9	3UTR		0	1
hsa-miR-3680-3p	NM_173814	PRTG	TTTTGCATGACCCTGGGAGTAGG#CCCAGGGTCATAGTG#....(((((((((((((......#))))))))))).)).	9938	9953	1	-23.3	0	0.001529544	0.632	0	0	-9.546562469	13	15	11	3UTR		0	1
hsa-miR-3680-3p	NM_173829	SREK1IP1	TTTTGCATGACCCTGGGAGTAGG#CCCTCCCAGGCAGTATGTAC#...((((((..((((((((..((#))))))))))...)))))).	2983	3003	1	-19.6	0	0.02248075	0.647	0	0	-10.58182114	16	20	10	3UTR		0	0
hsa-miR-3680-3p	NM_173831	ZNF707	TTTTGCATGACCCTGGGAGTAGG#CCTGGGTCATGCAC#...((((((((((.(((......#))))))))))))).	2036	2050	1	-22.2	0	1.832688e-05	0.426	-0.04496798	0.296432754	-7.371380111	13	14	13	3UTR		0	0
hsa-miR-3680-3p	NM_173844	MALT1	TTTTGCATGACCCTGGGAGTAGG#TCTGTCTCCCAGGCTGTAGTGCAGT#..((((((.((((((((((((((#)))).))))))))..)).)))))).	8006	8031	1	-24.5	1	3.800029e-05	0.412	0	0	-6.013390378	20	25	8	3UTR		0	0
hsa-miR-3680-3p	NM_173851	SLC30A8	TTTTGCATGACCCTGGGAGTAGG#AGTTCTGGGGTACATGTG#....((((((((((((((.(...#).))))))))).))))).	3900	3918	1	-19	0	0.001546993	0.662	0	0	-9.546562469	15	18	9	3UTR		0	0
hsa-miR-3680-3p	NM_174858	AK5	TTTTGCATGACCCTGGGAGTAGG#CCTTTCCAGGAGTTTGCAAAC#.((((((.((((((((((..(((#)))))))))).))))))))).	2965	2986	1	-20.5	1	0.000698027	0.588	0	0	-6.106959767	19	21	10	3UTR		0	1
hsa-miR-3680-3p	NM_174899	FBXO36	TTTTGCATGACCCTGGGAGTAGG#GCACTCAGGGTGGGTGCAGC#..((((((.((((((((.((...#)).))))))))..)))))).	1054	1074	1	-21.5	1	0.001525416	0.397	0	0	-6.013390378	16	20	8	3UTR		0	0
hsa-miR-3680-3p	NM_174907	PPP4R2	TTTTGCATGACCCTGGGAGTAGG#TTCTAGGGTATGCAAAT#.(((((((.(((((((((.....#)))))))))))))))).	2459	2476	1	-21.3	1	0.04700208	0.647	0	0	-4.849714496	16	17	16	3UTR		0	1
hsa-miR-3680-3p	NM_174908	CCDC50	TTTTGCATGACCCTGGGAGTAGG#CCTGCTGCTAGAACACATGCAGT#..(((((((...((((.((((((#)))))).))))....))))))).	3934	3957	1	-22.3	1	0.000275861	0.603	0.9083935142857144	0.3054323327499998	-12.37108497	17	23	7	3UTR		0	1
hsa-miR-3680-3p	NM_174911	LRATD2	TTTTGCATGACCCTGGGAGTAGG#CCTCTCTTGGGAGTCGTTGTAAAC#.((((((((((((((((((.(((#))))))))))).))))).))))).	3088	3112	1	-22.8	1	0.00076729	0.676	0	0	-3.793324837	21	24	11	3UTR		0	0
hsa-miR-3680-3p	NM_174934	SCN4B	TTTTGCATGACCCTGGGAGTAGG#CCTCCCCAGGGTCATAGAGGGG#((((..(((((((((((.(.(((#)))))))))))))))..)))).	2181	2203	1	-25.3	0	4.774044e-05	0.338	0	0	-9.957570382	19	22	15	3UTR		0	1
hsa-miR-3680-3p	NM_174977	SEC14L4	TTTTGCATGACCCTGGGAGTAGG#CCTGTTCCCAGAGAATGCGGC#..((((((..(.(((((((((((#))))))))))).).)))))).	1522	1543	1	-21.3	1	0.001553596	0.485	0	0	-10.60270016	18	21	11	3UTR		0	0
hsa-miR-3680-3p	NM_175063	EMC10	TTTTGCATGACCCTGGGAGTAGG#CCACCTCCCAGGTTCAAGCAAT#..((((.(((.((((((((..((#))..)))))))).))).)))).	4928	4950	1	-25.5	0	0.01148748	0.456	0	0	-9.32546173	17	22	8	3UTR		0	0
hsa-miR-3680-3p	NM_175078	KRT77	TTTTGCATGACCCTGGGAGTAGG#CCCAGGGTGAGCAC#...(((.(.((((((((......#)))))))).)))).	2119	2133	1	-21.3	0	0.002461793	0.456	0	0	-9.114616387	12	14	8	3UTR		0	0
hsa-miR-3680-3p	NM_175080	P2RX5	TTTTGCATGACCCTGGGAGTAGG#TCTGATGCTGGGGTCATCAGGAC#(((((.((((((((((.(.((((#)))).).))))))))))))))).	1512	1535	1	-20.9	0	1.51556e-07	0.441	-0.756248	0.23404352	-5.838533207	20	23	15	3UTR		0	0
hsa-miR-3680-3p	NM_175571	GIMAP8	TTTTGCATGACCCTGGGAGTAGG#ACTCCTGGGCATGGCGGAAG#(((((((((.(((.((((((...#))))))))))))).))))).	2995	3015	1	-21.3	1	2.996276e-05	0.338	0	0	-6.036920832	18	20	13	3UTR		0	0
hsa-miR-3680-3p	NM_175624	RAB3IP	TTTTGCATGACCCTGGGAGTAGG#CCTTGCTCAGGGTATGCAC#...(((((.((((((((...(((#)))..))))))))))))).	7826	7845	1	-21.3	0	0.00426765	0.412	0.545950963	0.068596269	-7.570929852	16	19	13	3UTR		0	0
hsa-miR-3680-3p	NM_175634	RUNX1T1	TTTTGCATGACCCTGGGAGTAGG#ACTCCCTAGGCATGCT#....(((((.((..((((((...#))))))..))))))).	3902	3918	1	-21.9	0	0.02416246	0.691	0.029212100000000036	0.11167588750000003	-12.93503947	13	16	7	3UTR		0	1
hsa-miR-3680-3p	NM_175726	IL5RA	TTTTGCATGACCCTGGGAGTAGG#TCTGTCTCCCAGGCTAGAGTGTAGTGATGTGAT#..((((((.((((((((((((((#)))).))))))))..........)).)))))).	3503	3536	1	-22.3	1	0.04411176	0.5	0	0	-6.013390378	20	33	8	3UTR		0	0
hsa-miR-3680-3p	NM_175739	SERPINA9	TTTTGCATGACCCTGGGAGTAGG#GCTCCCAGGAATGGAAAT#.(((.(((...(((((((((...#))))))))).))).))).	1606	1624	1	-20.9	0	0.000676783	0.5	-0.220382678	0.12077337875000002	-13.03603261	15	18	9	3UTR		0	0
hsa-miR-3680-3p	NM_175767	IL6ST	TTTTGCATGACCCTGGGAGTAGG#CTACTCCAAGGGAATCTGTAAAGA#(((((((.((((((.(((((((.#))))))).))))..))))))))).	1530	1554	1	-23.8	1	0.04149988	0.618	0	0	-6.986658936	20	24	9	3UTR		0	0
hsa-miR-3680-3p	NM_175850	DNMT3B	TTTTGCATGACCCTGGGAGTAGG#CTACAGGACATTTTTAAGGGCCCAGGATCGTTTTTTCCCAGGGCAAGCAGAAG#((((((.((.(((((((((....#.))))))))))).)))))).	3282	3335	1	-25.5	0	0.00079996	0.544	1.3167355555555555	0.3090081700000001	-6.723767449	17	20	11	3UTR		0	0
hsa-miR-3680-3p	NM_175859	CTPS2	TTTTGCATGACCCTGGGAGTAGG#CCACTTCTAGCGTCATGTT#....(((((((.((((((((.((#)))))))))).))))))).	2997	3016	1	-21.7	0	0.01128838	0.632	0	0	-12.89336578	17	19	10	3UTR		0	0
hsa-miR-3680-3p	NM_175871	SWSAP1	TTTTGCATGACCCTGGGAGTAGG#CTTACCTCAGGGACATATGCAGAT#.((((((((.(((((((.(((((#))))))))))))...)))))))).	819	843	1	-24.9	1	0.01365414	0.574	1.114810213	2.4928501800000005	-5.035831306	20	24	12	3UTR		0	0
hsa-miR-3680-3p	NM_175872	ZNF792	TTTTGCATGACCCTGGGAGTAGG#CTTATTCCCAGGGGGTGCC#....((((..(((((((((((((#))))))))))))).)))).	3224	3243	1	-27.5	0	7.484075e-07	0.5	0	0	-11.8454586	17	19	13	3UTR		0	0
hsa-miR-3680-3p	NM_175883	OR7D2	TTTTGCATGACCCTGGGAGTAGG#CTGCAACCTCCACCTCCCAGGTTCAAGCGAT#..((((.(((.((((((((..((#.))..)))))))).))).)))).	2634	2665	1	-25.3	0	0.008822907	0.441	0	0	-9.32546173	17	23	8	3UTR		0	0
hsa-miR-3680-3p	NM_175920	LNPEP	TTTTGCATGACCCTGGGAGTAGG#ACTCCTGGGTGTACAGAGCAAAT#.(((((.(((((((((((((...#))))))))).)).))..))))).	6383	6406	1	-21.4	0	0.001031496	0.574	0	0	-5.337011372	18	23	9	3UTR		0	1
hsa-miR-3680-3p	NM_175924	ILDR1	TTTTGCATGACCCTGGGAGTAGG#CCTTGAGCCCAGGAGTGCAAGGC#((((((((...((((((...(((#)))....)))))).)))))))).	2030	2053	1	-21.4	1	8.671398e-06	0.426	2.2959541249999997	1.1130308549999999	-9.061245048	17	23	8	3UTR		0	0
hsa-miR-3680-3p	NM_176796	P2RY6	TTTTGCATGACCCTGGGAGTAGG#CCAACTGCTGGAAGTACAGACTGGCACAGCAACATCAGGGTTGTGACAGAGG#((((((((((((((((..((...#.)).))))))))))).))))).	1950	2002	1	-20.2	1	0.000963843	0.412	0	0	-3.937574446	18	22	11	3UTR		0	0
hsa-miR-3680-3p	NM_176805	MRPS11	TTTTGCATGACCCTGGGAGTAGG#CCTACTGCACTCCAGCCCAGGTGACAGCGAGAC#((((((.((.(((((((((((((#)))))).........)))))).).)))))))).	1462	1495	1	-22.8	0	0.0101628	0.618	4.1352711434782625	4.800994372499999	-6.723767449	21	33	8	3UTR		0	0
hsa-miR-3680-3p	NM_176806	MOCS2	TTTTGCATGACCCTGGGAGTAGG#CCTGGGGCATGCCAGAAC#(((((((((.(((((((......#)))))))))))).)))).	2673	2691	1	-20.2	1	8.555023e-05	0.529	-0.24348892	-0.090381344	-5.180080915	16	18	12	3UTR		0	0
hsa-miR-3680-3p	NM_176823	S100A7A	TTTTGCATGACCCTGGGAGTAGG#ACTTCCAGTCCTGGAGGCAGGTTGTGCAGC#..((((((((((((((((((...#))))))))...........)))))))))).	2614	2644	1	-22	1	0.000113503	0.441	0.4516128344827587	1.14108175	-4.957000719	18	30	10	3UTR		0	0
hsa-miR-3680-3p	NM_176863	PSME3	TTTTGCATGACCCTGGGAGTAGG#GCTTCCGGGGAAAGCAAT#..((((....((((((((((...#))))))))))...)))).	2087	2105	1	-20.9	0	0.01290068	0.559	-0.24459024	0.024136376	-11.11321831	14	18	10	3UTR		0	0
hsa-miR-3680-3p	NM_177422	AGO3	TTTTGCATGACCCTGGGAGTAGG#CCGCCTCCCGGGTTCAAGTGAT#..((((.(((.((((((((..((#))..)))))))).))).)))).	9148	9170	1	-22.3	0	0.007551179	0.426	0	0	-9.32546173	17	22	8	3UTR		0	1
hsa-miR-3680-3p	NM_177444	PPFIBP1	TTTTGCATGACCCTGGGAGTAGG#CCACCTCCTGGGTCAAGCC#....((.((((((.(((((..((#))..))))))))))).)).	4203	4222	1	-21.9	0	0.000245708	0.426	0	0	-11.94708892	15	19	11	3UTR		0	0
hsa-miR-3680-3p	NM_177524	MEST	TTTTGCATGACCCTGGGAGTAGG#CCTACTCCCTTATGTGTTGTGTAT#...(((((((((..(((((((((#)))))))))....).)))))))).	1235	1259	1	-23.3	0	0.03186325	0.544	0.5309994444444445	2.825288852	-8.660510724	18	24	9	3UTR		0	0
hsa-miR-3680-3p	NM_177538	CYP20A1	TTTTGCATGACCCTGGGAGTAGG#ACTCCTAGGCTCAAGCGAT#..((((.(((.(((((((((...#))))))))).))).)))).	6018	6037	1	-23.1	0	0.004674305	0.426	0	0	-9.32546173	16	19	9	3UTR		0	0
hsa-miR-3680-3p	NM_177559	CSNK2A1	TTTTGCATGACCCTGGGAGTAGG#CCACCTCCCAGGTTCAAGCGAT#..((((.(((.((((((((..((#))..)))))))).))).)))).	10088	10110	1	-25.2	0	0.009804317	0.412	0	0	-9.32546173	17	22	8	3UTR		0	0
hsa-miR-3680-3p	NM_177952	PPM1A	TTTTGCATGACCCTGGGAGTAGG#TATTTCTAGGGCATGAAAAT#((((.((((.(((((((((((..#))))))))))))))))))).	6943	6963	1	-20.4	0	0.002763015	0.662	0	0	-9.299118089	19	20	19	3UTR		0	0
hsa-miR-3680-3p	NM_177995	PTPDC1	TTTTGCATGACCCTGGGAGTAGG#CTAAGAAGCAGGGCTTGCCTCTGTCCTCCCGGGGACTCCACAGGGATATTCGTGCAGGGC#((((((((((((((((((((...#.))))).)))))....)))))))))).	3418	3478	1	-27.1	1	1.276826e-06	0.353	3.6688233200000013	4.064282746	-3.937574446	20	27	10	3UTR		0	0
hsa-miR-3680-3p	NM_178127	ANGPTL5	TTTTGCATGACCCTGGGAGTAGG#CTATTTCTAGGTGATGCC#....((((.(.(((((((((((.#)))))))))))).)))).	2231	2249	1	-20.4	0	0.002125385	0.676	0.9533999909090909	0.930146919	-13.4277266	16	18	12	3UTR		0	0
hsa-miR-3680-3p	NM_178191	ATP5IF1	TTTTGCATGACCCTGGGAGTAGG#CCTTTATCATTACCATCTCCCGCGTGGAGTTCTCCTCAGGTCGTGCGAAAC#((((((((((((..(((((....#.)))))..)))))))))))).	506	557	1	-25.3	1	0.003752136	0.426	0	0	-6.083544976	17	21	12	3UTR		0	0
hsa-miR-3680-3p	NM_178310	SNAI3	TTTTGCATGACCCTGGGAGTAGG#CCTCTCCCGGGGAAGGCTTTCATCAGAAC#(((((.(((((((((((((.(((#)))))))))))).......))))))))).	1206	1235	1	-25.1	0	0.0226699	0.441	0	0	-5.838533207	21	29	12	3UTR		0	0
hsa-miR-3680-3p	NM_178428	LCE2A	TTTTGCATGACCCTGGGAGTAGG#CTTGCAACCAGGACCTGTCCCAGAGTGATGCT#....((((.((.((((((.((((#.)))))))))).)).)))).	430	462	1	-24	0	0.009155829	0.471	2.161071166666667	2.1354755150000004	-13.94975544	16	20	10	3UTR		0	0
hsa-miR-3680-3p	NM_178450	MARCHF3	TTTTGCATGACCCTGGGAGTAGG#TCTGCACTGGGGTCATGCAC#...(((((((((((((..(((((#))))).))))))))))))).	1078	1098	1	-27.8	0	1.649343e-05	0.426	0	0	-6.514540194	18	20	13	3UTR		0	0
hsa-miR-3680-3p	NM_178454	DRAM2	TTTTGCATGACCCTGGGAGTAGG#ATTCTCAGGGATTGGGGAAA#((((.((...((((((((((...#))))))))))..)).)))).	967	987	1	-18.4	0	0.002189717	0.632	4.818729510000001	3.698778289999999	-12.66914268	16	20	10	3UTR		0	0
hsa-miR-3680-3p	NM_178526	SLC25A42	TTTTGCATGACCCTGGGAGTAGG#CCTGCATCCTGGGGCATCTGCTGAAA#(((.(((((.(((((((((((((#))))).))))))))))..))).))).	1908	1934	1	-24.1	0	7.10699e-05	0.441	0	0	-8.212103189	21	26	10	3UTR		0	0
hsa-miR-3680-3p	NM_178550	CCDC190	TTTTGCATGACCCTGGGAGTAGG#CTCCTCTCAGGGTGAA#.......(.((((((((((.((.#)).)))))))))).).	4384	4400	1	-20.2	0	1.292379e-06	0.471	0	0	-18.1666346	13	16	10	3UTR		0	0
hsa-miR-3680-3p	NM_178578	PSMF1	TTTTGCATGACCCTGGGAGTAGG#CCTAGGCCCAGGGTCAGTCTCAGAT#.((((..((((((((((..((((#))))..))))))))))....)))).	2440	2465	1	-27.8	0	2.644097e-06	0.412	0	0	-7.237970133	18	25	10	3UTR		0	0
hsa-miR-3680-3p	NM_178819	GPAT4	TTTTGCATGACCCTGGGAGTAGG#TGTGCTCCTGGGGCTGCAGAC#.((((((.(.(((((((((((.(#).)))))))))))))))))).	3929	3950	1	-25.5	1	3.533437e-06	0.412	0	0	-7.349466235	19	21	18	3UTR		0	0
hsa-miR-3680-3p	NM_178833	SLC9B2	TTTTGCATGACCCTGGGAGTAGG#GCTGCTAGGGAGCTCATGGCAGGAG#((((((((((((((((.(((...#))).))))))...))))).))))).	4509	4534	1	-22.3	1	5.997771e-05	0.441	0	0	-3.937574446	19	25	6	3UTR		0	0
hsa-miR-3680-3p	NM_178834	LAYN	TTTTGCATGACCCTGGGAGTAGG#GCTTCTAGGCTTATGTAC#...(((((((.(((((((((...#))))))))).))))))).	2198	2216	1	-20	0	0.000870479	0.603	0.5114961666666666	0.21222503498749995	-9.339314669	16	18	9	3UTR		0	1
hsa-miR-3680-3p	NM_178849	HNF4A	TTTTGCATGACCCTGGGAGTAGG#CTTACTCCCAGGCACTGTCTTAAGGCATCTGACATGCAT#...((((((.(((((((((((((#))))))))))))..................).)))))).	2768	2807	1	-25.5	0	0.004452456	0.529	1.0277558322580644	0.8995408412500001	-7.757046662	19	39	12	3UTR		0	0
hsa-miR-3680-3p	NM_178864	NPAS4	TTTTGCATGACCCTGGGAGTAGG#CCACTCCTAGGGGCCAAGCC#....((.((.((((((((((.((#))))))))))))..)).)).	2879	2899	1	-23.3	0	1.318428e-05	0.353	0	0	-12.33275547	16	20	12	3UTR		0	0
hsa-miR-3680-3p	NM_181351	NCAM1	TTTTGCATGACCCTGGGAGTAGG#TCTGCTCCCAGGCGTTC#........(((((((((((((((#)))))))))))).))).	3823	3840	1	-24.1	0	0.000737845	0.471	0	0	-19.42387987	15	17	12	3UTR		0	1
hsa-miR-3680-3p	NM_181489	ZNF445	TTTTGCATGACCCTGGGAGTAGG#CCCAGGGTGGAGTGCAGT#..((((((.((((((((......#))))))))...)))))).	5896	5914	1	-22.6	1	0.001961338	0.485	0	0	-6.013390378	14	18	8	3UTR		0	1
hsa-miR-3680-3p	NM_181521	CMTM4	TTTTGCATGACCCTGGGAGTAGG#CCTGCTCCAGGGACTGCC#....(((.(.((((.((((((((#)))))))))))).)))).	4712	4730	1	-23.4	0	2.158998e-06	0.5	0	0	-13.83815343	16	18	12	3UTR		0	0
hsa-miR-3680-3p	NM_181644	MFSD4A	TTTTGCATGACCCTGGGAGTAGG#TTATTCCCTGGCATGCT#....(((((.((..((((((((.#)))))))).))))))).	2030	2047	1	-20.4	0	0.01779818	0.632	-0.046716413	0.27569144999999995	-12.93503947	15	17	8	3UTR		0	0
hsa-miR-3680-3p	NM_181656	C17orf58	TTTTGCATGACCCTGGGAGTAGG#CCTGCTCCTAGTAATGTAT#...(((((....(((((((((((#)))))))))))..))))).	1379	1398	1	-21.9	0	0.004342196	0.588	0	0	-14.98501411	16	19	11	3UTR		0	0
hsa-miR-3680-3p	NM_181674	PPP2R2B	TTTTGCATGACCCTGGGAGTAGG#CCTGCTCCTGGTAACCATGGAAC#..((.((((...(((((((((((#)))))))))))....)))).)).	5768	5791	1	-21.6	0	0.000497676	0.471	0	0	-16.49012215	17	23	11	3UTR		0	0
hsa-miR-3680-3p	NM_181716	CENPV	TTTTGCATGACCCTGGGAGTAGG#CCGTTGACTAGGGTCATCTTGATCTCTGCAGT#..((((((((((((((..(..((#))..)..)))))))))..........))))).	962	994	1	-20	1	0.007828951	0.5	1.5751710833333334	1.292491101	-4.957000719	17	32	9	3UTR		0	0
hsa-miR-3680-3p	NM_181720	ARHGAP30	TTTTGCATGACCCTGGGAGTAGG#CTTGTTCCCAGGGAGTGGGT#...(.(((..(((((((((((((#))))))))))))).))).).	3172	3192	1	-22.5	0	1.148792e-05	0.515	0	0	-12.9324735	17	20	13	3UTR		0	0
hsa-miR-3680-3p	NM_181727	SPATA12	TTTTGCATGACCCTGGGAGTAGG#CCACTGCCAGGGTAGGTGCAGT#..((((((.(((((((.(((.((#))))).)))))))..)))))).	1497	1519	1	-26.6	1	0.000873277	0.515	0	0	-6.013390378	18	22	7	3UTR		0	0
hsa-miR-3680-3p	NM_181744	OPN5	TTTTGCATGACCCTGGGAGTAGG#GCTCCTCGGGATGCT#....((((..(((.((((((...#)))))).))))))).	1863	1878	1	-18.4	0	0.000136063	0.618	0.075315	0.049628687	-12.70229851	13	15	7	3UTR		0	1
hsa-miR-3680-3p	NM_181745	FFAR4	TTTTGCATGACCCTGGGAGTAGG#CCTCTCTCAGGGAACTTACCTTCGAGTCAGGGGCAGAAA#((((((.((((((((((((.(((#))))))))))))..............)))...)))))).	2193	2232	1	-23.1	0	0.01297682	0.618	0.4718268592307693	0.757640666	-5.481260981	21	39	12	3UTR		0	0
hsa-miR-3680-3p	NM_181828	NF2	TTTTGCATGACCCTGGGAGTAGG#CTATGACCAGGGATCTGTAAGC#.((((((.((((((((..((((.#))))..)))))).)))))))).	2942	2964	1	-23.7	1	0.000197878	0.397	0.42579672222222226	0.16255339465909086	-6.106959767	18	22	8	3UTR		0	0
hsa-miR-3680-3p	NM_181889	UBE2D3	TTTTGCATGACCCTGGGAGTAGG#CTTATTCCTTGTCTGCAC#...((((.(((...(((((((((#))))))))).))))))).	2462	2480	1	-17.4	0	0.01107361	0.618	4.779901111	3.8533573	-14.32094896	16	18	9	3UTR		0	0
hsa-miR-3680-3p	NM_182472	EPHA5	TTTTGCATGACCCTGGGAGTAGG#ACTTCCAGGGATCT#........((((((((((((...#)))))))))).)).	4148	4162	1	-19.3	0	0.02955308	0.632	0	0	-19.42387987	12	14	10	3UTR		0	0
hsa-miR-3680-3p	NM_182515	ZNF714	TTTTGCATGACCCTGGGAGTAGG#CCAACTCCTGGGTCATT#......(((((((.((((((.((#)).))))))))))))).	7550	7567	1	-22.2	0	0.01657368	0.603	0	0	-16.42339832	15	17	13	3UTR		0	0
hsa-miR-3680-3p	NM_182546	VSTM2A	TTTTGCATGACCCTGGGAGTAGG#CCTGCTTCCGGAAGCATAAATGAAGAGGCTATCACATGCT#....(((((...(((((((((((#))))))))))).......................))))).	1219	1259	1	-19.9	0	0.000442489	0.618	1.2217124545454545	3.429094459999999	-16.96064672	16	40	11	3UTR		0	1
hsa-miR-3680-3p	NM_182554	C10orf53	TTTTGCATGACCCTGGGAGTAGG#CCAGCTTCTGGGGTCAGCC#....((.(((((((((((((.((#)).))))))))))))))).	1208	1227	1	-24.1	0	4.498407e-05	0.397	1.731506769230769	0.552333347	-11.090249	17	19	15	3UTR		0	0
hsa-miR-3680-3p	NM_182640	MRPS9	TTTTGCATGACCCTGGGAGTAGG#TTTGCTCCCAGGAAAGGAGAGGAAGAG#((((.(.(..(((((((((((((#))))))))))))...)..).).)))).	1218	1245	1	-20.5	0	0.01441045	0.515	4.053291563	2.691179343	-11.89919428	19	27	12	3UTR		0	0
hsa-miR-3680-3p	NM_182679	GPATCH4	TTTTGCATGACCCTGGGAGTAGG#CCAGGGTTGATGCAGGT#.(((((((((((((((.......#)))))))).))))))).	1525	1542	1	-21.9	1	0.000474622	0.456	0	0	-3.793324837	15	17	8	3UTR		0	0
hsa-miR-3680-3p	NM_182688	UBE2G2	TTTTGCATGACCCTGGGAGTAGG#TACTTCCAGGAAATGCT#....((((...((((((((((..#))))))))))..)))).	1269	1286	1	-21	0	0.02462345	0.691	2.1638972	1.99702758	-14.67023307	14	17	10	3UTR		0	0
hsa-miR-3680-3p	NM_182699	DDX53	TTTTGCATGACCCTGGGAGTAGG#GGTTTGGGGGTATATGTGAAGG#((((((((((((((.(((.(...#).))).))))).))))))))).	2254	2276	1	-17.2	1	0.004718906	0.632	3.4918778666666666	3.839607585000001	-4.673024006	18	22	9	3UTR		0	0
hsa-miR-3680-3p	NM_182762	MACC1	TTTTGCATGACCCTGGGAGTAGG#CTTGCATTTCTAATCACTTCCCAGGTGATGCAGAT#.(((((((.(.((((((((....#.))))))))).))))))).	8234	8269	1	-23.3	1	4.829428e-06	0.529	0	0	-7.674488971	16	19	9	3UTR	MIRT609905	0	0
hsa-miR-3680-3p	NM_182798	EGFLAM	TTTTGCATGACCCTGGGAGTAGG#ACTTTTGGGGTTTGTGCAAGGC#((((((((((((((((((((...#)))))))))))).)))))))).	4087	4109	1	-21.5	1	3.78e-05	0.632	0	0	-3.937574446	20	22	12	3UTR		0	0
hsa-miR-3680-3p	NM_182802	MCM8	TTTTGCATGACCCTGGGAGTAGG#TCTGTATCTAAAGCACTCCACCTGGGTCATGTAC#...((((((((((..(((((...#.)))))....)))))))))).	7235	7269	1	-24.6	0	0.008382825	0.691	0	0	-8.106829671	15	21	10	3UTR		0	0
hsa-miR-3680-3p	NM_182811	PLCG1	TTTTGCATGACCCTGGGAGTAGG#CCTACAGTGCGACAGCTCAGGGTTATGA#.....((((((((((((.(((((#)))))..........)))))))))))).	6360	6388	1	-22.6	0	4.098287e-05	0.441	0	0	-13.66559964	17	28	12	3UTR		0	0
hsa-miR-3680-3p	NM_182828	GDF7	TTTTGCATGACCCTGGGAGTAGG#CTAGCAGGGAGCCCTCCCAGGGCTGGTAGAAA#((((((..(.(((((((((..((#.))))))))))))..)))))).	9043	9075	1	-25.2	0	0.000743086	0.544	0	0	-9.037402379	18	22	12	3UTR		0	0
hsa-miR-3680-3p	NM_182848	CLDN10	TTTTGCATGACCCTGGGAGTAGG#CCTACTGCTCAAGGTCATCGCC#....((((((((.((((((((((#)))))).)))).)))))).)).	1823	1845	1	-23.6	0	0.006760958	0.632	0.2234006909090909	0.9078084050000005	-10.83569308	18	22	6	3UTR		0	0
hsa-miR-3680-3p	NM_182854	SNX20	TTTTGCATGACCCTGGGAGTAGG#GCTTCCCTGGGTTATGTAGAAA#(((((((((((((.((((((...#))).))).))))))))))))).	2179	2201	1	-26.4	1	0.00568929	0.485	0	0	-4.794414364	19	22	13	3UTR		0	0
hsa-miR-3680-3p	NM_182915	STEAP3	TTTTGCATGACCCTGGGAGTAGG#GCTCCCCGGGCGTCAGAGT#(((((.(((.(((.((((((...#)))))).))))))))))).	2896	2915	1	-21.5	0	3.047144e-06	0.426	0	0	-7.937879593	17	19	11	3UTR		0	0
hsa-miR-3680-3p	NM_182919	TICAM1	TTTTGCATGACCCTGGGAGTAGG#CCTGGCTTTCAGGGTGGTCAGAAC#(((((.((.((((((((((((((#)))).)))))))))).))))))).	2554	2578	1	-25	0	0.000367867	0.471	0.061782813	0.6514602712499998	-6.894922866	21	24	10	3UTR		0	0
hsa-miR-3680-3p	NM_182976	ZNF326	TTTTGCATGACCCTGGGAGTAGG#CCTCTAATTCCCAGAGGTCTGTTGTGAAT#.((((((.(((((((((((((((#)))...)))))))).))))...)))))).	6371	6400	1	-23.5	1	0.000142601	0.603	0	0	-6.106959767	21	29	8	3UTR		0	1
hsa-miR-3680-3p	NM_183075	CYP2U1	TTTTGCATGACCCTGGGAGTAGG#CTACCCCTTGGCCTCATGCT#....((((((((..(((.((((.#)))))))..))..)))))).	3312	3332	1	-20.7	0	3.21149e-05	0.471	0	0	-11.692533	15	20	7	3UTR		0	0
hsa-miR-3680-3p	NM_183228	IKZF3	TTTTGCATGACCCTGGGAGTAGG#TCTGCTTCCAGGGACAACTTCATGGAGC#..((.((((((((((((((((((#)))))))))))))......))))).)).	3875	3903	1	-26.5	0	0.01037965	0.647	4.724450916666666	5.308286313749999	-9.076037894	20	28	13	3UTR		0	0
hsa-miR-3680-3p	NM_183238	ZNF605	TTTTGCATGACCCTGGGAGTAGG#CCTATTCCTTCAGGGCTCGGGGTAGC#..((((.((((((((((((((((#))))))))..))))).)))..)))).	4565	4591	1	-22.9	0	1.633676e-05	0.529	0	0	-6.500687254	20	26	8	3UTR		0	0
hsa-miR-3680-3p	NM_183240	TMEM37	TTTTGCATGACCCTGGGAGTAGG#GCTCCCAGGGTTGTTAAGAA#(((((.((((((((((((((...#))))))))))))))))))).	1045	1065	1	-26.7	0	5.320274e-05	0.471	-0.411469214	0.9699386750000002	-5.838533207	19	20	19	3UTR		0	0
hsa-miR-3680-3p	NM_183376	ARRDC4	TTTTGCATGACCCTGGGAGTAGG#CCTAGGAGCATGTAAGAG#(((((((((..((((((......#))))))..))))))))).	2206	2224	1	-20.9	1	0.04027466	0.618	0	0	-8.00485539	15	18	9	3UTR		0	1
hsa-miR-3680-3p	NM_183394	CADPS	TTTTGCATGACCCTGGGAGTAGG#ACCCTGGGGTTTGCTGCAGAGC#(((((((.(((((((((.((...#)))))))))))...))))))).	5251	5273	1	-21.5	1	4.142366e-05	0.544	0	0	-6.251209375	18	22	11	3UTR		0	0
hsa-miR-3680-3p	NM_183413	FBXO44	TTTTGCATGACCCTGGGAGTAGG#CCTGTACAGGATGTCCCAGGGTAGATGGGGAGC#((((.(((.(((((((((.....#.)))))))))..))).)))).	1454	1487	1	-22.6	0	0.01012219	0.412	0.37600333333333336	-0.072984187	-9.113001279	16	21	9	3UTR		0	0
hsa-miR-3680-3p	NM_183425	RBM38	TTTTGCATGACCCTGGGAGTAGG#CCTACCTCAGGGAGCTGAGCGTGCAGGC#.((((((((.(((((((.(((((#)))))))))))).......)))))))).	2189	2217	1	-25.1	1	1.306546e-06	0.324	0.862780796	1.6583363421250001	-5.035831306	20	28	12	3UTR		0	0
hsa-miR-3680-3p	NM_184234	RBM39	TTTTGCATGACCCTGGGAGTAGG#CCATCTCCCAGGTTCAAGCAAT#..((((.(((.((((((((..((#))..)))))))).))).)))).	3553	3575	1	-25.1	0	0.1169228	0.471	0	0	-9.32546173	17	22	8	3UTR		0	0
hsa-miR-3680-3p	NM_194247	HNRNPA3	TTTTGCATGACCCTGGGAGTAGG#CCAGGGCCAGGCAC#...(((.((.((((((.......#)))))).)).))).	4272	4286	1	-17.4	0	0.002116038	0.5	0.10934583333333335	0.6025410136249999	-9.300733197	11	14	6	3UTR	MIRT725416	0	0
hsa-miR-3680-3p	NM_194251	GPR151	TTTTGCATGACCCTGGGAGTAGG#GCTTCCAGGGTTTGACAC#...((((.((((((((((((...#)))))))))))))).)).	3024	3042	1	-21.9	0	0.00080582	0.659	0	0	-8.828175123	16	18	14	3UTR		0	0
hsa-miR-3680-3p	NM_194261	UBE2I	TTTTGCATGACCCTGGGAGTAGG#CCTCAGACCCCAGGTCAGCAT#...(((.(((.((((((.(((((#)))...)))))))))))))).	1062	1083	1	-19.9	0	0.000255628	0.441	1.8849390000000001	3.3947963437499995	-10.8830012	17	21	14	3UTR		0	0
hsa-miR-3680-3p	NM_194272	RBPMS2	TTTTGCATGACCCTGGGAGTAGG#CCTGGCTCCCAGTGGTTCATCCTGCC#....(((((((((((((((((((#)))).))))))).))).))...))).	1335	1361	1	-24.1	0	0.001184384	0.324	0.163302984	0.057088551	-9.546562469	19	26	7	3UTR		0	1
hsa-miR-3680-3p	NM_194285	SPTY2D1	TTTTGCATGACCCTGGGAGTAGG#CCTGCTCCCAATCAA#.......(((...((((((((((#)))))))))).))).	2540	2555	1	-19.1	0	0.05615012	0.515	0	0	-24.57095334	13	15	10	3UTR		0	0
hsa-miR-3680-3p	NM_194359	RNF41	TTTTGCATGACCCTGGGAGTAGG#TCTGAACTGTGTGCTTCCCAGGGTCTGCC#....(((.(((((((((((((.(#.).)))).)))))))))))).	3403	3432	1	-27.1	0	0.000396483	0.529	0.9646205142857143	0.163853444	-11.8601974	17	21	12	3UTR		0	0
hsa-miR-3680-3p	NM_194429	CEP43	TTTTGCATGACCCTGGGAGTAGG#CTTATTTCCAGGGGCCTTTGTAAAT#.((((((...(((((((((((((#))))))))))))).....)))))).	13599	13624	1	-23.9	1	0.000551104	0.559	0	0	-8.405855893	19	25	13	3UTR		0	0
hsa-miR-3680-3p	NM_194434	VAPA	TTTTGCATGACCCTGGGAGTAGG#CCGCTCGTGGGTTGGTGCAAAGA#((((((((.(.((((.((((.((#)))))).)))).).)))))))).	4740	4763	1	-21.5	1	0.000348191	0.559	0	0	-8.05178766	19	23	8	3UTR		0	0
hsa-miR-3680-3p	NM_194442	LBR	TTTTGCATGACCCTGGGAGTAGG#ACTGACAGGGTCTGTAC#...((((.(((((((..(((...#)))..))))))))))).	2068	2085	1	-20	0	0.007796593	0.647	-0.381488	-0.117571345	-9.061224203	14	17	11	3UTR		0	1
hsa-miR-3680-3p	NM_197939	RNF135	TTTTGCATGACCCTGGGAGTAGG#CCTTGGGCCATGCAGT#..(((((((.(((.(((......#))).))).))))))).	1562	1578	1	-18.9	1	0.00460846	0.5	0.9266115714285715	1.6023432057500004	-7.056347105	13	16	7	3UTR		0	0
hsa-miR-3680-3p	NM_197966	BID	TTTTGCATGACCCTGGGAGTAGG#CCTCTCTTAGGGACAGTCAAAAC#(((((..((.(((((((((.(((#)))))))))))).))..))))).	2005	2028	1	-21.5	0	0.000277415	0.603	0	0	-8.624726211	19	23	12	3UTR	MIRT626396	0	0
hsa-miR-3680-3p	NM_198056	SCN5A	TTTTGCATGACCCTGGGAGTAGG#CCTGGGTCCCAGGGCTGGCC#....((..(.((((((((.((((#))))..)))))))))..)).	7058	7078	1	-23.8	0	3.782903e-06	0.382	0	0	-14.6463904	15	20	9	3UTR		0	1
hsa-miR-3680-3p	NM_198148	CPXM2	TTTTGCATGACCCTGGGAGTAGG#CCATTTGAGATGCTCCCAGGCGTCCTAAGAGAA#((((....(((((((((((((..#.)))))))))).)))....)))).	2854	2887	1	-23.9	0	0.000502675	0.471	2.469398928571429	1.7588625350000002	-13.81489185	17	24	10	3UTR		0	0
hsa-miR-3680-3p	NM_198189	COPS8	TTTTGCATGACCCTGGGAGTAGG#TAGTTCCAGGGCAGTAAGT#.(((((.((.((((((((.((..#)).))))))))))))))).	2800	2819	1	-20.2	0	0.003216642	0.618	0	0	-6.579517841	17	19	15	3UTR		0	0
hsa-miR-3680-3p	NM_198196	CD96	TTTTGCATGACCCTGGGAGTAGG#CCTAGGGAAAAAATTTAAGGAGGTATTCACACTCAGGGTCATGCAC#...((((((((((((((.((...#.)).)))))))))))))).	3364	3410	1	-27.5	0	0.01098105	0.603	0	0	-6.514540194	16	19	14	3UTR		0	0
hsa-miR-3680-3p	NM_198212	CAV2	TTTTGCATGACCCTGGGAGTAGG#CTGCCCTAGGCCATTGCAGC#..(((((....((((((.((((.#))))))))))....))))).	2242	2262	1	-20.1	0	0.001795989	0.544	0	0	-12.39430625	15	20	10	3UTR		0	0
hsa-miR-3680-3p	NM_198393	TEX14	TTTTGCATGACCCTGGGAGTAGG#TTGCTGTCAGGGCAGCAGT#..((((.((.((((((.(((((.#))))).)))))))))))).	4665	4684	1	-21.6	0	2.028667e-06	0.544	0	0	-7.743193723	17	19	12	3UTR		0	0
hsa-miR-3680-3p	NM_198484	ZNF621	TTTTGCATGACCCTGGGAGTAGG#CCTACACCTCCCGGGTTCAAGTGAT#..((((.(((.((((((((((((#)))))...))))))).))).)))).	4781	4806	1	-22.8	0	0.002628314	0.456	0	0	-9.32546173	19	25	7	3UTR		0	0
hsa-miR-3680-3p	NM_198490	RAB43	TTTTGCATGACCCTGGGAGTAGG#CCTGTACCTGGGGTTGCAGGGG#(((((((..((((((((..((((#))))..))))))))))))))).	3824	3846	1	-21.6	1	2.877544e-07	0.368	0	0	-7.307599034	19	22	15	3UTR		0	0
hsa-miR-3680-3p	NM_198493	ANKRD45	TTTTGCATGACCCTGGGAGTAGG#CCTTCTTGACAGGGTCTGCC#....(((.(((((((.(((.(((#))).)))..)))))))))).	2238	2258	1	-21.6	0	0.000795549	0.382	0	0	-12.09324648	16	20	10	3UTR		0	0
hsa-miR-3680-3p	NM_198511	LANCL3	TTTTGCATGACCCTGGGAGTAGG#TCTACTTCACAGGGTTGTTATAAAAG#(((((.(((((((((((((((((#)))))))).)))))))))..))))).	4852	4878	1	-22.6	0	0.0265792	0.676	0.3290811833333333	0.6092372512500001	-5.838533207	22	26	9	3UTR		0	0
hsa-miR-3680-3p	NM_198513	PHF20L1	TTTTGCATGACCCTGGGAGTAGG#CCTGGAGACAGGCATCCCAGGGTATAAGCT#....((...(((((((((((...#.)).)))))))))....)).	1375	1405	1	-21.3	0	0.01256633	0.515	0.211567175	0.2835688675000001	-14.46027359	13	20	9	3UTR		0	0
hsa-miR-3680-3p	NM_198552	FAM89A	TTTTGCATGACCCTGGGAGTAGG#CTTGCTTCCAGTTTGGGATGTAT#...(((((..(((((((((((((#)))))))))))...)).))))).	992	1015	1	-19.7	0	0.000106585	0.574	1.852218469	2.326348525	-8.81343632	18	23	11	3UTR		0	0
hsa-miR-3680-3p	NM_198569	ADGRG6	TTTTGCATGACCCTGGGAGTAGG#CTCCCAGGAGTTGTTTAAGAA#(((((.(((((((((((((....#)))))))).))))).))))).	4834	4855	1	-21.4	0	0.000444851	0.559	0	0	-5.838533207	18	21	8	3UTR		0	0
hsa-miR-3680-3p	NM_198571	NAT16	TTTTGCATGACCCTGGGAGTAGG#CCTCACCCGGGGCGTGA#.....((((.(((((((.(.(((#)))).))))))))))).	1707	1724	1	-21.5	0	8.4361e-06	0.382	1.9852915714285717	2.038636845	-14.90810611	15	17	11	3UTR		0	0
hsa-miR-3680-3p	NM_198580	SLC27A1	TTTTGCATGACCCTGGGAGTAGG#CTGCTTTTGGGGACTGCAGGAA#(((((((.(.((((((((((((.#)))))))))))).)))))))).	2613	2635	1	-23.4	1	0.000322713	0.412	1.551254583333333	2.7947076025000004	-7.493715844	20	22	12	3UTR		0	0
hsa-miR-3680-3p	NM_198591	BSG	TTTTGCATGACCCTGGGAGTAGG#CCTGCTCCACGTCTGCGCCGCCGCCGGAGTCCACTCCCAGTGCTTGCAAGAT#(((((((.(.(.((((((((.((#.)))))))))).)).))))))).	905	957	1	-23.8	1	0.000293889	0.441	4.18177125	3.9358023300000005	-10.84051915	19	23	10	3UTR		0	0
hsa-miR-3680-3p	NM_198793	CD47	TTTTGCATGACCCTGGGAGTAGG#CCACTTCTGGGTCAATGGAAT#..((.((((((((.((((((.((#)))))))))))))).)).)).	1530	1551	1	-19.6	0	0.008883934	0.588	0.25484334444444445	0.52614497	-9.932877812	18	21	14	3UTR		0	0
hsa-miR-3680-3p	NM_198798	ANKEF1	TTTTGCATGACCCTGGGAGTAGG#CCAATAATTTCCTTTGTACTCCCAGGTCATGA#.....(((((.((((((((((.(#.).))))))))))))))).	4858	4890	1	-25.8	0	0.006330614	0.618	0	0	-16.49037412	16	19	15	3UTR	MIRT487758	0	0
hsa-miR-3680-3p	NM_198844	ZPBP2	TTTTGCATGACCCTGGGAGTAGG#CCTTTTCCAAAATGTCATGTAGTTGGTTGGAGTTATGCAGT#..(((((((((((((((((.(((#)))))))))...................)).))))))))).	1944	1985	1	-18.2	1	0.000103585	0.647	1.7258813297297293	1.648417235	-4.957000719	20	41	9	3UTR		0	0
hsa-miR-3680-3p	NM_198902	TSPAN3	TTTTGCATGACCCTGGGAGTAGG#TCTGTGTTGGCCAGGGCCATGCAAAT#.((((((((.((((((.......#.)))))).)))))))).	3271	3297	1	-23.8	1	0.000132307	0.471	0	0	-5.035831306	14	17	8	3UTR		0	0
hsa-miR-3680-3p	NM_198903	GABRG2	TTTTGCATGACCCTGGGAGTAGG#CTGCTCCCTGTCTATGTAT#...((((((((...((((((((.#)))))))).))).))))).	3973	3992	1	-21.5	0	0.02667066	0.647	1.5911906249999999	2.037048906250001	-12.00731403	16	19	8	3UTR		0	0
hsa-miR-3680-3p	NM_198968	DZIP1	TTTTGCATGACCCTGGGAGTAGG#CCTGCCCTCTAAAAGAATCCTTCCAACTTCCTATAGGGGCCATTTCATGCAGAT#.(((((((((((((((((((.((#.)).))))))...))))......))))))))).	4756	4810	1	-24	1	0.002080663	0.662	0	0	-3.793324837	21	33	9	3UTR		0	0
hsa-miR-3680-3p	NM_199000	LHFPL3	TTTTGCATGACCCTGGGAGTAGG#TTTGCTCCCAGGC#...........((((((((((((#)))))))))))).	2152	2165	1	-19.3	0	0.026059	0.515	4.312440166666667	4.109455601	-24.54755047	12	13	12	3UTR		0	0
hsa-miR-3680-3p	NM_199040	NUDT4	TTTTGCATGACCCTGGGAGTAGG#TCTCTCCCAGGACTTTGCAGAT#.((((((....((((((((.(((#)))))))))))....)))))).	8759	8781	1	-23.6	1	0.005864153	0.515	0	0	-11.23063037	17	22	11	3UTR		0	0
hsa-miR-3680-3p	NM_199078	CNNM3	TTTTGCATGACCCTGGGAGTAGG#CCTGGGGTAGTCTCGAACTCCTAGGCTCAAGCGAT#..((((.(((.(((((((((...#.))))))))).))).)))).	3928	3963	1	-23.4	0	0.001025659	0.412	0	0	-9.32546173	16	20	9	3UTR		0	0
hsa-miR-3680-3p	NM_199129	PEDS1	TTTTGCATGACCCTGGGAGTAGG#CTGCAGACTCAACCTCCCAGGCTCAAGCAAT#..((((.(((.((((((((....#.)))))))).))).)))).	5175	5206	1	-24.3	0	0.07207124	0.441	0	0	-9.32546173	15	19	8	3UTR		0	0
hsa-miR-3680-3p	NM_199138	AMER2	TTTTGCATGACCCTGGGAGTAGG#CCACCTCCCAGGTTCAAGTGAT#..((((.(((.((((((((..((#))..)))))))).))).)))).	7579	7601	1	-22.6	0	0.001412691	0.456	1.3981097500000002	1.172092503	-9.32546173	17	22	8	3UTR		0	1
hsa-miR-3680-3p	NM_199139	XAF1	TTTTGCATGACCCTGGGAGTAGG#CCTACTTGCTGTGGTGGTCTTGTGAAAG#(((((((.(((((((.(((((((#))))))).)...)).)))).))))))).	943	971	1	-22.3	1	0.002265088	0.544	0.15758267142857146	0.762532276	-6.484258456	21	28	7	3UTR		0	1
hsa-miR-3680-3p	NM_199161	SAA1	TTTTGCATGACCCTGGGAGTAGG#TCTGCTCTCAGGAGATCTGGCT#....((..(((((((((((((((#)))))))))))).).))..)).	419	441	1	-23.5	0	8.798395e-05	0.426	0.8025037235294118	0.858544599	-13.40388393	17	22	12	3UTR		0	0
hsa-miR-3680-3p	NM_199177	MRRF	TTTTGCATGACCCTGGGAGTAGG#CCTATTTTGGGGGTACAAATTTTGATATGTATGCAGGAA#((((((((((((((.((((((((#)))))))).)))))...............))))))))).	5585	5624	1	-24	1	0.02119123	0.662	0	0	-4.673024006	22	39	9	3UTR		0	0
hsa-miR-3680-3p	NM_199243	GPR150	TTTTGCATGACCCTGGGAGTAGG#CCTATTCCCTTCTCATGTT#....((((((....(((((((((#)))))))))...)))))).	1636	1655	1	-21	0	0.7850283	0.544	3.0739331111111117	2.640083847	-17.86411078	15	19	9	3UTR		0	0
hsa-miR-3680-3p	NM_199245	VAMP1	TTTTGCATGACCCTGGGAGTAGG#TACTGCCTGGTCATGTGGAGC#((((((((((((..((.((((..#)))).)).)))))))))))).	1352	1373	1	-22.8	1	0.001108588	0.426	1.1026111333333335	0.910602415	-6.083544976	18	21	12	3UTR		0	0
hsa-miR-3680-3p	NM_199346	PFN4	TTTTGCATGACCCTGGGAGTAGG#TTCTCAGGGTTAGGTTGCAGC#..(((((((((((((((((....#))))))))))))...))))).	966	987	1	-22.1	1	2.674018e-05	0.588	-0.00727599	-0.16421911	-4.957000719	17	21	12	3UTR		0	0
hsa-miR-3680-3p	NM_199359	TPD52L2	TTTTGCATGACCCTGGGAGTAGG#CCTTCCTAGGGGTGCAGGAA#((((((((..((((((((..(((#))))))))))))))))))).	891	911	1	-23.4	1	0.000207322	0.485	1.5431199	2.820502691	-6.236470573	19	20	19	3UTR		0	0
hsa-miR-3680-3p	NM_199415	UBOX5	TTTTGCATGACCCTGGGAGTAGG#CTGCTCCCTGAGGGGGAGCGCAGCGTTTCCTCATGCAGT#..((((((((((((((((((((.#))))))))..))))................)))))))).	2376	2415	1	-27.3	1	0.000297646	0.5	2.2208456578947375	2.9432600553750006	-4.957000719	20	39	8	3UTR		0	0
hsa-miR-3680-3p	NM_199418	PRCP	TTTTGCATGACCCTGGGAGTAGG#CCTATTTCCAAGGGGTTGGCT#....((..(((((((((((((((#))))))))))..))))).)).	2659	2680	1	-22.3	0	0.000233666	0.559	0	0	-13.40388393	17	21	10	3UTR		0	0
hsa-miR-3680-3p	NM_199424	WWP2	TTTTGCATGACCCTGGGAGTAGG#CCGCTCCAGGGTGGGTCAGGGTGCAAGC#.((((((((((((..(((((.((#))))))).....))))))...)))))).	3400	3428	1	-23	1	0.007021829	0.397	0.23680565933333333	0.736895716	-5.385614315	19	28	7	3UTR		0	0
hsa-miR-3680-3p	NM_199454	PRDM16	TTTTGCATGACCCTGGGAGTAGG#CTGCTCCTGGTCAGTGGAGG#((((((.(((((..((((((((.#))))))))))))))))))).	7584	7604	1	-22.6	0	4.389166e-06	0.426	0	0	-7.627231511	19	20	19	3UTR		0	0
hsa-miR-3680-3p	NM_199487	UQCC1	TTTTGCATGACCCTGGGAGTAGG#CCTAGCTCTCCCGGGGTG#.........((((((((((((((#))))...)))))))))).	1033	1051	1	-23	0	1.077767e-07	0.338	0	0	-20.48026953	14	18	10	3UTR		0	0
hsa-miR-3680-3p	NM_199511	CCDC80	TTTTGCATGACCCTGGGAGTAGG#CTCCCAGGGCTCTGAGGTGAATATTAATTCAGCAGAAA#((((((.((((((((((((....#)))))))))...................))))))))).	9257	9295	1	-23.7	0	0.01822104	0.544	0	0	-5.481260981	18	38	9	3UTR		0	0
hsa-miR-3680-3p	NM_201267	NRP2	TTTTGCATGACCCTGGGAGTAGG#CCCAGGGTACCATGTGAT#..(((((((((((((((......#))))))))..))))))).	5480	5498	1	-22.4	1	0.000274867	0.485	1.4220075294117647	1.7343817275000002	-4.957000719	15	18	8	3UTR		0	0
hsa-miR-3680-3p	NM_201595	GTF2A1	TTTTGCATGACCCTGGGAGTAGG#CCTGCCACCGGTAATTAGCATGTAAAGC#(((((((((...((((..(((((#)))))..)))).......))))))))).	1612	1640	1	-19.4	1	0.006903164	0.574	1.9548726666666663	2.9588345900000004	-11.3516587	18	28	9	3UTR		0	1
hsa-miR-3680-3p	NM_201599	ZMYM3	TTTTGCATGACCCTGGGAGTAGG#CCTATGGGACCTTGAGTCATGCAGGAT#((((((((((((..((..(((((#)))))....))..).))))))))))).	5159	5186	1	-22.3	1	0.004855816	0.441	0	0	-6.083544976	19	27	11	3UTR		0	0
hsa-miR-3680-3p	NM_201649	SLC6A9	TTTTGCATGACCCTGGGAGTAGG#CCTGCTTGCACCTCACTGGGCTGCTCCGGGGTCTCTGCC#....(((.((((((.(((((((.#.)))))))))))))..))).	2728	2767	1	-25.7	0	2.371847e-06	0.324	0	0	-12.59564696	16	20	13	3UTR		0	0
hsa-miR-3680-3p	NM_202002	FOXM1	TTTTGCATGACCCTGGGAGTAGG#CCTGCTGCCTGATTATGCAAAAG#((((((((((.(..((.((((((#)))))).)).).)))))))))).	2826	2849	1	-22.9	1	0.008361296	0.456	0	0	-8.908319452	19	23	10	3UTR		0	1
hsa-miR-3680-3p	NM_203315	BDH1	TTTTGCATGACCCTGGGAGTAGG#CCACTTGAGGCAGGGTCTGCAT#...((((.(((((((.((((.((#))))))....))))))))))).	2606	2628	1	-20.2	0	0.0001445	0.559	0.1763204857142857	-0.208487115	-9.061224203	17	22	11	3UTR		0	0
hsa-miR-3680-3p	NM_001369654	ZDBF2	TTTTGCATGACCCTGGGAGTAGG#CCTGAACTTAGCTCACCGCAACCTCCACCTCCCGGGTTCAAGCAAT#..((((.(((.((((((((..((#.))..)))))))).))).)))).	8376	8422	1	-24.9	0	0.007958274	0.426	0	0	-9.32546173	17	23	8	3UTR		0	0
hsa-miR-3680-3p	NM_001369769	KIFC2	TTTTGCATGACCCTGGGAGTAGG#CCGTCTCCCAGGGCACAAGCT#....((.((.(((((((((..((#))..)))))))))))...)).	2535	2556	1	-23.5	0	1.286171e-05	0.426	0	0	-12.33275547	15	21	11	3UTR		0	0
hsa-miR-3680-3p	NM_001369846	ZBTB37	TTTTGCATGACCCTGGGAGTAGG#TCTCCTTCCAGGGTTAGCAAC#..((((.((((((((((((.(((#))).)))))))))))))))).	4552	4573	1	-26.2	0	0.02960868	0.588	0	0	-6.500687254	19	21	16	3UTR		0	0
hsa-miR-3680-3p	NM_001369860	PTP4A2	TTTTGCATGACCCTGGGAGTAGG#CCTGCTTCTAGGGCTCTGA#.....((.(((((((((((((((#))))))))))))).)))).	2746	2765	1	-24	0	0.00010528	0.529	0	0	-15.97923457	17	19	13	3UTR		0	0
hsa-miR-3680-3p	NM_001369869	LOC102723475	TTTTGCATGACCCTGGGAGTAGG#CCTGCTTCCCAGTGGCTGGATGTGGAGG#((((((((..(((((((((((((#)))))).))))).))....)))))))).	1034	1062	1	-24.3	1	0.003280458	0.485	0	0	-6.236470573	21	28	8	3UTR		0	0
hsa-miR-3680-3p	NM_001370182	SYT15B	TTTTGCATGACCCTGGGAGTAGG#CTACCCCCAGGGAAAGCTCTTTTCATGGTGAAGG#(((((((((((((((((.((((.#)))).)))))))..........))))).))))).	10190	10224	1	-23.7	1	0.00141972	0.515	0	0	-3.937574446	21	34	7	3UTR		0	0
hsa-miR-3680-3p	NM_001370219	ZBTB44	TTTTGCATGACCCTGGGAGTAGG#ACTCTCAAGGGAAGGTGATGCAGGGG#((((((((.(((((((((((...#))))))).)))....).)))))))).	8973	8999	1	-20.6	1	0.0587053	0.603	0	0	-4.993964104	19	26	8	3UTR		0	0
hsa-miR-3680-3p	NM_001370302	TSPAN11	TTTTGCATGACCCTGGGAGTAGG#CCAACCTCCTGGGATTCATGCAGAT#.(((((((((.((((((((..((#))...))))))))..))))))))).	2576	2601	1	-24	1	0.001119311	0.544	0	0	-6.618099313	19	25	9	3UTR		0	0
hsa-miR-3680-3p	NM_001370312	SIRT3	TTTTGCATGACCCTGGGAGTAGG#CCTTCTCCTGGGGCTGTAC#...((((.(.(((((((((.(((#))).)))))))))))))).	2031	2050	1	-22.1	0	5.846455e-07	0.368	0	0	-10.07068159	17	19	14	3UTR		0	0
hsa-miR-3680-3p	NM_001370326	ANKFN1	TTTTGCATGACCCTGGGAGTAGG#TCTTTTCCAGGGTTTTCTAACATGCT#....(((((((((((((((.(((#))))))))))))).......))))).	6454	6480	1	-21	0	0.006485804	0.588	0	0	-9.546562469	18	26	13	3UTR		0	0
hsa-miR-3680-3p	NM_001370374	ZNF266	TTTTGCATGACCCTGGGAGTAGG#CCTGCATCAGGGAATGTGGAAA#((((((((..((((((..(((((#))))).)))))).)))))))).	2843	2865	1	-21.7	1	0.00036425	0.544	0	0	-6.236470573	19	22	8	3UTR		0	0
hsa-miR-3680-3p	NM_001370402	BAZ1B	TTTTGCATGACCCTGGGAGTAGG#GCTCTTAGGGGAGCAGAAG#((((((....((((((((((...#))))))))))..)))))).	5619	5638	1	-21.8	0	0.001874927	0.588	0	0	-10.09379204	16	19	10	3UTR		0	0
hsa-miR-3680-3p	NM_001370449	ZNF577	TTTTGCATGACCCTGGGAGTAGG#CCAAGACATTCCATTCCCAGGGACGAGCAAGAG#((((((.((.((((((((((.((#.)))))))))))).)).)))))).	6103	6136	1	-28	0	0.02205529	0.515	0	0	-6.723767449	20	24	12	3UTR		0	0
hsa-miR-3680-3p	NM_001370486	KCTD16	TTTTGCATGACCCTGGGAGTAGG#CTGCTCCTTGGGATCAGTTTGTATGCAC#...((((((((((.((((((((.#)))))))).))).))).......)))).	11872	11900	1	-23.3	0	7.206203e-05	0.5	0	0	-7.371380111	18	28	8	3UTR	MIRT785220	0	0
hsa-miR-3680-3p	NM_001370489	COQ7	TTTTGCATGACCCTGGGAGTAGG#CCTGATGACTTGGCAGGACTTGCCCCACCAGGGTCTGGCT#....((..((((((((..(((((#.)))))....))))))))..)).	2401	2441	1	-24.2	0	9.378042e-05	0.441	0	0	-13.40388393	15	23	8	3UTR		0	0
hsa-miR-3680-3p	NM_001370567	SEMA4A	TTTTGCATGACCCTGGGAGTAGG#CCTTCTCCCAGGGTCATGCAGGGA#(((((((((((((((((((.(((#))).))))))))))))))))))).	2774	2798	1	-39.3	1	7.958154e-07	0.412	0	0	-3.937574446	22	24	19	3UTR		0	0
hsa-miR-3680-3p	NM_001370809	ZBTB3	TTTTGCATGACCCTGGGAGTAGG#CTGCAACCTCTGCCTCCCAGGTTCAAGCGAT#..((((.(((.((((((((((((#.))))).))))))).))).)))).	2334	2365	1	-25.9	0	0.01035042	0.588	0	0	-9.32546173	19	24	7	3UTR		0	0
hsa-miR-3680-3p	NM_001371085	GRM8	TTTTGCATGACCCTGGGAGTAGG#CCAGATTGAAGCCCTGGGTTGTGCTAAAAA#(((((((((((((.(((......#.))).))))))))).)))).	3651	3681	1	-21.4	1	0.004129536	0.618	0	0	-4.794414364	16	20	9	3UTR		0	0
hsa-miR-3680-3p	NM_001371094	FECH	TTTTGCATGACCCTGGGAGTAGG#CCTGGAGCTCCTCCCGGGACCTTGCAAGC#.((((((.(..((((((((.((.#.)).))))))))..).)))))).	2049	2078	1	-23.7	1	0.007156493	0.441	0	0	-10.17424071	17	23	8	3UTR		0	0
hsa-miR-3680-3p	NM_001371272	RAB11FIP5	TTTTGCATGACCCTGGGAGTAGG#TCTGCCCCAGGGGCTTGCC#....(((...(((((((.(((((#))))))))))))...))).	5497	5516	1	-24.6	0	1.358859e-07	0.426	0	0	-14.15909352	15	19	12	3UTR		0	0
hsa-miR-3680-3p	NM_001371321	C2orf50	TTTTGCATGACCCTGGGAGTAGG#CCTTGAACTCCCGGGCTCAAGCAAT#..((((.(((.((((((((((((#)))...))))))))).))).)))).	1480	1505	1	-26	0	0.000999382	0.485	0	0	-9.32546173	19	25	9	3UTR		0	0
hsa-miR-3680-3p	NM_001371427	CREB1	TTTTGCATGACCCTGGGAGTAGG#CCTACTATCATTTCTACCTTTTGGGGTGACATGTGGAAT#(((((((((((((((((((((((#.))))).)))))))))..))))))))).	4797	4836	1	-20.9	1	0.001578985	0.618	0	0	-3.937574446	23	28	9	3UTR		0	0
hsa-miR-3680-3p	NM_001371457	MGAT5	TTTTGCATGACCCTGGGAGTAGG#ACTTCGGGGGTTAAGTAATGCAGGAT#((((((((((((((.(((((...#))))).)))))).....)))))))).	8351	8377	1	-23	1	0.001686857	0.544	0	0	-4.673024006	19	26	8	3UTR		0	0
hsa-miR-3680-3p	NM_001371476	CACNG5	TTTTGCATGACCCTGGGAGTAGG#CCTCCAGATTCCATTTTCCTGGCTGACTCCCAGGGCACCATGGAGC#..((.((((.(((((((((((((#.))).....))))))))))...)))).)).	892	938	1	-25.7	0	5.548082e-05	0.426	0	0	-10.31854436	19	30	10	3UTR		0	0
hsa-miR-3680-3p	NM_001371499	LIMS1	TTTTGCATGACCCTGGGAGTAGG#CCAGCCCAGGGATGTGTAAAC#.(((((((..(((((((......#.)))))))..))))))).	720	741	1	-21.5	1	6.652107e-05	0.647	0	0	-6.092220964	14	18	7	3UTR	MIRT566936	0	1
hsa-miR-3680-3p	NM_001371575	AAK1	TTTTGCATGACCCTGGGAGTAGG#GCTCCTTGGGTAATGCTAACCTATGCAAAGA#(((((((((((((.((((((...#)))))).))))..........))))))))).	7760	7791	1	-22.7	1	0.005931858	0.574	0	0	-4.794414364	19	31	9	3UTR		0	1
hsa-miR-3680-3p	NM_001372043	PCSK5	TTTTGCATGACCCTGGGAGTAGG#CTAGTCCAAGGTCATGCAAAGC#((((((((((((...(((.(((.#))).)))..)))))))))))).	7613	7635	1	-26	1	0.0610123	0.647	0	0	-6.818994537	18	22	12	3UTR		0	1
hsa-miR-3680-3p	NM_001372047	NNMT	TTTTGCATGACCCTGGGAGTAGG#TTGCTTGAGCTCAGAAGTTCGAGACTGGCCTGGGGAACATGCAAAAA#(((((((((.(((((((..(((.#.))).)))))))..))))))))).	1863	1910	1	-24	1	0.002235104	0.603	0	0	-5.180080915	19	24	9	3UTR		0	0
hsa-miR-3680-3p	NM_001372060	ANHX	TTTTGCATGACCCTGGGAGTAGG#CCCACTCACGCAGCACTGGATCAGTCGGGCTCCGGGGCACTCGTGCAGAGA#((((((((((.(((.(((((...#.))))).)))...)))))))))).	1792	1843	1	-26.2	1	9.150958e-05	0.382	0	0	-7.497798482	18	24	10	3UTR		0	0
hsa-miR-3680-3p	NM_001372169	NTNG1	TTTTGCATGACCCTGGGAGTAGG#TCTATACCTGGGCTTCCAAGGGTTATGA#.....((((((((((((((((((#.)))..))))))).)))))))).	5580	5608	1	-24.7	0	0.006583644	0.574	3.2175498095238093	2.2840712174999993	-13.66559964	18	23	8	3UTR		0	0
hsa-miR-3680-3p	NM_001374253	FANCD2	TTTTGCATGACCCTGGGAGTAGG#CCATCTCCTAGGTTCAAGCGAT#..((((.(((.((((((((..((#))..)))))))).))).)))).	4522	4544	1	-22.5	0	0.04005748	0.441	0	0	-9.32546173	17	22	8	3UTR		0	0
hsa-miR-3680-3p	NM_001374314	STXBP1	TTTTGCATGACCCTGGGAGTAGG#CCGGCTCCCAGGAAGCAC#...(((.....(((((((((.((#)).)))))))))..))).	1854	1872	1	-20.9	0	0.01743597	0.382	0	0	-15.49553226	14	18	9	3UTR		0	0
hsa-miR-3680-3p	NM_001374326	SET	TTTTGCATGACCCTGGGAGTAGG#ACCTCAGGGCTATGTGGAT#.((((((((.(((((((.((...#))))))))).)))))))).	2006	2025	1	-19.5	1	0.001188978	0.588	0.16426295	2.723391658749999	-5.035831306	17	19	9	3UTR		0	0
hsa-miR-3680-3p	NM_001374496	CTNS	TTTTGCATGACCCTGGGAGTAGG#CCTGCTCCCCTCGTGTAAGGA#((((((((((....(((((((((#))))))))).)))))))))).	2465	2486	1	-24.5	1	0.005278702	0.412	0	0	-12.25512276	19	21	10	3UTR	MIRT650932	0	0
hsa-miR-3680-3p	NM_001374747	GCNT2	TTTTGCATGACCCTGGGAGTAGG#CCCAAAACAAAATAGGTGAGGGGATAGCGAATGCACTCAGGGTCAGCAGT#..((((.((((((((((.(((..#.))).)))))))))))))).	4162	4212	1	-24.4	0	0.006150915	0.574	0	0	-6.500687254	17	20	14	3UTR		0	0
hsa-miR-3680-3p	NM_001374804	FAM111A	TTTTGCATGACCCTGGGAGTAGG#CTGCAACTTCCACCTCCCAGGTTCAAGCGAT#..((((.(((.((((((((..((#.))..)))))))).))).)))).	4818	4849	1	-25.3	0	0.02274091	0.456	0	0	-9.32546173	17	23	8	3UTR		0	0
hsa-miR-3680-3p	NM_001375286	SNCA	TTTTGCATGACCCTGGGAGTAGG#CCAGTCCTAGGTTTATTTTGCAGAC#.(((((((((.(((((((.(.((#))).))))))).)))...)))))).	2774	2799	1	-19	1	0.004542552	0.574	0	0	-6.618099313	19	25	7	3UTR		0	0
hsa-miR-3680-3p	NM_001375293	ERCC6L2	TTTTGCATGACCCTGGGAGTAGG#CCTACAGGCCCCAGGGCTCAACAAT#..(((..((((((((((.(((((#)))))....))))))).))).))).	4761	4786	1	-21.6	0	0.000969478	0.456	0	0	-8.401646015	18	25	7	3UTR		0	1
hsa-miR-3680-3p	NM_001375296	FCGR2A	TTTTGCATGACCCTGGGAGTAGG#ACTTCACGGGGTCATACTACATACAAGCATAAGCAAAAC#((((((((((((((((((((...#))))).))))))))).................)))))).	1012	1051	1	-22.8	1	0.02948994	0.632	0.9943813078947371	2.049365	-3.937574446	20	39	9	3UTR		0	0
hsa-miR-3680-3p	NM_001375362	EIF4E1B	TTTTGCATGACCCTGGGAGTAGG#CCTGCCTCAGGGCCAGACTGAAG#(((.(..((.(((((((.(((((#)))))))))))).))..).))).	1846	1869	1	-21.1	0	0.000125369	0.338	0	0	-11.65674849	18	23	12	3UTR		0	0
hsa-miR-3680-3p	NM_001375462	LPP	TTTTGCATGACCCTGGGAGTAGG#TCTGCTTCAAGGGAATGTAAGC#.(((((((..((((.((((((((#)))))))).)))).))))))).	16550	16572	1	-21.4	1	0.000941852	0.618	0	0	-6.827670524	19	22	8	3UTR		0	0
hsa-miR-3680-3p	NM_001375484	CKMT1B	TTTTGCATGACCCTGGGAGTAGG#CCAGCTGATGACTCAAGATTCCCAGGAGTTCTGCT#....(((.((((((((((((...#.))))))))).))).))).	1456	1491	1	-22.8	0	0.000296827	0.529	0	0	-11.8601974	15	19	9	3UTR		0	0
hsa-miR-3680-3p	NM_001375584	SMG7	TTTTGCATGACCCTGGGAGTAGG#TCTGCTGTCCCAGAGGGGAGGGGTTGTGTG#....(((((((((((((((((((#)))))..)))))........))))))))).	5177	5207	1	-21.2	0	0.00250758	0.441	3.8124560275862076	3.3883935775000014	-9.546562469	19	30	9	3UTR		0	0
hsa-miR-3680-3p	NM_001375670	ABI2	TTTTGCATGACCCTGGGAGTAGG#CCTACGGGATGGGGGCAGTGCAGAAG#((((((((..((((.(..(((((#)))))....).))))..)))))))).	4263	4289	1	-23.9	1	3.865627e-07	0.471	0	0	-6.971920133	18	26	8	3UTR		0	0
hsa-miR-3680-3p	NM_001375756	TFDP2	TTTTGCATGACCCTGGGAGTAGG#CCTACTCCTGGGGTCAATTGCAT#...((((((((((((((((((((#))))))))))))))))..)))).	2376	2399	1	-33.9	0	0.001968616	0.632	0	0	-6.514540194	20	23	16	3UTR		0	0
hsa-miR-3680-3p	NM_001375803	ZNF639	TTTTGCATGACCCTGGGAGTAGG#CCGCCTCCCAGGTTCAAGTGAT#..((((.(((.((((((((..((#))..)))))))).))).)))).	3182	3204	1	-23	0	0.006192148	0.441	0	0	-9.32546173	17	22	8	3UTR		0	0
hsa-miR-3680-3p	NM_001375808	LPIN2	TTTTGCATGACCCTGGGAGTAGG#GCTTCCAGGGTTTAATAAAAC#(((((...((((((((((((...#))))))))))))...))))).	5713	5734	1	-22	0	0.000698966	0.618	0	0	-9.695854671	17	21	12	3UTR		0	0
hsa-miR-3680-3p	NM_001375812	NTRK3	TTTTGCATGACCCTGGGAGTAGG#CTGATCTTGGGGTCATGTT#....((((((((((((((.(((.#))).)))))))))))))).	5059	5078	1	-24.2	0	0.000610804	0.471	0	0	-9.546562469	17	19	14	3UTR		0	0
hsa-miR-3680-3p	NM_001375847	XNDC1N	TTTTGCATGACCCTGGGAGTAGG#CTGATAAAGCTAAAATGAGACTCCCAGGGTATGGCCCTCGTGCAAT#..((((((((((((((((((...#.))))))))))........)))))))).	3864	3910	1	-29.4	1	0.001059858	0.529	0	0	-4.957000719	18	28	10	3UTR		0	0
hsa-miR-3680-3p	NM_001375912	ZNF532	TTTTGCATGACCCTGGGAGTAGG#CCTCAAAAGGTCTTGCTGCTGTCAGGTGTTATGCAC#...(((((((((((((.(((((.#.))))).))))).)))))))).	5926	5962	1	-27.6	0	0.00106471	0.574	0	0	-6.514540194	18	22	8	3UTR		0	0
hsa-miR-3680-3p	NM_001376312	GTDC1	TTTTGCATGACCCTGGGAGTAGG#CTTAAATCCCAGGGACAGGGTGGAGA#((((((.((.((((((((.((((#))))..)))))))).))..)))))).	10346	10372	1	-21.4	0	8.923011e-06	0.603	0	0	-6.723767449	20	26	8	3UTR		0	0
hsa-miR-3680-3p	NM_001376376	CELF1	TTTTGCATGACCCTGGGAGTAGG#CCTGTGTTTCAAAGGATAAAACTGTTCTAAAGGCTTCCAGGGTCATGA#.....(((((((((((((((...#.))))))))))))))).	3669	3717	1	-29.2	0	0.00176178	0.691	3.9157543333333336	4.096800007500001	-13.66559964	15	17	15	3UTR		0	1
hsa-miR-3680-3p	NM_001376501	DENND2B	TTTTGCATGACCCTGGGAGTAGG#TATTCCCAAGGGGCCGGGTGCT#....((((..(((((((((((..#)))))))).))).....)))).	2569	2591	1	-21	0	0.000966411	0.515	0	0	-11.8454586	15	22	8	3UTR		0	0
hsa-miR-3680-3p	NM_001376570	AKAP7	TTTTGCATGACCCTGGGAGTAGG#CTGTTGTGAGATATTTCTCGGGTCCTTGCAGAAA#(((((((.(((((.(((((((..#.))))))).)))))..))))))).	1602	1636	1	-22.9	1	0.0175155	0.632	0	0	-7.108049293	19	24	7	3UTR		0	0
hsa-miR-3680-3p	NM_001376761	FIP1L1	TTTTGCATGACCCTGGGAGTAGG#CCAGGGTCAAGCT#....((.(((((((((.......#))))))))).)).	2601	2614	1	-21.4	0	1.029247e-06	0.5	-0.548178867	-0.09589385	-11.090249	11	13	9	3UTR		0	0
hsa-miR-3680-3p	NM_001376798	SIRT5	TTTTGCATGACCCTGGGAGTAGG#CCTTTAATAAATCCCAGTGGTCCTTTGTGTAGGGA#((((((((((((((((((.....#.)))))).))))....)))))))).	2953	2988	1	-21.6	1	5.577664e-05	0.5	0	0	-3.937574446	18	25	8	3UTR		0	0
hsa-miR-3680-3p	NM_001376852	TMEM181	TTTTGCATGACCCTGGGAGTAGG#ACTCTCAGATTACCATGCAGAGC#(((((((((...((((((((...#)))))))).....))))))))).	3218	3241	1	-20.4	1	0.000258655	0.574	0	0	-11.3516587	17	23	9	3UTR		0	0
hsa-miR-3680-3p	NM_001376924	DHRS9	TTTTGCATGACCCTGGGAGTAGG#TTGCAAAAGGGAGTCCCACCATCGCTGGTGGTATCCCAGGGTCCCTGCT#....(((.((((((((((.....#.))))))))))..))).	1297	1346	1	-24.3	0	0.000133588	0.456	0	0	-11.8601974	13	17	10	3UTR		0	0
hsa-miR-3680-3p	NM_001377236	AHRR	TTTTGCATGACCCTGGGAGTAGG#CCTGCTCCTGGTCAGGCCGGAGCCCGTCCTAAGACACACGCTTTGCAGAGC#((((((((((((..(((((((((#)))))))))))))).............................))))))).	2276	2327	1	-24.5	1	0.000335102	0.397	0	0	-6.083544976	21	51	14	3UTR		0	0
hsa-miR-3680-3p	NM_001377265	MAPT	TTTTGCATGACCCTGGGAGTAGG#CCTGCTGCCCTCTTTCAGGGGTCCTAAGCCCACAATCATGCC#....(((((((((((((((.(((#.))))))))))))...............)))))).	6269	6311	1	-22.4	0	0.07015084	0.441	0	0	-9.546562469	18	35	12	3UTR		0	0
hsa-miR-3680-3p	NM_001377462	CLCC1	TTTTGCATGACCCTGGGAGTAGG#CTACATCCATGGTTATGTAT#...(((((((((.((((.((((.#)))).)))).))))))))).	3977	3997	1	-22.7	0	0.008632302	0.676	3.637102222222223	2.7354106075000004	-7.803670806	17	20	9	3UTR		0	0
hsa-miR-3680-3p	NM_001377960	RBM12B	TTTTGCATGACCCTGGGAGTAGG#CTATTCTCAGGAAGGAGTGCT#....((((..((((((((((((.#)))))))))))..)..)))).	7380	7401	1	-22.6	0	0.000127081	0.603	0	0	-11.8454586	16	21	11	3UTR		0	0
hsa-miR-3680-3p	NM_001378067	MTMR4	TTTTGCATGACCCTGGGAGTAGG#CCCAGGGTCTGGAAGC#.(((.((.(((((((((......#))))))))))).))).	4085	4101	1	-22.5	0	1.072586e-06	0.471	0	0	-10.22599694	14	16	11	3UTR		0	0
hsa-miR-3680-3p	NM_001378132	RNMT	TTTTGCATGACCCTGGGAGTAGG#GGTCTCTAGGGTCTGCAAAAT#(((((((.((((((((((.(...#).)).))))))))))))))).	4242	4263	1	-23.8	1	0.000178059	0.456	0	0	-6.251209375	18	21	15	3UTR		0	0
hsa-miR-3680-3p	NM_001378373	MBL2	TTTTGCATGACCCTGGGAGTAGG#CTAGGGTGGTGCAT#...(((((.(((((((.......#))))))).))))).	2523	2537	1	-21.2	0	0.0003048	0.603	0	0	-7.570929852	12	14	7	3UTR		0	0
hsa-miR-3680-3p	NM_001378522	ATP6V0A1	TTTTGCATGACCCTGGGAGTAGG#CTGCTCCGCAGTGCACAGGGCTTCCCTCTCTCGGGGTTGGCT#....((..(((((((((((.(((#.)))))))))))))).)).	3377	3419	1	-24.6	0	0.000133735	0.324	0	0	-13.40388393	16	19	14	3UTR		0	0
hsa-miR-3680-3p	NM_001378590	XIAP	TTTTGCATGACCCTGGGAGTAGG#CTGCTCCCGGCCTTGTGTGAT#..((((((((..((((((((((.#))))))))))..)))))))).	7509	7530	1	-24	1	0.0235852	0.5	0	0	-11.1285785	18	21	10	3UTR	MIRT638112	0	1
hsa-miR-3680-3p	NM_001378594	ZAP70	TTTTGCATGACCCTGGGAGTAGG#CCCACCCCAGGTCCTGCAGT#..(((((.((.((((((.((.((#)).)))))))))).))))).	2045	2065	1	-21.7	0	0.001085042	0.338	0.7858991666666668	0.555550774	-10.09541012	17	20	10	3UTR		0	0
hsa-miR-3680-3p	NM_001378789	CERS3	TTTTGCATGACCCTGGGAGTAGG#GCTCCCCAAGGGTCATTCTCAGAT#.((((.((((((((((((((...#))))))..))))))))...)))).	2164	2188	1	-24.2	0	0.001287881	0.529	0	0	-5.694283599	18	24	8	3UTR		0	0
hsa-miR-3680-3p	NM_001378969	KCND3	TTTTGCATGACCCTGGGAGTAGG#CCTGGATTTCCAGGGTGGTGA#.....(((.((((((((((((((#)))..))))))))))).))).	6295	6316	1	-24.1	0	0.000490619	0.574	0	0	-14.7219893	17	21	11	3UTR		0	0
hsa-miR-3680-3p	NM_001379313	SRPRB	TTTTGCATGACCCTGGGAGTAGG#CCTACCCCACACACTCAGGGACAAGCC#....((.((.(((((((.(((((#)))))))))........))).)).)).	1969	1996	1	-18.7	0	0.000632049	0.471	0	0	-12.33275547	16	27	9	3UTR		0	0
hsa-miR-3680-3p	NM_001379446	SLC11A2	TTTTGCATGACCCTGGGAGTAGG#CTCCTAGGGAATGCT#....((((..(((((((((....#))))))))).)))).	2831	2846	1	-22	0	0.002169814	0.706	0	0	-11.8454586	13	15	9	3UTR		0	0
hsa-miR-3680-3p	NM_001381865	RCC1	TTTTGCATGACCCTGGGAGTAGG#CCCACGCCCAGAGGAACGTGCAGAAA#(((((((((.(((((((.((.((#)).)).))))).))..))))))))).	2038	2064	1	-25.1	1	0.007656969	0.441	0	0	-5.180080915	20	26	9	3UTR		0	0
hsa-miR-3680-3p	NM_001381882	ACSL1	TTTTGCATGACCCTGGGAGTAGG#CTGTTTTGGGGTCTGTGAGAG#(((((((.((((((((((.(((.#)))))))))))))))))))).	3426	3447	1	-19.3	1	0.01295498	0.618	2.65026242	2.9543221400000004	-6.251209375	20	21	20	3UTR		0	0
hsa-miR-3680-3p	NM_001381919	SYPL1	TTTTGCATGACCCTGGGAGTAGG#TACTCTGGGGAGGAAATGCT#....((((..((((.((((((..#)))))).))).)...)))).	820	840	1	-18.7	0	0.01912447	0.574	1.0881435166666669	0.634330136	-12.58090816	14	20	6	3UTR		0	0
hsa-miR-3680-3p	NM_001382278	PCBP3	TTTTGCATGACCCTGGGAGTAGG#TCTGCCCCAGGTTGTGTG#....((((((.((((((.(((((#))))))))))))))))).	1962	1980	1	-21.8	0	0.001455985	0.397	0	0	-12.37133694	17	18	17	3UTR		0	0
hsa-miR-3680-3p	NM_001382309	ATXN7L3	TTTTGCATGACCCTGGGAGTAGG#CCACTCCCAGGAGCCAAGCT#....((.((.((((((((((.((#))))))))))).).)).)).	2772	2792	1	-22.8	0	0.000116668	0.294	0	0	-12.33275547	16	20	11	3UTR		0	0
hsa-miR-3680-3p	NM_001382525	SPDYE8	TTTTGCATGACCCTGGGAGTAGG#CCCAGGGGAGATGTGGAT#.(((((((..(((((((......#)))))))...))))))).	1427	1445	1	-20.5	1	0.000340581	0.515	0	0	-6.092220964	14	18	7	3UTR		0	0
hsa-miR-3680-3p	NM_001382547	SPDYE15	TTTTGCATGACCCTGGGAGTAGG#CCCAGGGGAGATGTGGAT#.(((((((..(((((((......#)))))))...))))))).	1427	1445	1	-20.5	1	0.000340581	0.515	0	0	-6.092220964	14	18	7	3UTR		0	0
hsa-miR-3680-3p	NM_001382554	SPDYE9	TTTTGCATGACCCTGGGAGTAGG#CCCAGGGGAGATGTGGAT#.(((((((..(((((((......#)))))))...))))))).	1427	1445	1	-20.5	1	0.000340581	0.515	0	0	-6.092220964	14	18	7	3UTR		0	0
hsa-miR-3680-3p	NM_001382555	SPDYE12	TTTTGCATGACCCTGGGAGTAGG#CCCAGGGGAGATGTGGAT#.(((((((..(((((((......#)))))))...))))))).	1427	1445	1	-20.5	1	0.000340581	0.515	0.6115736428571428	0.6647671822500001	-6.092220964	14	18	7	3UTR		0	0
hsa-miR-3680-3p	NM_001382563	SPDYE13	TTTTGCATGACCCTGGGAGTAGG#CCCAGGGGAGATGTGGAT#.(((((((..(((((((......#)))))))...))))))).	1305	1323	1	-20.5	1	0.000340581	0.515	0	0	-6.092220964	14	18	7	3UTR		0	0
hsa-miR-3680-3p	NM_001382566	STIM1	TTTTGCATGACCCTGGGAGTAGG#TACTCCTAGGGCTCAGGACAAGT#.(((((.((((((((((((((..#))))))))))).))).).)))).	3327	3350	1	-24.3	0	0.000198983	0.382	0	0	-5.337011372	19	23	11	3UTR		0	0
hsa-miR-3680-3p	NM_001382637	OTUD7A	TTTTGCATGACCCTGGGAGTAGG#CCTGCCCCCTTGGCCCATGCAAAC#.((((((((..((.(((.(((((#))))).)))..))..)))))))).	9863	9887	1	-24.8	1	0.01510934	0.412	0	0	-8.717445699	18	24	8	3UTR		0	0
hsa-miR-3680-3p	NM_001382715	SPDYE21	TTTTGCATGACCCTGGGAGTAGG#CCCAGGGGAGATGTGGAT#.(((((((..(((((((......#)))))))...))))))).	1807	1825	1	-20.5	1	0.000408318	0.515	0	0	-6.092220964	14	18	7	3UTR		0	0
hsa-miR-3680-3p	NM_001384369	NRM	TTTTGCATGACCCTGGGAGTAGG#CCAGGGTCTGCAAGT#.((((((.((((((((.......#)))))))))))))).	1192	1207	1	-23.4	1	0.000113593	0.412	0	0	-6.106959767	14	15	14	3UTR		0	0
hsa-miR-3680-3p	NM_001384500	IFNAR1	TTTTGCATGACCCTGGGAGTAGG#CCTCGCCTCCCGGGTTCAAGCAAT#..((((.(((.((((((((.(((#)))...)))))))).))).)))).	3841	3865	1	-25	0	0.001601817	0.368	0.37207124999999996	-0.345925628	-9.32546173	18	24	8	3UTR		0	0
hsa-miR-3680-3p	NM_001384743	AMZ1	TTTTGCATGACCCTGGGAGTAGG#CCTGAGTCCCAGCCAGCCGCTCCCAGGGGCCTGCAC#...((((.(.((((((((((.((#.)))))))))))).).)))).	2234	2270	1	-27.5	0	4.375859e-05	0.324	0	0	-10.07068159	17	21	12	3UTR		0	0
hsa-miR-3680-3p	NM_001384880	STAT1	TTTTGCATGACCCTGGGAGTAGG#TTACTCTGAAGGGCATCATGCAT#...(((((((((((.(((((((.#)))))))..))))..))))))).	2674	2697	1	-23.2	0	0.001349494	0.618	0	0	-7.249989754	18	23	7	3UTR		0	0
hsa-miR-3680-3p	NM_001384907	ZNF517	TTTTGCATGACCCTGGGAGTAGG#CCTGCTCACCTTCCCCAACCCCTTATTGCTGGGTCATGTT#....(((((((((.(((((((((#))))))).))....................))))))))).	1487	1527	1	-24.8	0	0.000303074	0.515	0	0	-10.40340239	18	40	9	3UTR		0	0
hsa-miR-3680-3p	NM_001385042	TEX9	TTTTGCATGACCCTGGGAGTAGG#CTGACATCTAGTGGTAACATGCAAAAA#(((((((((((((((((.((.((#)).)).))))).)))..))))))))).	1964	1991	1	-19.9	1	0.000608216	0.691	1.24884814	1.3580463862499998	-3.937574446	21	27	9	3UTR		0	0
hsa-miR-3680-3p	NM_001385146	BAIAP2	TTTTGCATGACCCTGGGAGTAGG#CTGCTCTGGGCAGGGTGTGCGGGC#.(((((((.(((((((((((((.#)))))))...))))))))))))).	2536	2560	1	-25.4	1	3.72142e-08	0.206	0	0	-4.849714496	20	24	13	3UTR		0	0
hsa-miR-3680-3p	NM_001385164	MR1	TTTTGCATGACCCTGGGAGTAGG#GCTTCAGGGGAATGCAC#...(((((..((((.(((((...#)))))))))..))))).	6499	6516	1	-20.3	0	7.758228e-06	0.426	0	0	-9.548885881	14	17	9	3UTR		0	0
hsa-miR-3680-3p	NM_001385174	USP36	TTTTGCATGACCCTGGGAGTAGG#CTCCCGGAGTCGTCGCAGGT#.((((((((((.(((((((....#))))))).))))).))))).	4740	4760	1	-23.2	1	0.000682033	0.412	-0.070508773	-0.358495894	-7.140128147	17	20	7	3UTR		0	1
hsa-miR-3680-3p	NM_001385218	ASIP	TTTTGCATGACCCTGGGAGTAGG#CCTAACAGGGCGGCTTCCCAGGGCTGCAGGC#.((((((.(.((((((((((...#.))).)))))))))))))).	676	707	1	-23.9	1	4.176037e-05	0.338	0	0	-7.349466235	17	20	14	3UTR		0	0
hsa-miR-3680-3p	NM_001385259	PTP4A1	TTTTGCATGACCCTGGGAGTAGG#CCAGCCCAGGCATGCAGT#..(((((((..((((((......#.))))))))))))).	3728	3746	1	-20	1	0.000745395	0.5	0	0	-9.024281663	13	15	13	3UTR		0	0
hsa-miR-3680-3p	NM_001385278	GPRIN2	TTTTGCATGACCCTGGGAGTAGG#CCATTACGGAGGGCTGCCAGGCTTCCAGGGTCATTGTGTCAGAGG#((((((((((((((((((((.((#.))..)))))))))))))...)).))))).	2481	2526	1	-28.1	1	0.009931269	0.353	0	0	-3.937574446	22	30	13	3UTR		0	0
hsa-miR-3680-3p	NM_001385286	KIT	TTTTGCATGACCCTGGGAGTAGG#CCAGAAGCTTCCATAGTGGTGCAGAGG#((((((((.((..(((((((...#.)))))))..)).)))))))).	4229	4256	1	-22.2	1	0.000420648	0.544	0.8574893750000001	0.319104761	-9.629898027	17	22	8	3UTR		0	0
hsa-miR-3680-3p	NM_001385855	OR2L2	TTTTGCATGACCCTGGGAGTAGG#CCTCCTCAGTTGCCACGGGTATTTTCATGCAAGAC#(((((((((((((((((((.(((#))).))).....))).))).....)))))))))).	2053	2088	1	-22.4	1	0.009510749	0.588	0	0	-3.937574446	22	35	10	3UTR		0	0
hsa-miR-3680-3p	NM_001386029	OR4K13	TTTTGCATGACCCTGGGAGTAGG#ACTCTTGGGGTTTTAAGTCCAGTGCAAC#..((((((((((((((((((...#)))))))))))).........)))))).	4750	4778	1	-21.6	1	0.005625545	0.632	0	0	-4.957000719	18	28	12	3UTR		0	0
hsa-miR-3680-3p	NM_001386079	SPECC1	TTTTGCATGACCCTGGGAGTAGG#TCTGCTCCCTGGGCTCTGTCAGCTAGCAGAGC#((((((..(((((.(((((((((#))))))))).))).)).........)))))).	2559	2591	1	-23.6	0	3.177099e-06	0.426	0	0	-8.651735828	20	32	9	3UTR		0	0
hsa-miR-3680-3p	NM_001386094	AGBL1	TTTTGCATGACCCTGGGAGTAGG#CCTAACTGTGGGTCATGCAC#...((((((((((....((((((#)))).))..)))))))))).	6136	6156	1	-23	0	0.000210574	0.618	0	0	-8.339878752	16	20	10	3UTR		0	0
hsa-miR-3680-3p	NM_001386206	RNASE10	TTTTGCATGACCCTGGGAGTAGG#CCTCACCTCCCAGGGGCAGAAA#((((((....(((((((((.(((#)))...))))))))))))))).	3380	3402	1	-25.2	0	8.060923e-05	0.5	0	0	-10.09379204	18	22	15	3UTR		0	0
hsa-miR-3680-3p	NM_001386375	SERPINE3	TTTTGCATGACCCTGGGAGTAGG#ACTCAGGGGGGATGCAAAAT#((((((((..((((..((((...#)))).))))..)))))))).	1726	1746	1	-21.2	1	0.00059534	0.588	0	0	-7.204969213	16	20	8	3UTR		0	0
hsa-miR-3680-3p	NM_001386755	DTNA	TTTTGCATGACCCTGGGAGTAGG#CTCCTGGGGACATGTT#....(((((.(((((((((....#))))))))).))))).	3500	3516	1	-21.8	0	0.001533198	0.647	0	0	-10.78906894	14	16	9	3UTR		0	0
hsa-miR-3680-3p	NM_001386794	C19orf85	TTTTGCATGACCCTGGGAGTAGG#CCTGCCTCAGGGAGCTCCCTGTTCTGTGTGCAT#...((((((((((((((.(((((#))))))))))))...))..........))))).	1257	1290	1	-21.3	0	1.769577e-05	0.426	0	0	-6.514540194	19	33	12	3UTR		0	0
hsa-miR-3680-3p	NM_001386820	LOC107983987	TTTTGCATGACCCTGGGAGTAGG#CCGGGAGACTCCTGGGGGCATACAAGGA#(((((.(((.((((((((((...#.)))))))))).))).))))).	812	840	1	-22.9	0	1.160533e-05	0.441	0	0	-7.081039676	18	22	10	3UTR		0	0
hsa-miR-3680-3p	NM_001386884	PCDHGC4	TTTTGCATGACCCTGGGAGTAGG#CCTTCCCCCCCAGGGGGTTGAATATGCAAAAG#(((((((((.(((((((.(.(((#)))...).))))))).......))))))))).	699	731	1	-22.1	1	0.001840637	0.426	0	0	-5.180080915	20	32	9	3UTR		0	1
hsa-miR-3680-3p	NM_001386933	KIAA1671	TTTTGCATGACCCTGGGAGTAGG#CCAACTCCTGGGCTCAAGCAAT#..((((.(((.(((((((((.((#)).))))))))).))).)))).	9939	9961	1	-24	0	0.01159412	0.456	0	0	-9.32546173	18	22	9	3UTR		0	0
hsa-miR-3680-3p	NM_001386991	BANP	TTTTGCATGACCCTGGGAGTAGG#TCCCAGGGGAGTAGCAGGAG#((((((((..((((((((.....#))))))))..)).)))))).	2103	2123	1	-25.1	1	0.001344047	0.544	0	0	-6.236470573	16	20	8	3UTR		0	0
hsa-miR-3680-3p	NM_001387025	GRAMD1B	TTTTGCATGACCCTGGGAGTAGG#ACTCCTAGGGTTGGCC#....((..((((((((((((...#)))))))))))).)).	3678	3694	1	-23.7	0	4.744039e-05	0.441	0	0	-13.40388393	14	16	12	3UTR		0	0
hsa-miR-3680-3p	NM_001387869	RAD54L2	TTTTGCATGACCCTGGGAGTAGG#GCCCCAGGGTCCTGGCAC#...(((..(((((((((.((...#)))))))))))...))).	9379	9397	1	-23.7	0	8.764194e-08	0.412	0	0	-10.37186166	14	18	11	3UTR		0	0
hsa-miR-3680-3p	NM_001388	DRG2	TTTTGCATGACCCTGGGAGTAGG#CCTAAAGTGCCTCCCCCTGTATTCCCCCTCCCAGGGCAGCC#....((.((.(((((((((..((#.))..))))))))))))).	1729	1770	1	-24.4	0	6.480024e-06	0.353	1.1252407777777775	0.004930096	-12.33275547	15	19	13	3UTR		0	0
hsa-miR-3680-3p	NM_001388359	KIAA0513	TTTTGCATGACCCTGGGAGTAGG#CCACCTCCCGGGTTCAAGCAAT#..((((.(((.((((((((..((#))..)))))))).))).)))).	5173	5195	1	-24.8	0	0.009515566	0.426	0	0	-9.32546173	17	22	8	3UTR		0	0
hsa-miR-3680-3p	NM_001388386	SREBF1	TTTTGCATGACCCTGGGAGTAGG#CCTGCTCCCAGGGCACATGG#.....((((.(((((((((((((#)))))))))))))..)))).	4244	4264	1	-31.1	0	1.918673e-06	0.368	0	0	-14.90810611	17	20	13	3UTR		0	0
hsa-miR-3680-3p	NM_001388405	WSCD1	TTTTGCATGACCCTGGGAGTAGG#CTGCTTCCAGGGTGTGCGGC#..((((((.(((((((((((((.#))))))))))))))))))).	2661	2681	1	-30.2	1	2.869055e-07	0.412	0	0	-6.013390378	19	20	19	3UTR		0	0
hsa-miR-3680-3p	NM_001389466	DPEP1	TTTTGCATGACCCTGGGAGTAGG#CCTGCTGCCCACATGCAAGGA#(((((((((....((((((((((#)))))).))))))))))))).	1502	1523	1	-23.2	1	0.005927793	0.368	0	0	-12.64078931	19	21	13	3UTR		0	0
hsa-miR-3680-3p	NM_001389625	C12orf76	TTTTGCATGACCCTGGGAGTAGG#GCTCCAAAGGTCAGTGTAAAGA#((((((((((((...(((((...#)))))...))))).))))))).	499	521	1	-20.8	1	0.1977137	0.618	0	0	-6.818994537	17	22	7	3UTR		0	0
hsa-miR-3680-3p	NM_001391959	USP6NL	TTTTGCATGACCCTGGGAGTAGG#GGTCCCAGGGTGGCC#....((...(((((((((.(...#).))))))))).)).	5938	5953	1	-20	0	6.140178e-05	0.515	0	0	-14.46027359	12	15	9	3UTR	MIRT520249	0	1
hsa-miR-3680-3p	NM_001391974	SPRN	TTTTGCATGACCCTGGGAGTAGG#CCTGCCCCAGGCGGTCAGGGTTATGGCACGATGCAGGT#.((((((((((((((((.(((((#)))))))))))..))))..............)))))).	2590	2628	1	-24.8	1	0.003317552	0.382	0	0	-3.793324837	21	38	11	3UTR		0	0
hsa-miR-3680-3p	NM_001393360	CLYBL	TTTTGCATGACCCTGGGAGTAGG#CCTGCTTCCAAGCAGCATGCT#....(((((...(((((((((((#)))))))))).)...))))).	1242	1263	1	-22.1	0	0.000373934	0.515	0	0	-16.96064672	16	21	10	3UTR		0	0
hsa-miR-3680-3p	NM_001393487	IL18RAP	TTTTGCATGACCCTGGGAGTAGG#CCTAAGATTTCCCAGTGGTCCGAGCAGAAT#((((((..(((((((((((((((#))))....))))))).))))...)))))).	2160	2190	1	-25	0	0.01069645	0.529	0	0	-7.79489591	21	30	7	3UTR		0	0
hsa-miR-3680-3p	NM_001393556	ANKRD24	TTTTGCATGACCCTGGGAGTAGG#CCTATCCAGGCCCATGCAC#...((((((..(((((..(((((#))))))))))..)))))).	3556	3575	1	-21.6	0	0.000619967	0.397	0	0	-10.58182114	16	19	10	3UTR		0	0
hsa-miR-3680-3p	NM_001393892	PLPPR2	TTTTGCATGACCCTGGGAGTAGG#CCTCACCCCGGGCAGGCAAAGG#((((((.((.(((.(((.(((((#))).)))))))))).)))))).	2576	2598	1	-21	0	0.002236581	0.309	0	0	-7.580607367	19	22	10	3UTR		0	0
hsa-miR-3680-3p	NM_001394390	STON2	TTTTGCATGACCCTGGGAGTAGG#CCTGCCTCCAGAGTCAAGTAAT#..((((.((((.(((((.(((((#))))).))))).)))).)))).	7242	7264	1	-22.5	0	0.02902085	0.618	0	0	-9.847490564	18	22	5	3UTR		0	0
hsa-miR-3680-3p	NM_001394432	SUN2	TTTTGCATGACCCTGGGAGTAGG#CCTGAGCTTGCTTTCCACATTCTCCCAGGGTATGGAGAC#.(((.(((.((((((((((....#.))))))))))))).))).	3107	3146	1	-24.9	0	5.771407e-07	0.471	0	0	-8.96875167	16	19	13	3UTR		0	1
hsa-miR-3680-3p	NM_001394634	CCL25	TTTTGCATGACCCTGGGAGTAGG#CCCCTCCCAGGCTATGCT#....(((((..((((((((..((#)).)))))))).))))).	953	971	1	-21.1	0	0.000873824	0.559	0	0	-13.61384341	15	18	8	3UTR		0	0
hsa-miR-3680-3p	NM_001394674	EMC3	TTTTGCATGACCCTGGGAGTAGG#CTTATTCAAATAAACTCTCTTCAGAGTGAATACCCAGGGTCAGGACAGAC#.(((((.((((((((((......#.)))))))))).).)))).	1852	1902	1	-23.7	0	9.997119e-05	0.588	0	0	-5.337011372	15	19	10	3UTR		0	1
hsa-miR-3680-3p	NM_001394681	FRMD1	TTTTGCATGACCCTGGGAGTAGG#CCTGCTCCTGGGGGCAGT#..((((....(((((((((((((#))))))))))))))))).	4464	4482	1	-25.7	0	3.947946e-07	0.294	0	0	-11.11321831	17	18	17	3UTR		0	0
hsa-miR-3680-3p	NM_001394802	IPCEF1	TTTTGCATGACCCTGGGAGTAGG#CCTAGAACTGGGAGATGACTGCCCTGCCCAGGGTTTTGTAAT#..(((((.(((((((((..((((#.))))))))))))).))))).	5952	5994	1	-25.4	0	3.167501e-05	0.588	0	0	-7.270635649	18	21	13	3UTR		0	0
hsa-miR-3680-3p	NM_001394940	SPDYE14	TTTTGCATGACCCTGGGAGTAGG#CCCAGGGGAGATGTGGAT#.(((((((..(((((((......#)))))))...))))))).	1427	1445	1	-20.5	1	0.000340581	0.515	0	0	-6.092220964	14	18	7	3UTR		0	0
hsa-miR-3680-3p	NM_001394953	SPDYE18	TTTTGCATGACCCTGGGAGTAGG#CCCAGGGGAGATGTGGAT#.(((((((..(((((((......#)))))))...))))))).	1597	1615	1	-20.5	1	0.000345744	0.515	0	0	-6.092220964	14	18	7	3UTR		0	0
hsa-miR-3680-3p	NM_001394959	MARCHF1	TTTTGCATGACCCTGGGAGTAGG#TTACTTCTAGGGCCTTGTAAT#..(((((.(.((((((((((((.#)))))))))))).).))))).	2487	2508	1	-22.5	0	0.003855167	0.632	0	0	-8.513142117	18	21	12	3UTR		0	0
hsa-miR-3680-3p	NM_001394962	KIAA1210	TTTTGCATGACCCTGGGAGTAGG#CCTGATGCTTTCTCCTTGGGTGATAGTAACATGCAGAGC#(((((((((((((.(((((.(((#.))).))))).))))........))))))))).	5663	5702	1	-23.3	1	0.002345977	0.544	0	0	-4.794414364	21	33	9	3UTR		0	1
hsa-miR-3680-3p	NM_001395015	CCDC7	TTTTGCATGACCCTGGGAGTAGG#TGCTTTCTGGTGTGATGTAAAAT#((((((((.((((.(((((((..#))))))).)).)).)))))))).	4777	4800	1	-19.9	1	0.000252092	0.6	0	0	-5.850804022	19	23	8	3UTR		0	0
hsa-miR-3680-3p	NM_001395198	ZBTB34	TTTTGCATGACCCTGGGAGTAGG#TTCCCAGGGAAACTGCAGAAC#(((((((...(((((((((....#)))))))))....))))))).	2861	2882	1	-23.4	1	0.000820687	0.662	0	0	-8.550105502	16	21	9	3UTR		0	1
hsa-miR-3680-3p	NM_001395222	CCDC194	TTTTGCATGACCCTGGGAGTAGG#CTGCAACCTTCACCTCCCAGGTTCAAGCAAT#..((((.(((.((((((((.(((#.)))....)))))))).))).)))).	1344	1375	1	-24.7	0	0.009120326	0.412	0	0	-9.32546173	18	26	8	3UTR		0	0
hsa-miR-3680-3p	NM_001395325	PDE4DIP	TTTTGCATGACCCTGGGAGTAGG#TTGCCACACAGGGGGTGCAAAAG#((((((((..((((((..((((.#))))..).))))).)))))))).	6951	6974	1	-21.4	1	0.002282295	0.544	0	0	-6.236470573	18	23	8	3UTR		0	0
hsa-miR-3680-3p	NM_001395401	MAGIX	TTTTGCATGACCCTGGGAGTAGG#CCATTTCGCAGAGGAGGAAAGTGAGGCCCAGGGAGTGCAGAT#.(((((((..(((((((......#.))))))).))))))).	2616	2658	1	-24.6	1	0.01855037	0.456	0	0	-6.092220964	14	17	7	3UTR		0	0
hsa-miR-3680-3p	NM_001395414	MUC22	TTTTGCATGACCCTGGGAGTAGG#GGGGTCATGGAGGAG#((((.(((((((((.........#))))))))).)))).	5658	5673	1	-18.8	0	0.02524535	0.676	0	0	-9.025110262	13	15	9	3UTR		0	0
hsa-miR-3680-3p	NM_001395417	SMIM39	TTTTGCATGACCCTGGGAGTAGG#TACTCCCAGTCGGGAGTGTGGT#..((((((..(((((((((((..#)))))))))..))..)))))).	2448	2470	1	-23	1	4.645238e-05	0.353	0	0	-7.255896846	17	22	9	3UTR		0	0
hsa-miR-3680-3p	NM_001395468	ZNF593OS	TTTTGCATGACCCTGGGAGTAGG#TGGGTCGGGCTGGGGTCGTGCGGAT#.(((((((((((((((.......#.))))))))))))))).	790	815	1	-24.2	1	5.978815e-06	0.324	0	0	-3.793324837	15	17	15	3UTR		0	0
hsa-miR-3680-3p	NM_001395504	NXPE1	TTTTGCATGACCCTGGGAGTAGG#TCCATGAGGTCATAGCAAT#..(((((((((((..(((.....#)))..).)))))).)))).	2596	2615	1	-18	1	0.2197688	0.721	0	0	-6.549290197	14	19	6	3UTR		0	0
hsa-miR-3680-3p	NM_001395918	ICOSLG	TTTTGCATGACCCTGGGAGTAGG#CCTGCTCCCAGCATTCTATTTAGGGTCTGGTAT#...(((..(((((((((((((((#))))))))))............)))))..))).	6944	6977	1	-27.9	0	3.663647e-05	0.529	0	0	-10.37186166	18	33	10	3UTR		0	0
hsa-miR-3680-3p	NM_001395959	LOC122455338	TTTTGCATGACCCTGGGAGTAGG#CCAACTATGTTGCCCGGGCTGGACTCAAACTCCTGGGGTCAAGCGAT#..((((.(((((((((((((...#.))))))))))))).)))).	972	1019	1	-28.8	0	2.963769e-07	0.397	0	0	-6.500687254	17	20	13	3UTR		0	0
hsa-miR-3680-3p	NM_001395974	LOC728743	TTTTGCATGACCCTGGGAGTAGG#CCTACCAGGGTCTAGCAC#...(((..((((((((...((((#))))))))))))..))).	2987	3005	1	-22.3	0	0.001154315	0.485	0	0	-10.37186166	15	18	12	3UTR		0	0
hsa-miR-3680-3p	NM_001396020	LOC105371267	TTTTGCATGACCCTGGGAGTAGG#CCTGCCCTGTCCCAGGGGTGCT#....((((..(((((((((((((#)))))....)))))))))))).	2550	2572	1	-25.3	0	0.000746557	0.353	0	0	-11.8454586	17	22	12	3UTR		0	0
hsa-miR-3680-3p	NM_001396040	MTAP	TTTTGCATGACCCTGGGAGTAGG#CTGCTACCTCAGGGCATGG#.....((((.((((((((((((.#))))).)).))))))))).	3975	3994	1	-23.4	0	0.000195776	0.441	0	0	-14.90810611	16	19	9	3UTR		0	0
hsa-miR-3680-3p	NM_001396051	OR51C1P	TTTTGCATGACCCTGGGAGTAGG#TACTTCAGGTCATGTT#....((((((((...((((((..#)))))).)))))))).	1173	1189	1	-18	0	0.007492906	0.647	0	0	-12.42798256	14	16	8	3UTR		0	0
hsa-miR-3680-3p	NM_001396058	OR2I1P	TTTTGCATGACCCTGGGAGTAGG#CCACTTTCAGGGTAAGGTGGAT#.(((((...(((((((((((.((#)))))))))))))...))))).	3363	3385	1	-21.3	0	0.00395218	0.529	0	0	-8.70703596	18	22	13	3UTR		0	0
hsa-miR-3680-3p	NM_001396242	SPDYE2	TTTTGCATGACCCTGGGAGTAGG#CCCAGGGGAGATGTGGAT#.(((((((..(((((((......#)))))))...))))))).	1747	1765	1	-20.5	1	0.000307165	0.5	0	0	-6.092220964	14	18	7	3UTR		0	0
hsa-miR-3680-3p	NM_001397426	BLACAT1	TTTTGCATGACCCTGGGAGTAGG#CCTTTTTATCAGAATGTCATTTCCTTCTCTGCTCCCAGGGAAGGGCTTTTTGCATGTAGC#..(((((((.(((((((((((((#.)))))))))))))............))))))).	3157	3217	1	-28.3	1	0.002762364	0.559	0	0	-6.199507188	20	34	13	3UTR		0	0
hsa-miR-3680-3p	NM_001398482	STXBP4	TTTTGCATGACCCTGGGAGTAGG#CTATTCTTAAGGGACATCATGTT#....((((((((((((((((((.#))))))))).)))...)))))).	1251	1274	1	-20	0	0.02310241	0.691	0	0	-9.546562469	18	23	9	3UTR		0	0
hsa-miR-3680-3p	NM_001398507	BMF	TTTTGCATGACCCTGGGAGTAGG#CTGCCCTGGGGTCTGGGCAC#...(((..(((((((((.((((.#)))))))))))))...))).	4345	4365	1	-24.6	0	0.000134739	0.412	0	0	-10.37186166	16	20	13	3UTR		0	0
hsa-miR-3680-3p	NM_001399	EDA	TTTTGCATGACCCTGGGAGTAGG#CTGCTCCTGGGCATTAGCAAGGC#(((((((((.(((.((((((((.#))))))))))))))..)))))).	2465	2488	1	-23.9	1	0.000113295	0.485	0.2058238336363636	0.11347278724999998	-6.036920832	20	23	14	3UTR		0	0
hsa-miR-3680-3p	NM_001399969	DBT	TTTTGCATGACCCTGGGAGTAGG#TTGCTGCGAGTGGTCAGCAAGAA#((((((.(((((((.(.(((((.#))))).).)).))))))))))).	5071	5094	1	-23.7	0	0.00605168	0.603	0	0	-6.216710541	19	23	11	3UTR		0	0
hsa-miR-3680-3p	NM_001400360	SSBP2	TTTTGCATGACCCTGGGAGTAGG#CTCCCTGGGTCTGTGAAC#.((((((.(((((.(((((....#))))).))))))))))).	6590	6608	1	-23.4	1	0.000275293	0.618	0	0	-6.963799684	16	18	11	3UTR		0	0
hsa-miR-3680-3p	NM_001400565	CYP2R1	TTTTGCATGACCCTGGGAGTAGG#TGCTAAGAAGGGTCATGGAC#...(.(((((((((...((((..#))))....))))))))).).	1933	1953	1	-19.7	0	0.001158658	0.544	0	0	-11.60207601	14	20	9	3UTR		0	0
hsa-miR-3680-3p	NM_014282	HABP4	TTTTGCATGACCCTGGGAGTAGG#CTTGGTCCCAGGATCTGTGCT#....((((((.(((((((.((((#)))).))))))).)).)))).	2551	2572	1	-23.7	0	0.003048076	0.529	0.083519543	-0.132694713	-12.37133694	17	21	7	3UTR		0	0
hsa-miR-3680-3p	NM_014311	SMUG1	TTTTGCATGACCCTGGGAGTAGG#CCTGCGGCCAGGGTGAAGGGAAAA#((((.(.(.(((((((..(((((#)))))..))))))).).).)))).	1798	1822	1	-25.7	0	0.00015675	0.471	2.8644971999999997	2.880890967499999	-10.65668781	18	24	7	3UTR		0	0
hsa-miR-3680-3p	NM_014325	CORO1C	TTTTGCATGACCCTGGGAGTAGG#TTACTCCTAGGTCGGCT#....((.(((.(((((((((((.#)))))))))))))))).	3723	3740	1	-21.7	0	0.000321107	0.529	0.6244422	3.1375997287500006	-13.91502348	16	17	16	3UTR		0	0
hsa-miR-3680-3p	NM_014333	CADM1	TTTTGCATGACCCTGGGAGTAGG#CCTTTTGAGCTCCACAGGGTATGCAAAT#.(((((((.(((((((((((...#.))))).))))))))))))).	6175	6203	1	-27.5	1	0.00668629	0.485	1.0312557	1.7996347462499998	-4.849714496	18	21	13	3UTR		0	0
hsa-miR-3680-3p	NM_014344	FJX1	TTTTGCATGACCCTGGGAGTAGG#CTACAAATTCAGGGTCAGCT#....((.((((((((((.((((.#))))...)))))))))))).	2137	2157	1	-22.2	0	0.001967754	0.618	0.34170773	0.510931628	-11.090249	16	20	12	3UTR		0	0
hsa-miR-3680-3p	NM_014358	CLEC4E	TTTTGCATGACCCTGGGAGTAGG#GCTTTCGGGGGTACATGTTAAAG#(((.(((((.((((((((((...#))))))))))...))))).))).	1564	1587	1	-19.8	0	0.000666894	0.662	1.1819558	1.0590156112499998	-8.212103189	18	23	10	3UTR		0	0
hsa-miR-3680-3p	NM_014398	LAMP3	TTTTGCATGACCCTGGGAGTAGG#CCGCCTCCCGGGTTCAAGTGAT#..((((.(((.((((((((..((#))..)))))))).))).)))).	1918	1940	1	-22.3	0	0.001563492	0.412	1.6272271249999999	1.158557563	-9.32546173	17	22	8	3UTR		0	0
hsa-miR-3680-3p	NM_014409	TAF5L	TTTTGCATGACCCTGGGAGTAGG#CCTGCAATGAACTGCTCCCACGTCCTGCAC#...((((.(((..(((((((((.#.))))))))).))).)))).	2981	3011	1	-24.5	0	0.005706897	0.544	0.8442122222222221	1.566304028	-13.46410905	16	20	9	3UTR		0	1
hsa-miR-3680-3p	NM_014437	SLC39A1	TTTTGCATGACCCTGGGAGTAGG#CCTGCTTGCTCTTTATTTTGGTCCCGGATCCTGGGGTGGGGCAGAAA#((((((.(.(((((((((...((#.))...))))))))).).)))))).	2108	2155	1	-25.3	0	0.000152944	0.471	-0.224510933	-0.09767268	-6.537650639	18	25	9	3UTR		0	0
hsa-miR-3680-3p	NM_014445	SERP1	TTTTGCATGACCCTGGGAGTAGG#TCTTTTGAACTGAAAGCACACTCCCTTATAGGTTCATGTAAC#..((((((((.(((((((((...#.))))))....))).)))))))).	994	1036	1	-21.9	1	0.000506044	0.632	-0.400575738	0.034262949	-7.781775195	17	24	8	3UTR		0	0
hsa-miR-3680-3p	NM_014482	BMP10	TTTTGCATGACCCTGGGAGTAGG#CCTGCATTTCTATGATTTTCTGCTTCCCTGTGGAAAGGGAGTGCAGAGA#((((((((..(((((((((((((#.)))))))))........)))).)))))))).	4048	4097	1	-25	1	4.181835e-05	0.603	0.01603139	-0.094546	-6.236470573	21	32	9	3UTR		0	0
hsa-miR-3680-3p	NM_014488	RAB30	TTTTGCATGACCCTGGGAGTAGG#TCTACTAAGACCACCAGGGTTGATGTAT#...((((((((((((((((((((#)))))).....).)))))))).))))).	3736	3764	1	-21.4	0	0.000841752	0.588	0.1618093777777778	0.553863773	-6.514540194	20	28	8	3UTR		0	1
hsa-miR-3680-3p	NM_014518	ZNF229	TTTTGCATGACCCTGGGAGTAGG#CCTAGTCTCAGGTAGTTCTTTATAGCAGTGCAAAAA#((((((((((((((((((.((((#)))).)))))))..)))..........)))))))).	4291	4327	1	-23.6	1	0.02583423	0.662	0.6250607699999999	-0.22121162	-3.937574446	22	36	8	3UTR		0	0
hsa-miR-3680-3p	NM_014563	TRAPPC2	TTTTGCATGACCCTGGGAGTAGG#CTGCAACCTCCACCTCCCGGGTTCAAGCAAT#..((((.(((.((((((((..((#.))..)))))))).))).)))).	1190	1221	1	-24.9	0	0.009218431	0.441	0.05616525	-0.238834464	-9.32546173	17	23	8	3UTR		0	0
hsa-miR-3680-3p	NM_014571	HEYL	TTTTGCATGACCCTGGGAGTAGG#CCTACCCCATTGCATGGGTTGTTGCGGAC#.((((((((((((((((.(((((#)))))))))......))))))).))))).	3297	3326	1	-24.4	1	2.292411e-05	0.559	0.5028351956521739	0.6451889549999998	-3.793324837	21	29	9	3UTR		0	0
hsa-miR-3680-3p	NM_014589	PLA2G2E	TTTTGCATGACCCTGGGAGTAGG#CCTGCCCCAGGAGCCATGGAC#...(.((((.(((((((.(((((#))))))))))).).)))).).	683	704	1	-24.3	0	0.001296347	0.441	2.4615500000000003	1.0178843997499998	-11.87608384	17	21	11	3UTR		0	0
hsa-miR-3680-3p	NM_014593	CXXC1	TTTTGCATGACCCTGGGAGTAGG#CCTCTCCCTGGGTTTTGTT#....(((.(((((.(((((.(((#)))))))).))))).))).	2279	2298	1	-23.7	0	0.02793706	0.59	-0.2052086	0.41230337999999994	-12.71703732	16	19	8	3UTR		0	0
hsa-miR-3680-3p	NM_014594	ZNF354C	TTTTGCATGACCCTGGGAGTAGG#TCTAATTCTTAGGAGATGCATGCAGAAG#(((((((((.(((((((((((((#)))).)))))))).)...))))))))).	5243	5271	1	-21	1	0.003955466	0.721	0.37080596666666665	0.23173418000000007	-5.180080915	22	28	9	3UTR		0	1
hsa-miR-3680-3p	NM_014597	DNTTIP2	TTTTGCATGACCCTGGGAGTAGG#CTTGGTTCACTGCAACCTCCGCCTCCCGGGTTCAAGCAAT#..((((.(((.((((((((..((#.))..)))))))).))).)))).	5086	5126	1	-25.3	0	0.01577045	0.426	0.302617075	0.39674149499999994	-9.32546173	17	23	8	3UTR		0	0
hsa-miR-3680-3p	NM_014630	ZNF592	TTTTGCATGACCCTGGGAGTAGG#CCGAGGCTCCGAGAGGTTAAACGATGTGCAGAGG#((((((((((((((.(((((.((#))...))))).)).)))).......)))))))).	6657	6691	1	-22.5	1	0.01144778	0.471	-0.018057536	-0.041452765	-4.673024006	21	34	8	3UTR		0	0
hsa-miR-3680-3p	NM_014636	RALGPS1	TTTTGCATGACCCTGGGAGTAGG#CCTGCTTCCAGGCCTCTTTGCTGTCAGCC#....((.((((((((((((((((#))))))))))))..........)))))).	2679	2708	1	-24.8	0	0.001119852	0.426	0.9187009384615383	1.5004447075000003	-11.090249	18	29	12	3UTR		0	0
hsa-miR-3680-3p	NM_014643	ZNF516	TTTTGCATGACCCTGGGAGTAGG#ACTCCTTCAGGCTGCAGGGGTTGAGTGCAGAAA#((((((((((((((((((((...#))))))..........))))))..)))))))).	7341	7374	1	-22.8	1	0.000476147	0.441	3.0381490625000005	2.4023868024999997	-3.937574446	20	33	8	3UTR		0	1
hsa-miR-3680-3p	NM_014673	EMC2	TTTTGCATGACCCTGGGAGTAGG#CTGCAACCTCCTCCCGGGTTCAAGCGAT#..((((.(((.((((((((.(((#.))).)))))))).))).)))).	2570	2598	1	-27	0	0.007321088	0.412	0.464626213	-0.034752472	-9.32546173	18	23	8	3UTR		0	0
hsa-miR-3680-3p	NM_014674	EDEM1	TTTTGCATGACCCTGGGAGTAGG#CTTGCTGTCCATGGTGGTGTAGGAA#((((((((.(((.((((((((((#)))))).)))).))).)))))))).	2166	2191	1	-23.3	1	0.000202359	0.485	-0.024984364	-0.052443362	-6.283094717	21	25	8	3UTR		0	0
hsa-miR-3680-3p	NM_014683	ULK2	TTTTGCATGACCCTGGGAGTAGG#CCTGCCCCAGGATTTAGATCTTGGCTACTGTCATGCAGGC#.((((((((((((((((.(((((#)))))))))))..................)))))))))).	5323	5363	1	-29.6	1	0.001505283	0.515	1.5140285764705876	1.5810376425000001	-3.793324837	21	40	11	3UTR		0	0
hsa-miR-3680-3p	NM_014692	SEC14L5	TTTTGCATGACCCTGGGAGTAGG#GCCAGCAGGGTCATGCC#....(((((((((((...((...#))...))))))))))).	2789	2806	1	-22.5	0	0.000239785	0.426	0.2927899545454546	0.044413011	-9.779611549	13	17	11	3UTR		0	0
hsa-miR-3680-3p	NM_014730	MLEC	TTTTGCATGACCCTGGGAGTAGG#CCTGCTCTGAGCCAGGGTGGGGCAT#...(((.(.((((((((((((((#)))))))....))))))).).))).	4675	4700	1	-27.3	0	3.075104e-07	0.412	2.5058815	1.548021807	-9.114616387	18	25	7	3UTR		0	0
hsa-miR-3680-3p	NM_014733	ZFYVE16	TTTTGCATGACCCTGGGAGTAGG#CCTCCACCCCCAGGGTGCAAGT#.(((((...((((((((.((.((#.)))).))))))))))))).	9272	9294	1	-22.5	0	3.773481e-05	0.426	-0.078767625	0.055027063	-8.70703596	17	20	13	3UTR		0	0
hsa-miR-3680-3p	NM_014747	RIMS3	TTTTGCATGACCCTGGGAGTAGG#CCTGCTCCTGGTGGTCTCTGCT#....(((.(((((((((((((((#))))))))))).))))..))).	1844	1866	1	-28.4	0	0.004420652	0.529	0.13765465249999995	0.5779898314999999	-11.8601974	18	22	11	3UTR		0	0
hsa-miR-3680-3p	NM_014756	CKAP5	TTTTGCATGACCCTGGGAGTAGG#GCTCCTAGGGAGCAGAAA#((((((....((((((((((...#)))))))))).)))))).	6698	6716	1	-23	0	0.000375409	0.559	0	0	-10.09379204	16	18	10	3UTR		0	0
hsa-miR-3680-3p	NM_014763	MRPL19	TTTTGCATGACCCTGGGAGTAGG#CCAAAAGCGTAGGGTCTTTGCAGAT#.((((((.(((((((.(......#.).)))))))..)))))).	6395	6420	1	-20.5	1	1.04983e-05	0.529	-0.300040429	0.067830806	-6.340008847	14	19	7	3UTR		0	0
hsa-miR-3680-3p	NM_014779	TSC22D2	TTTTGCATGACCCTGGGAGTAGG#CCTCTCTCTGAGATGTCATGCAGC#..(((((((((.((.((((.(((#)))..)))).))..))))))))).	3548	3572	1	-22.4	1	0.000958676	0.544	1.6572759999999997	2.090172925	-9.039253589	18	24	9	3UTR		0	0
hsa-miR-3680-3p	NM_014788	TRIM14	TTTTGCATGACCCTGGGAGTAGG#CCTACTGCTCAGGGTGAATGCAGC#..((((((.((((((((((((((#)))))).))))))))..)))))).	3562	3586	1	-29	1	0.000355675	0.368	0.2928565666666667	1.41211473	-6.013390378	20	24	8	3UTR		0	0
hsa-miR-3680-3p	NM_014790	JAKMIP2	TTTTGCATGACCCTGGGAGTAGG#CCATCTCAACAGGGTTCATGCAT#...((((((((((((.(((..((#))..)))..)))))).)))))).	8632	8655	1	-23.8	0	0.009445532	0.647	3.975471923076923	3.17418535	-6.747589274	17	23	6	3UTR		0	0
hsa-miR-3680-3p	NM_014796	TESPA1	TTTTGCATGACCCTGGGAGTAGG#CCTACTCCTTGGTCCTCCAAACCCCCAAACTCTGCAGGAG#(((((((.((((..(((((((((#))))))))).))))..................))))))).	1722	1762	1	-23.8	1	0.000291276	0.456	-0.061063022	0.138846578	-8.397179906	20	40	9	3UTR		0	0
hsa-miR-3680-3p	NM_014805	EPM2AIP1	TTTTGCATGACCCTGGGAGTAGG#TTGCTCTTAGGGTACAATACAAAT#.((((..(((((((((((((((.#))))))))))))).))...)))).	4976	5000	1	-20.9	0	0.0264045	0.632	0.16820051249999998	0.44410610749999996	-7.237970133	19	24	13	3UTR		0	1
hsa-miR-3680-3p	NM_014810	CEP350	TTTTGCATGACCCTGGGAGTAGG#CTGCTCCCAGAATCACAGAT#.((((..(((..((((((((((.#))))))))))..))))))).	10484	10504	1	-22	0	0.05512714	0.5	2.1393839999999997	1.7604384954999994	-13.40954792	17	20	10	3UTR		0	1
hsa-miR-3680-3p	NM_014819	PJA2	TTTTGCATGACCCTGGGAGTAGG#TCTGAAAACTTGCACAGGGTCATCTTTGTAAT#..(((((((((((((...(((((#.))))).))))))))....))))).	3226	3258	1	-20	1	0.000393103	0.618	2.132965388235294	2.9358998950000004	-5.1900498	18	25	8	3UTR		0	0
hsa-miR-3680-3p	NM_014830	ZBTB39	TTTTGCATGACCCTGGGAGTAGG#GCACCCGGGGTTAAACAGCAGAGG#((((((.((((((((((.((...#)).))))))))))....)))))).	5361	5385	1	-22.7	0	0.000148712	0.471	1.414268	1.49221794	-5.481260981	18	24	10	3UTR		0	0
hsa-miR-3680-3p	NM_014840	NUAK1	TTTTGCATGACCCTGGGAGTAGG#TTTGCTTCTAGGGAGTTAGCATGTAGAT#.((((((((.(((((((((((((#)))))))))))))......)))))))).	3469	3497	1	-22.6	1	0.01107579	0.574	5.130590076923078	2.876566221	-5.035831306	21	28	13	3UTR		0	0
hsa-miR-3680-3p	NM_014864	FAM20B	TTTTGCATGACCCTGGGAGTAGG#CTTACTGCAACCTCCGTCTCCCAGGTTCAAGCGAT#..((((.(((.((((((((..((#.))..)))))))).))).)))).	2810	2845	1	-25.5	0	0.02458983	0.441	0.09764175	-0.057830506	-9.32546173	17	23	8	3UTR		0	1
hsa-miR-3680-3p	NM_014901	RNF44	TTTTGCATGACCCTGGGAGTAGG#CCTGTGTTCCCGGTGGTTGTCCCTCCCAGGGATGCAGC#..((((((..(((((((((..((#.))))))))))))))))).	2494	2532	1	-24.6	1	1.438074e-06	0.353	3.321108	4.732178652499999	-7.255896846	17	19	17	3UTR		0	0
hsa-miR-3680-3p	NM_014924	ATG14	TTTTGCATGACCCTGGGAGTAGG#CCATCTCCTGGGTTCAAGCAAT#..((((.(((.((((((((..((#))..)))))))).))).)))).	3428	3450	1	-21.5	0	0.004829096	0.456	3.306323375	4.391433513	-9.32546173	17	22	8	3UTR		0	0
hsa-miR-3680-3p	NM_014929	FASTKD2	TTTTGCATGACCCTGGGAGTAGG#ACCCCAGGGTGTGGTGTGGCAGGAC#((((((...((((((((.((...#))))))))))........)))))).	6215	6240	1	-20.8	0	0.000341608	0.441	-0.183456875	-0.080719621	-8.851285568	16	25	10	3UTR		0	0
hsa-miR-3680-3p	NM_014941	MORC2	TTTTGCATGACCCTGGGAGTAGG#CCTGCTCCTCTGAGGTCAGCAGAAG#((((((.((((((.(((((((((#)))))))))..).))))))))))).	5627	5652	1	-28.9	0	0.000157415	0.397	2.8053004444444443	1.7700154924999991	-6.338100899	21	25	11	3UTR		0	1
hsa-miR-3680-3p	NM_014961	RUFY3	TTTTGCATGACCCTGGGAGTAGG#CTTATTGTTTTCTCCCCAGGGTTAGAAAAAT#((((...((((((((((.(.(((#.))))))))))))))..)))).	2194	2225	1	-20.2	0	0.002292544	0.706	0.8364062999999999	1.1952740512499997	-11.50125692	18	22	14	3UTR		0	0
hsa-miR-3680-3p	NM_014980	STXBP5L	TTTTGCATGACCCTGGGAGTAGG#GCTCACACAGGGCAATGCAAAAG#((((((((..((((((((((...#)))).).)))))..)))))))).	7725	7748	1	-23.8	1	0.02890169	0.588	0.39672500000000005	-0.095136373	-6.236470573	18	23	8	3UTR		0	0
hsa-miR-3680-3p	NM_014992	DAAM1	TTTTGCATGACCCTGGGAGTAGG#GCTCTCAGGGAGACATGA#.....((((.((((((((((...#))))))))))...)))).	4432	4450	1	-21.8	0	0.003397821	0.735	4.224927	2.7722753399999998	-14.90810611	14	18	10	3UTR		0	0
hsa-miR-3680-3p	NM_015002	FBXO21	TTTTGCATGACCCTGGGAGTAGG#CCGGTTTTGCCAGGCGTCATGTT#....((((((((((((.((..((#))....)).))))).))))))).	4855	4878	1	-21.6	0	0.000144155	0.603	4.762945592307692	4.276674312500001	-9.546562469	16	23	7	3UTR		0	0
hsa-miR-3680-3p	NM_015021	ZNF292	TTTTGCATGACCCTGGGAGTAGG#CCATCTCCCAGGTTCAAGTGAT#..((((.(((.((((((((..((#))..)))))))).))).)))).	11717	11739	1	-22.2	0	0.006937231	0.471	0.164638	0.041035525	-9.32546173	17	22	8	3UTR		0	0
hsa-miR-3680-3p	NM_015036	ENDOD1	TTTTGCATGACCCTGGGAGTAGG#CCTGCTCTTAGTAGGTGCTGCAGAT#.((((((..((((((((((((((#)))))))))))..)))..)))))).	2404	2429	1	-26.5	1	8.579888e-05	0.5	0.227553238	-0.00823749	-7.163349425	20	25	11	3UTR		0	1
hsa-miR-3680-3p	NM_015044	GGA2	TTTTGCATGACCCTGGGAGTAGG#TTGCTCCCAGGCTGCTGTT#....(((..(.(((((((((((.#))))))))))).)..))).	2347	2366	1	-21.3	0	0.001591067	0.471	-0.531817582	-0.252902055	-15.74136153	15	19	11	3UTR		0	0
hsa-miR-3680-3p	NM_015049	TRAK2	TTTTGCATGACCCTGGGAGTAGG#CCTATTCCCTATAAAGGGTA#.........((((((((((((((#))))))))).....))))).	5995	6015	1	-20.6	0	0.000239903	0.647	2.414519573684211	2.461137163	-20.48026953	14	20	9	3UTR		0	0
hsa-miR-3680-3p	NM_015051	ERP44	TTTTGCATGACCCTGGGAGTAGG#CCAGATCTGTGAGGGTCAGCAT#...(((.(((((((.(.((....#.)).).)))))))))).	2937	2959	1	-19.6	0	0.000124971	0.559	3.054277142857143	1.9512448987499997	-8.793676289	13	17	10	3UTR		0	0
hsa-miR-3680-3p	NM_015055	SWAP70	TTTTGCATGACCCTGGGAGTAGG#CCTCTCTAAGTGGGTCAGTAT#...(((.((((((..((((.(((#)))))))....))))))))).	2300	2321	1	-19.4	0	0.000420476	0.574	0.095120633	0.194478674	-9.650516206	16	21	9	3UTR		0	0
hsa-miR-3680-3p	NM_015076	CDK19	TTTTGCATGACCCTGGGAGTAGG#CCTCTTTCCTTGCCTCAGGGTTCGTGCT#....(((((((((((((.(((((#.))))))))))))).))))).	4481	4509	1	-26.6	0	0.000171219	0.515	1.3542228571428574	0.6402456499999999	-9.546562469	18	21	13	3UTR		0	1
hsa-miR-3680-3p	NM_015084	MRPS27	TTTTGCATGACCCTGGGAGTAGG#TCTTGGCTCACTGCAACCTCCGACTCCCAGGTTCAAGCAAT#..((((.(((.(((((((((.((#.)).))))))))).))).)))).	1698	1739	1	-27.7	0	0.0493961	0.441	1.8595881222222224	1.9182152150000005	-9.32546173	18	23	9	3UTR		0	0
hsa-miR-3680-3p	NM_015085	RAP1GAP2	TTTTGCATGACCCTGGGAGTAGG#CCTCTTCCCTCTGGTCATGCC#....((((((((..(((((.(((#))).)))))...)))))))).	4548	4569	1	-24.1	0	0.01597973	0.456	-0.012629763	-0.024175676	-11.692533	16	21	8	3UTR		0	0
hsa-miR-3680-3p	NM_015086	DDN	TTTTGCATGACCCTGGGAGTAGG#CCTACCTCGCAGGGTTGTTGTGAGGA#(((((((((((((((.(((((((#))))).)).))))))))).)))))).	3708	3734	1	-26.3	1	0.0001306	0.574	1.5106934374999998	1.3265482025000002	-4.170623527	22	26	9	3UTR		0	0
hsa-miR-3680-3p	NM_015088	TNRC6B	TTTTGCATGACCCTGGGAGTAGG#CCTTGGCCAAAGGGTCTTTGCAAAAA#(((((((.((((((.((...(((#)))...))..))))))..))))))).	12069	12095	1	-23.1	1	0.01702848	0.588	0.12895555714285709	0.22089872875000008	-6.986658936	18	26	7	3UTR		0	1
hsa-miR-3680-3p	NM_015101	COLGALT2	TTTTGCATGACCCTGGGAGTAGG#GCTCCCTGGGAGTGTGGC#..((((((..(((.((((((...#)))))).))).)))))).	2254	2272	1	-21.1	1	0.000392783	0.5	1.5547046	0.197947176	-8.112736763	15	18	6	3UTR		0	0
hsa-miR-3680-3p	NM_015117	ZC3H3	TTTTGCATGACCCTGGGAGTAGG#CCACCTTCCAGGGTGCCAGGCAGGGC#((((((.((((((((((((..((#))..))))))))))..)).)))))).	3093	3119	1	-24	0	3.740186e-10	0.294	1.10539325	1.0927190312500001	-5.481260981	20	26	10	3UTR		0	0
hsa-miR-3680-3p	NM_015133	MAPK8IP3	TTTTGCATGACCCTGGGAGTAGG#TGTGCTCCCGGGGCCTGCC#....(((.(.(((((((((((.(#).)))))))))))).))).	5071	5090	1	-25.5	0	1.76451e-07	0.309	-0.005495824	0.14649131325000003	-13.10270387	16	19	12	3UTR		0	0
hsa-miR-3680-3p	NM_015137	EFR3A	TTTTGCATGACCCTGGGAGTAGG#CCTAGTCCTGGGACTGCAAAAC#(((((((.(.(((.((((.((((#)))).))))))).)))))))).	3126	3148	1	-23.1	1	0.00015168	0.603	0.4283280714285714	0.067189025	-8.350555761	19	22	8	3UTR		0	1
hsa-miR-3680-3p	NM_015147	CEP68	TTTTGCATGACCCTGGGAGTAGG#TATTCTCAGGCATGCAAGAG#(((((((((..((((((((((..#))))))))))))))))))).	2808	2828	1	-24.1	1	0.001460419	0.603	-0.10136438	0.042416645	-8.00485539	19	20	19	3UTR		0	0
hsa-miR-3680-3p	NM_015159	FAM168A	TTTTGCATGACCCTGGGAGTAGG#CCTTCTCCTCGGGTCAGCCAGAT#.((((..((((((.(((((.(((#))).))))).))))))..)))).	6236	6259	1	-25.2	0	2.105694e-07	0.456	5.890346666666666	4.497530025000001	-8.094810051	18	23	6	3UTR		0	0
hsa-miR-3680-3p	NM_015161	ARL6IP1	TTTTGCATGACCCTGGGAGTAGG#TCTGCTTCCACAGTCTGCT#....(((.(((..((((((((((#))))))))))..)))))).	1096	1115	1	-20.7	0	0.005140815	0.559	1.0791283999999999	0.46229986887499996	-16.49613132	16	19	10	3UTR		0	0
hsa-miR-3680-3p	NM_015191	SIK2	TTTTGCATGACCCTGGGAGTAGG#CCTAAGAAGACATTCAGACCCAGGTGTTATGCAGGAT#(((((((((((((((((......#.)))))).))))))))))).	3183	3220	1	-26.3	1	0.003304493	0.588	0.47919820000000013	0.3014013149999999	-3.937574446	17	20	11	3UTR		0	0
hsa-miR-3680-3p	NM_015221	DNMBP	TTTTGCATGACCCTGGGAGTAGG#CCATTCCCAGATTAGTTATGCAAAAT#(((((((((((.((((((((.((#))))))))))....))))))))))).	5470	5496	1	-24.9	1	0.06120399	0.676	2.629673727272727	3.8632833450000006	-7.284377756	21	26	11	3UTR		0	1
hsa-miR-3680-3p	NM_015224	TASOR	TTTTGCATGACCCTGGGAGTAGG#TTTATCTCTAGGCTTAGTCATGTAAAAA#(((((((((((((((((.(((((#))))).))))))....))))))))))).	4862	4890	1	-20.1	1	0.007614298	0.676	1.6946704571428572	2.623454434	-3.937574446	22	28	11	3UTR		0	0
hsa-miR-3680-3p	NM_015226	CLEC16A	TTTTGCATGACCCTGGGAGTAGG#CCTATAACCAGGGCTCCCAGAAGCTTTGCTTATGTAAGGA#((((((((((((((((..(((((#)))))..))))))................)))))))))).	5704	5744	1	-23.7	1	0.000326974	0.441	-0.601462497	-0.11399681	-3.937574446	21	40	10	3UTR		0	0
hsa-miR-3680-3p	NM_015271	TRIM2	TTTTGCATGACCCTGGGAGTAGG#CCCGCTTCCATGGTCTTGCAC#...((((.((((.(((((((.((#)).))))))).)))).)))).	2421	2442	1	-24.5	0	0.007613215	0.5	-0.1602029	2.8914685337500003	-10.11730574	17	21	7	3UTR		0	0
hsa-miR-3680-3p	NM_015284	SZT2	TTTTGCATGACCCTGGGAGTAGG#CCTCGACTCCCTGAACCTGCATCAGGGTCATGGGT#...(.(((((((((((..(((((#.))))).))))))))))).).	13036	13071	1	-27.1	0	0.002276508	0.309	-0.488095482	-0.245184971	-10.63357737	17	21	11	3UTR		0	0
hsa-miR-3680-3p	NM_015299	KHNYN	TTTTGCATGACCCTGGGAGTAGG#CCTACCTCATAGGGTTGTTGTAAGGA#(((((((((((((((.(((((((#))))).)).))))))))).)))))).	6220	6246	1	-22.7	1	0.003078524	0.676	0.40387909999999994	0.17724653750000002	-4.170623527	22	26	9	3UTR		0	0
hsa-miR-3680-3p	NM_015307	FAM189A1	TTTTGCATGACCCTGGGAGTAGG#CCTTTCCCCGGGCATGCGGC#..(((((((.(((.(((((.(((#)))))))).)))))))))).	2804	2824	1	-24.9	1	0.000563203	0.382	-0.327800943	-0.468983128	-7.056347105	18	20	10	3UTR		0	0
hsa-miR-3680-3p	NM_015321	CRTC1	TTTTGCATGACCCTGGGAGTAGG#TCTGCTGGCTGCCCCTTCTTGGCAGCTCAGGGTCGTGGCAGGT#.((((((((((((((((((((((#))))))...................)))))))))))).)))).	3426	3469	1	-25.3	1	0.00073881	0.397	-0.46190801	-0.846570966	-3.793324837	22	43	12	3UTR		0	1
hsa-miR-3680-3p	NM_015328	AHCYL2	TTTTGCATGACCCTGGGAGTAGG#CTGCTCCCAGTGCATCATTTGCAT#...(((((((.(((((((((((.#)))))))))).)..)))..)))).	2133	2157	1	-23.2	0	0.000177115	0.544	0.25299402499999996	0.9432701726250001	-9.339314669	18	24	10	3UTR		0	0
hsa-miR-3680-3p	NM_015344	LEPROTL1	TTTTGCATGACCCTGGGAGTAGG#ACTCCCAATGTTATGCAGAC#.((((((((((..(((((((...#)))))))..)))))))))).	973	993	1	-24.9	1	0.001068827	0.559	1.157348172	0.41779166724999994	-8.42925876	17	20	10	3UTR		0	1
hsa-miR-3680-3p	NM_015351	TTC9	TTTTGCATGACCCTGGGAGTAGG#CCTGGAGAATGAGTTCAAACTGCCAGGGTCTTCCCTTGGTCTTTGTGCGT#...(((((((((((((.(((...#.))).))))))))..............))))).	3400	3450	1	-23.4	0	0.001177898	0.515	0.3209232740740741	0.17012732499999997	-6.514540194	16	33	8	3UTR		0	0
hsa-miR-3680-3p	NM_015352	POFUT1	TTTTGCATGACCCTGGGAGTAGG#CTCCTAGGGTTCTGAGCAGAAG#((((((..(((((((((((....#)))))))))))....)))))).	4219	4241	1	-24.3	0	0.01019605	0.485	-0.275346855	-0.240381881	-7.79489591	17	22	11	3UTR		0	1
hsa-miR-3680-3p	NM_015353	KCTD2	TTTTGCATGACCCTGGGAGTAGG#CTGCTCTTGGGGATGTCAGTGAGGC#((((((.(((((((((((((((.#))))))))))))...))))))))).	3437	3462	1	-22	0	0.001369329	0.412	1.0861652722222221	0.215313254	-5.481260981	21	25	12	3UTR		0	0
hsa-miR-3680-3p	NM_015360	MTREX	TTTTGCATGACCCTGGGAGTAGG#ATTCCCAGTTGTTGGTGTTTCATGCAGAGT#((((((((((((((((((((...#)))))))).....))....)))))))))).	3614	3644	1	-22.3	1	0.000801091	0.574	2.9050810551724138	1.801152188	-3.937574446	20	30	10	3UTR		0	0
hsa-miR-3680-3p	NM_015365	AMMECR1	TTTTGCATGACCCTGGGAGTAGG#CCTGCCACTGGGGCAAAGCAAAT#.(((((.((.((((((..(((((#)))))..))))))))..))))).	2751	2774	1	-22.3	0	5.482473e-06	0.574	0.45952131	0.8542484752500001	-6.579517841	18	23	8	3UTR		0	0
hsa-miR-3680-3p	NM_015375	DSTYK	TTTTGCATGACCCTGGGAGTAGG#ACTCCCAAGGGAACTGGTGCT#....((((.(((((((((((...#))))))).)))...).)))).	3051	3072	1	-21.5	0	3.884553e-05	0.5	-0.17477456	-0.26876611	-10.60295213	15	21	7	3UTR		0	0
hsa-miR-3680-3p	NM_015379	BRI3	TTTTGCATGACCCTGGGAGTAGG#CTGCTCCCGCCCGAGGCTCATGACAAC#..((((((((.(((((((((((.#)))))))).....))).))))).))).	655	682	1	-24.1	1	0.01152093	0.5	0.550645725	0.8115418850000004	-7.781775195	19	27	8	3UTR		0	0
hsa-miR-3680-3p	NM_015385	SORBS1	TTTTGCATGACCCTGGGAGTAGG#CCATGCTTCCGGGTAAAGGCAAGC#.(((((...((((.(((((((((#)).)))))))))))....))))).	5250	5274	1	-22	0	0.000113175	0.574	2.530798872	3.3042790055000006	-9.563875877	18	24	11	3UTR		0	0
hsa-miR-3680-3p	NM_015430	PAMR1	TTTTGCATGACCCTGGGAGTAGG#TGCCAGGGCTTGCAAGAA#(((((((.(.((((((.(.....#).))))))).))))))).	2459	2477	1	-21.2	1	5.295065e-05	0.574	5.935141428571429	4.922574306249999	-7.493715844	15	18	7	3UTR		0	0
hsa-miR-3680-3p	NM_015436	RCHY1	TTTTGCATGACCCTGGGAGTAGG#ACTCCTGGGCTCAAGCAT#...(((.(((.(((((((((...#))))))))).))).))).	2641	2659	1	-21.2	0	0.003876804	0.441	0.3914034933333333	0.068241818	-10.8830012	15	18	9	3UTR		0	1
hsa-miR-3680-3p	NM_015471	NSL1	TTTTGCATGACCCTGGGAGTAGG#CCTGGCCACCTTCCCAGCGGTCTATAGACCATGTAGAGC#((((((((((((((((((..(((#.))))))))).))))........)))))))).	11199	11238	1	-22.6	1	0.000176847	0.426	0.3362507444444444	0.23407747875000004	-3.937574446	21	32	9	3UTR		0	0
hsa-miR-3680-3p	NM_015483	KBTBD2	TTTTGCATGACCCTGGGAGTAGG#CCTGTTCCTAGTGTGATGTAT#...(((((.((.(((((((((((#))))))))))).)).))))).	2756	2777	1	-21.8	0	0.01352911	0.691	4.278104454545455	5.3065218125000015	-10.91773316	18	21	11	3UTR		0	0
hsa-miR-3680-3p	NM_015511	AAR2	TTTTGCATGACCCTGGGAGTAGG#CCTGGGACCTGCCAGGGCAGCAAT#..((((.((.((((((.((((((#))))....)).)))))))))))).	1586	1610	1	-22.5	0	0.000166206	0.441	-0.21895675	1.3886756325000003	-7.743193723	18	24	12	3UTR		0	0
hsa-miR-3680-3p	NM_015530	GORASP2	TTTTGCATGACCCTGGGAGTAGG#CTACTCTCCAGTATGTCTTATTACTCTCCAGTATGTCACGCAT#...(((.((((.((((((((((.#.)))))).))))...)))).))).	2289	2332	1	-20.6	0	0.03343391	0.618	-0.668258491	0.086405192	-11.40503004	17	24	6	3UTR		0	0
hsa-miR-3680-3p	NM_015545	PTCD1	TTTTGCATGACCCTGGGAGTAGG#CTGCTCCCAGGAAGGGGGTGGCGTGACAGGCAGGAA#((((((.(.(((((((((((((.#)))))))))))...........)).)...)))))).	2687	2723	1	-24.5	0	7.438356e-06	0.338	3.5102387875000005	1.7867116187499994	-6.537650639	20	36	11	3UTR		0	0
hsa-miR-3680-3p	NM_015554	GLCE	TTTTGCATGACCCTGGGAGTAGG#CTTATTGAAATGCAGATCCCAGAGTCAGTAAAT#.(((((.((((.((((((.....#.)))))).))))))))).	4200	4233	1	-19.7	0	0.001533686	0.588	-0.385975267	-0.192083109	-8.683814682	15	18	9	3UTR		0	0
hsa-miR-3680-3p	NM_015562	UBXN7	TTTTGCATGACCCTGGGAGTAGG#ACTCTCAGCAGTGTCTGTGCAGGC#.(((((((((((((((((((...#))))))))..).))).))))))).	9308	9332	1	-19.8	1	0.000160939	0.5	1.5705545652173916	2.432090693	-3.793324837	19	24	8	3UTR		0	0
hsa-miR-3680-3p	NM_015568	PPP1R16B	TTTTGCATGACCCTGGGAGTAGG#CCTGCCCCAGGGCACATAAGAGCAAAGG#(((((((((.(((((((.(((((#))))))))))))..)))....)))))).	5686	5714	1	-26.7	1	0.000834943	0.441	0.7229842153846154	0.36702635499999997	-5.180080915	21	28	12	3UTR		0	0
hsa-miR-3680-3p	NM_015576	ERC2	TTTTGCATGACCCTGGGAGTAGG#CTGCAATGTTTTTGTGTAGAGTGGCGATTGAATGCTGCCCAGGGTCAGTGTAT#...((((((((((((((((((..#.)))).)))))))))).)))).	5887	5940	1	-27.7	0	2.053077e-05	0.5	2.250606325	2.623409439	-6.514540194	18	22	10	3UTR		0	0
hsa-miR-3680-3p	NM_015585	CFAP61	TTTTGCATGACCCTGGGAGTAGG#TCCCAGGCATGTTCCTGTGCAGAAT#((((((((((((((((((.....#)))))))...)))...)))))))).	4033	4058	1	-20.7	1	0.002122474	0.603	0.11647769166666666	0.5404484341666668	-3.937574446	18	25	8	3UTR		0	0
hsa-miR-3680-3p	NM_015675	GADD45B	TTTTGCATGACCCTGGGAGTAGG#ACTCCCAGTTTGCGAAT#.((((((.....((((((((...#))))))))..)))))).	1230	1247	1	-19	1	0.008963419	0.618	0.23339200000000004	0.2514218725000001	-14.57743368	14	17	8	3UTR		0	0
hsa-miR-3680-3p	NM_015691	WWC3	TTTTGCATGACCCTGGGAGTAGG#CCTGCCACCAGGGTTCTTTTGAAATAGTACCACATGTAAAAG#((((((((((((((((..(((((#)))))..)))))))..................))))))))).	6707	6749	1	-27.6	1	0.06342603	0.603	0.1906023	0.27606441125000003	-3.937574446	21	42	9	3UTR		0	0
hsa-miR-3680-3p	NM_015704	DESI1	TTTTGCATGACCCTGGGAGTAGG#CCTTTTCCAGCTTGCCTGGCCCGGCTCTGTCTTCCAGGGTCCTGCT#....(((.(((((((((((((((#.)))).))))))))))).))).	3054	3100	1	-27.9	0	0.000543025	0.309	1.4598539375000001	3.1987171187500003	-11.8601974	18	22	11	3UTR		0	0
hsa-miR-3680-3p	NM_015726	DCAF8	TTTTGCATGACCCTGGGAGTAGG#CTTACTCCCTGAGGTAGGGAATGTG#....((((..(((((((((((((#)))))))))......)))).)))).	3730	3755	1	-21.1	0	0.006856725	0.5	1.481495152631579	1.5440233087499995	-11.8454586	17	25	9	3UTR		0	0
hsa-miR-3680-3p	NM_015879	ST8SIA3	TTTTGCATGACCCTGGGAGTAGG#CCTAATTAGAAAGGCAGCTGGCTCTCCTGCAGCTCCCAGGCTTGTGTAGT#..((((((((.((((((((((((#.)))...))))))))).)))))))).	4050	4100	1	-25.8	1	0.000580746	0.426	0.55746292	0.001003159	-7.781775195	20	26	9	3UTR	MIRT627505	0	0
hsa-miR-3680-3p	NM_015881	DKK3	TTTTGCATGACCCTGGGAGTAGG#CCTACCTCTGTGCCAGGGCAGCAT#...(((.((.(((((((((((((#))))).))....))))))))))).	1898	1922	1	-21.8	0	0.000549898	0.5	3.7226890555555547	3.510283729	-9.300733197	18	24	11	3UTR		0	0
hsa-miR-3680-3p	NM_015884	MBTPS2	TTTTGCATGACCCTGGGAGTAGG#CCCTTCCAGGGTAAACATTTTCTCTTGTGCT#....(((((((((((((((..((#)))))))))))).............))))).	2558	2589	1	-19.2	0	0.0556463	0.456	0.6821766935714286	0.516998463	-9.546562469	17	31	12	3UTR		0	0
hsa-miR-3680-3p	NM_015891	CDC40	TTTTGCATGACCCTGGGAGTAGG#CCTGGCTACGCTTTGAGAAATCAGGATCTCCTAGGTCATTGCT#....((((((.((((((((....#.)))))))))))).)).	2512	2555	1	-19.8	0	5.964056e-05	0.529	0.6321467500000001	0.48032922800000005	-12.37133694	14	17	12	3UTR		0	0
hsa-miR-3680-3p	NM_015918	POP5	TTTTGCATGACCCTGGGAGTAGG#CTGCAACCTCCGCCTCCTGGGTTCAAGCAAT#..((((.(((.((((((((..((#.))..)))))))).))).)))).	988	1019	1	-22.4	0	0.002904678	0.426	3.0117745124999997	2.6912694362499994	-9.32546173	17	23	8	3UTR		0	0
hsa-miR-3680-3p	NM_015920	RPS27L	TTTTGCATGACCCTGGGAGTAGG#CCGCCTCCCAGGTCCAAGCAAT#..((((.((..((((((((..((#))..))))))))..)).)))).	700	722	1	-23.8	0	0.008417346	0.412	1.3786104999999997	0.676656219	-10.5679682	16	22	8	3UTR		0	0
hsa-miR-3680-3p	NM_015952	RWDD1	TTTTGCATGACCCTGGGAGTAGG#TGCTCAGAGGGTTATGA#.....(((((((((..(((((..#)))))..))))))))).	862	879	1	-21.1	0	0.003202632	0.632	1.003218377777778	2.109481734	-14.63409828	14	17	9	3UTR		0	0
hsa-miR-3680-3p	NM_015962	FCF1	TTTTGCATGACCCTGGGAGTAGG#CCAGTGGTCATGTGGT#..((((((((((((((.......#)))).)))))))))).	2700	2716	1	-20.2	1	0.000762116	0.544	-0.068958833	0.22247094674999995	-4.957000719	14	16	10	3UTR		0	0
hsa-miR-3680-3p	NM_015980	NSG2	TTTTGCATGACCCTGGGAGTAGG#GCTCCAGGGTTGCAGAGT#(((((((..(((((.(((((...#))))))))))))))))).	1118	1136	1	-22	1	0.000690218	0.471	-0.329128828	-0.077063432	-8.043048594	17	18	17	3UTR		0	0
hsa-miR-3680-3p	NM_015983	UBE2D4	TTTTGCATGACCCTGGGAGTAGG#CCTTTCCTAGGGTCTGTCTCTGGTACCCAAAAGGGCAGAGA#((((((..(((((((((((.(((#))))))))))))))....................)))))).	3514	3555	1	-24.8	0	8.181385e-05	0.515	-0.384487164	-0.150340433	-7.79489591	20	41	14	3UTR		0	1
hsa-miR-3680-3p	NM_015990	KLHL5	TTTTGCATGACCCTGGGAGTAGG#CTAAAAAGGAGTTTCCTTCTAGGGTGATGAAAAT#((((.(((.((((((((((....#.)))))))))).))))))).	7199	7233	1	-21.1	0	0.005590246	0.618	0.2145943	0.22276169187500008	-9.113001279	17	20	10	3UTR		0	1
hsa-miR-3680-3p	NM_016056	TMBIM4	TTTTGCATGACCCTGGGAGTAGG#CAGGGTCATGGGAC#..((.((((((((((........#)))))))))).)).	2703	2717	1	-20.8	0	0.000751494	0.5	3.31819474	2.8624797675000004	-9.309086974	12	14	10	3UTR		0	0
hsa-miR-3680-3p	NM_016057	COPZ1	TTTTGCATGACCCTGGGAGTAGG#CCAATCGATGCTCTCAGGGTCATCTCGGGGA#(((((.(((((((((((((((..#.)))))))))))))))..))))).	640	671	1	-26.6	0	1.841477e-06	0.5	0.5840958866666666	0.679953025	-5.838533207	20	24	15	3UTR		0	0
hsa-miR-3680-3p	NM_016076	DESI2	TTTTGCATGACCCTGGGAGTAGG#CTGCTTCAGGGTTCTAATCTGTGTG#....((((((((((.(((((((.#))))))))))))).......)))).	3591	3616	1	-18.9	0	0.00121796	0.603	1.9125294117647058	1.3032999999999997	-10.28201203	17	25	13	3UTR		0	1
hsa-miR-3680-3p	NM_016091	EIF3L	TTTTGCATGACCCTGGGAGTAGG#CCTCCGCTGCCCAGGTTCAAGCAGT#..((((.(((.((((((((((((#)))..))).)))))).))).)))).	2085	2110	1	-23.1	0	0.000674947	0.441	-0.447195533	-0.0180011	-9.32546173	19	25	6	3UTR		0	0
hsa-miR-3680-3p	NM_016097	IER3IP1	TTTTGCATGACCCTGGGAGTAGG#CCTGCTTTAGGGAGGGTGGGAGGG#((((.(((..((((.((((((((#))))))))))))...))).)))).	3121	3145	1	-19.6	0	0.006039299	0.559	0.687478375	1.023390403	-11.09095731	19	24	12	3UTR		0	0
hsa-miR-3680-3p	NM_016127	SARAF	TTTTGCATGACCCTGGGAGTAGG#CCTTTTTCCCAAAGGGGAAAGTTCATGCAGAA#.((((((((((((((((((.(((#)))..))))))..)))......))))))))).	1988	2020	1	-24	1	0.0384478	0.615	0	0	-3.793324837	21	32	9	3UTR		0	0
hsa-miR-3680-3p	NM_016133	INSIG2	TTTTGCATGACCCTGGGAGTAGG#TTGTTCCTGTCATGCAGAGT#(((((((((((...((((((((.#))))))))))))))))))).	1228	1248	1	-19.2	1	0.001108839	0.662	1.0708706727272728	1.470349633	-9.430348286	19	20	19	3UTR		0	0
hsa-miR-3680-3p	NM_016134	CPQ	TTTTGCATGACCCTGGGAGTAGG#CCAGGAATCCTGGGTCTGCAAC#..(((((.(((((.((((.....#.)))))))))))))).	1648	1670	1	-19.8	0	0.00145904	0.559	0.8776133999999999	0.5744506225000002	-8.127475566	14	16	14	3UTR		0	0
hsa-miR-3680-3p	NM_016146	TRAPPC4	TTTTGCATGACCCTGGGAGTAGG#CTGCTGATTTCCTGGGGTCCTGGGGTGGTGGCAGC#..((((((.(((((((((.((((#.))))...))))))))).))).))).	1135	1170	1	-23.8	1	2.942823e-05	0.456	0.2481091166666667	0.081113503	-6.013390378	19	26	9	3UTR		0	0
hsa-miR-3680-3p	NM_016152	RARB	TTTTGCATGACCCTGGGAGTAGG#CCTTCAGTTCCAGGATTTAAAATGCAAGAA#((((((((((.(((((((..(((#)))....))))))).))....)))))))).	1493	1523	1	-19.2	1	0.04767864	0.647	2.7943605	2.8378553970000002	-6.762348922	20	30	8	3UTR		0	0
hsa-miR-3680-3p	NM_016154	RAB4B	TTTTGCATGACCCTGGGAGTAGG#CCTAACCATACCCCAAGAGCTCCCAAAGCCTGAGACCAGGGTCATT#......((((((((((...((((#.))))...)))))))))).	1007	1053	1	-23.6	0	1.855507e-05	0.412	0.7931455999999999	1.207704006	-15.5665584	14	19	10	3UTR		0	0
hsa-miR-3680-3p	NM_016196	RBM19	TTTTGCATGACCCTGGGAGTAGG#CCTGCTCTCCCTCCAGGGCTGCT#....(((.(.(((((((((((((#))))))).....)))))))))).	3542	3565	1	-24	0	0.004251339	0.426	2.5630490166666666	1.791503664	-13.10270387	17	23	10	3UTR		0	0
hsa-miR-3680-3p	NM_016200	LSM8	TTTTGCATGACCCTGGGAGTAGG#GCTGCCATGGAGCATGTAGAGA#(((((((((..(((((.(((...#))).))).))..))))))))).	9650	9672	1	-20.9	1	0.008324756	0.5	-0.018381678	0.19358634524999996	-8.00485539	17	22	9	3UTR		0	1
hsa-miR-3680-3p	NM_016206	VGLL3	TTTTGCATGACCCTGGGAGTAGG#CTGCTTCCAGAGATGTCATGTAAAAA#((((((((((((((((((((((.#)))))))))).)..))))))))))).	2898	2924	1	-28.3	1	0.04675013	0.691	0.6435276000000002	0.610751918	-3.937574446	22	26	11	3UTR		0	0
hsa-miR-3680-3p	NM_016209	TRAPPC2L	TTTTGCATGACCCTGGGAGTAGG#CCTGGGCTCCCTTGCAGCCCGGGGTGTGCAGC#..((((((.((((((((.(((((#.)))))..)))))))))))))).	1805	1837	1	-26.2	1	4.565422e-07	0.294	-0.520484325	-0.297737597	-6.013390378	19	23	14	3UTR		0	0
hsa-miR-3680-3p	NM_016218	POLK	TTTTGCATGACCCTGGGAGTAGG#CCACCCCAGGGACAGTTTCTATTCAATGTAGGGA#(((((((((((((((((.((.((#)))))))))))...........))).))))))).	12483	12517	1	-20.4	1	0.000494959	0.559	0	0	-3.937574446	21	34	11	3UTR		0	0
hsa-miR-3680-3p	NM_016221	DCTN4	TTTTGCATGACCCTGGGAGTAGG#CCCAGGGATTAATGCT#....((((..(((((((......#)))))))....)))).	2178	2194	1	-19.3	0	0.02084539	0.574	0.5187272714285714	0.174243578	-11.8454586	11	16	7	3UTR		0	0
hsa-miR-3680-3p	NM_016224	SNX9	TTTTGCATGACCCTGGGAGTAGG#CCTTCTCCGGGGAGTCACATGCAC#...(((((((((((.((((.(((#))).)))).))).))))..)))).	4080	4104	1	-24.9	0	5.337529e-05	0.588	-0.1278959	-0.25105187	-7.249989754	18	24	4	3UTR		0	0
hsa-miR-3680-3p	NM_016235	GPRC5B	TTTTGCATGACCCTGGGAGTAGG#CCTAGCCAAGGGGATTTCGTGTAAAT#.(((((((((((((..(..((((#))))..)..))))...))))))))).	1462	1488	1	-20.7	1	0.000271596	0.603	0.528890581	0.23444179874999993	-4.761823478	18	26	9	3UTR		0	0
hsa-miR-3680-3p	NM_016257	HPCAL4	TTTTGCATGACCCTGGGAGTAGG#TTGCTCCCAGGAACTGGCTATTAGGTATGTCTTGTGCGGT#..((((((((((((((((((((.#))))))))))).................)))..)))))).	2654	2694	1	-23.6	1	0.000243628	0.5	0.6191621769230768	0.35962877687500006	-4.957000719	20	40	11	3UTR		0	0
hsa-miR-3680-3p	NM_016298	FBXO40	TTTTGCATGACCCTGGGAGTAGG#CTGCTTTGTGGGTTGTGCAC#...((((((((((..(((((((.#)))))))..)))))))))).	5020	5040	1	-24.5	0	1.581419e-07	0.397	-0.1898838	-0.166662235	-8.106829671	17	20	10	3UTR		0	0
hsa-miR-3680-3p	NM_016351	ADAM22	TTTTGCATGACCCTGGGAGTAGG#GCTGGAAATGATCCCCAGGGCACATGCAAT#..(((((((.(((((((.((...#.)).)))))))..))))))).	5898	5928	1	-23.8	1	0.000616749	0.471	-0.128393857	0.000520911	-6.199507188	16	21	7	3UTR		0	1
hsa-miR-3680-3p	NM_016361	ACP6	TTTTGCATGACCCTGGGAGTAGG#CCTGGTGGTTTTAGTTCCAGAAACAAATGTGGGCCCCAGGGCTCTGCAAT#..(((((.(((((((((.((...#.))))))))).))))))).	2485	2535	1	-23.8	0	2.374325e-05	0.515	0.16798013	0.10022938749999999	-7.270635649	16	19	9	3UTR		0	0
hsa-miR-3680-3p	NM_016368	ISYNA1	TTTTGCATGACCCTGGGAGTAGG#CCAACTCCCAGGGAGAGCC#....((.(..((((((((((.((#)).)))))))))).).)).	1933	1952	1	-24.5	0	3.711766e-07	0.338	3.6001067	2.7961398374999993	-13.38914513	15	19	10	3UTR		0	0
hsa-miR-3680-3p	NM_016383	LUZP4	TTTTGCATGACCCTGGGAGTAGG#TTGTTCCCGGTAGGTCTGCT#....(((.((((((((((((((.#))))))))))..))))))).	1189	1209	1	-19.7	0	0.001235338	0.456	-0.065196875	0.256937985	-11.8601974	17	20	10	3UTR		0	0
hsa-miR-3680-3p	NM_016422	RNF141	TTTTGCATGACCCTGGGAGTAGG#CCAAATAGCTAACTACTCCCTATGGAGGTTTATGCAAGC#.(((((((((.(((((((((((.#.)))))))).....))).))))))))).	2541	2580	1	-26.6	1	0.000773233	0.544	-0.050980356	0.10278498	-6.618099313	20	28	9	3UTR		0	0
hsa-miR-3680-3p	NM_016447	PALS2	TTTTGCATGACCCTGGGAGTAGG#GCTCTGGGGCTGGAAGCAAGGTCATGCAGAC#.(((((((((((((.(((((...#))))).)))...........)))))))))).	2678	2709	1	-23.8	1	0.000155724	0.5	0.8350145124999999	0.6431375087500001	-4.528774398	18	31	10	3UTR		0	0
hsa-miR-3680-3p	NM_016498	MTFP1	TTTTGCATGACCCTGGGAGTAGG#CCTGCTTCATGTCAACCTCCTACTCCTGCCAGGGAATGTGGAC#.(((((((..(((((((((((((#.))))))))...))))).))))))).	646	689	1	-25.8	1	3.577915e-07	0.426	0.42144823750000004	0.3328466948749999	-6.092220964	20	26	8	3UTR		0	0
hsa-miR-3680-3p	NM_016506	KBTBD4	TTTTGCATGACCCTGGGAGTAGG#CTTATTCCAAGGGGTAAGCCAGAAA#(((((....(((((.((((((((#))))))))..)))))....))))).	2304	2329	1	-19.6	0	0.002610146	0.691	2.53786	1.9364852322500004	-11.48769389	18	25	8	3UTR		0	0
hsa-miR-3680-3p	NM_016511	CLEC1A	TTTTGCATGACCCTGGGAGTAGG#CTTAAAATTTTCTTCAGGGTCGAGCAAGT#.(((((.((((((((((((....#.)))).)))))))).))))).	2460	2489	1	-22.1	0	0.007434969	0.662	1.5774752307692308	0.9721851978749999	-5.337011372	17	21	8	3UTR		0	0
hsa-miR-3680-3p	NM_016520	C9orf78	TTTTGCATGACCCTGGGAGTAGG#TTTGCTCTGGGTCAGGAAGAA#((((.(.((((((..((((((((#))))))))))))))).)))).	1522	1543	1	-19.4	0	0.00332256	0.618	3.483915	4.186971453749999	-11.19258763	19	21	15	3UTR		0	0
hsa-miR-3680-3p	NM_016526	BET1L	TTTTGCATGACCCTGGGAGTAGG#CTTCTGGGTCATGTGAC#..(((((((((((.(((((....#)))))))))))))))).	1227	1244	1	-21.3	1	0.001667227	0.471	-0.770101818	-0.390163466	-5.813840637	16	17	16	3UTR		0	0
hsa-miR-3680-3p	NM_016552	ANKMY1	TTTTGCATGACCCTGGGAGTAGG#TCTGCACCTTTGGGGTCATGCT#....(((((((((((((.(((((#))))).)))..)))))))))).	3157	3179	1	-26.4	0	3.707356e-05	0.456	-0.362517613	-0.652172283	-9.546562469	18	22	10	3UTR		0	0
hsa-miR-3680-3p	NM_016553	NUP62	TTTTGCATGACCCTGGGAGTAGG#CCTGGTGATGGAGAAGTGCTGATGGTCTTGGTCCCAGCCAGGGTCGTGGGGGC#.(((.(((((((((((((.((((#.)))).)))))....)))))))).))).	2231	2284	1	-26.1	0	1.059476e-07	0.412	0.4307775882352941	0.536789088	-7.912362012	20	28	8	3UTR		0	0
hsa-miR-3680-3p	NM_016559	PEX5L	TTTTGCATGACCCTGGGAGTAGG#GCTCCAGCTGGTCAGCAGAAG#((((((.(((((...(((((...#)))))....))))))))))).	4088	4109	1	-21.4	0	0.000280849	0.412	-0.207283167	0.031541113	-8.362681072	16	21	11	3UTR		0	0
hsa-miR-3680-3p	NM_016570	ERGIC2	TTTTGCATGACCCTGGGAGTAGG#CCTCGAACTCCTGGGTTCAAGCAAT#..((((.(((.((((((((((((#)))...))))))))).))).)))).	3804	3829	1	-23.1	0	0.002859772	0.485	2.672903213333334	2.5425037224999993	-9.32546173	19	25	9	3UTR		0	0
hsa-miR-3680-3p	NM_016619	PLAC8	TTTTGCATGACCCTGGGAGTAGG#TTAGTTCCAAGGGTCAGTC#....((.(((((((((((.(((.#))).))))).)))))))).	780	799	1	-19.4	0	0.001370401	0.706	0.15545866666666663	0.25285506942499997	-11.090249	16	19	8	3UTR		0	0
hsa-miR-3680-3p	NM_016654	GABPB1	TTTTGCATGACCCTGGGAGTAGG#CCTGGAGCAACCTTTCTCAACCAGGGTTCTGCAAGAC#(((((((.(((((((((((.(((#.)))..)))..)))))))).))))))).	3893	3930	1	-27.4	1	0.001408346	0.559	5.686878461538461	4.226554957499999	-6.251209375	21	28	8	3UTR		0	0
hsa-miR-3680-3p	NM_016815	GYPC	TTTTGCATGACCCTGGGAGTAGG#GCCCCCTGGGCAGTGCAGGAC#((((((((..(((.(((.((...#)).))).)))..)))))))).	711	732	1	-22	1	0.000189113	0.426	-0.629077875	-0.07908629	-7.09331049	16	21	8	3UTR		0	0
hsa-miR-3680-3p	NM_016946	F11R	TTTTGCATGACCCTGGGAGTAGG#CCACCTCCTGGGTTCAAGCAAT#..((((.(((.((((((((..((#))..)))))))).))).)))).	4164	4186	1	-21.9	0	0.001781042	0.456	2.6210415000000005	1.363912469	-9.32546173	17	22	8	3UTR		0	0
hsa-miR-3680-3p	NM_016952	CDON	TTTTGCATGACCCTGGGAGTAGG#TGCTGCCAGGGTGCAAGTTACATTGCAAT#..((((((((((((((.((((..#)))).))))))).))........))))).	7036	7065	1	-23.3	1	0.004316549	0.559	2.6882490347826082	1.189777575	-4.957000719	18	29	7	3UTR		0	0
hsa-miR-3680-3p	NM_017413	APLN	TTTTGCATGACCCTGGGAGTAGG#CCTTTCCCCTGGGGGTCATGGGT#...(.((((((((((((((.(((#))))))))...))))))))).).	2717	2740	1	-24.8	0	1.314794e-06	0.397	2.230463917647059	2.339341593	-10.63357737	18	23	9	3UTR		0	1
hsa-miR-3680-3p	NM_017415	KLHL3	TTTTGCATGACCCTGGGAGTAGG#CCTATTCCAGGGTGTGCAC#...(((((.(((((.((((((((#)))))))))))))))))).	3434	3453	1	-25.9	0	7.136795e-06	0.456	0.608198063	0.089738928	-8.306379412	18	19	18	3UTR		0	0
hsa-miR-3680-3p	NM_017437	CPSF2	TTTTGCATGACCCTGGGAGTAGG#ACTCCTGGGCTCATGCC#....((((((.(((((((((...#))))))))).)))))).	12071	12088	1	-24	0	0.000105589	0.471	-0.404089368	-0.383296347	-12.37133694	15	17	9	3UTR		0	0
hsa-miR-3680-3p	NM_017438	SETD4	TTTTGCATGACCCTGGGAGTAGG#CTGCCCCCAGGACATGCAGGAT#(((((((((..((((((.((((.#)))).)))))).))))))))).	1618	1640	1	-27.6	1	8.726046e-06	0.353	1.6506301444444444	1.9504149537500006	-8.00485539	19	22	9	3UTR		0	0
hsa-miR-3680-3p	NM_017447	C21orf91	TTTTGCATGACCCTGGGAGTAGG#CTCCCAGACATGCAAAC#.((((((((...(((((((....#))))))).)))))))).	992	1009	1	-22.3	1	0.000441948	0.559	0.39573240000000004	0.48704941000000007	-11.20740909	15	17	8	3UTR		0	1
hsa-miR-3680-3p	NM_017488	ADD2	TTTTGCATGACCCTGGGAGTAGG#TCTACTTCGGGGGTGATGTT#....((((.(((((.((((((((#)))))))).))))).)))).	4978	4998	1	-26.1	0	0.000473134	0.544	0.14309837499999997	0.11590815499999998	-11.33840169	17	20	8	3UTR		0	0
hsa-miR-3680-3p	NM_017510	TMED9	TTTTGCATGACCCTGGGAGTAGG#CCTGCTGATCCAGGGTGTGTGTGAGT#.(((((((.((((((((((((((#))))))..))))))))..))))))).	1170	1196	1	-26	1	0.01071826	0.426	0.47969092124999996	0.28122310274999995	-4.849714496	21	26	8	3UTR		0	0
hsa-miR-3680-3p	NM_017522	LRP8	TTTTGCATGACCCTGGGAGTAGG#CTTACTCCCACTAGACAACCAGGGACAAGGTGCAAC#..((((((..(((((((((((((#))))))))))...........))).....)))))).	3930	3966	1	-22.9	1	0.000217291	0.515	0.39927825749999996	0.6877418967500001	-7.255896846	19	36	10	3UTR		0	0
hsa-miR-3680-3p	NM_017576	KIF27	TTTTGCATGACCCTGGGAGTAGG#CTACACTGGGGCTGTAAAT#.((((((.(.((((((..((((.#)))).))))))))))))).	5273	5292	1	-18.1	1	0.006632212	0.588	2.2831503333333334	2.107437554	-7.349466235	17	19	13	3UTR		0	0
hsa-miR-3680-3p	NM_017583	TRIM44	TTTTGCATGACCCTGGGAGTAGG#GCTCCCAGGCATATATGCT#....(((((..(((((((((...#)))))))))....))))).	3106	3125	1	-22.1	0	0.000241298	0.544	0.021582911111111096	0.257087615	-13.61384341	14	19	9	3UTR		0	0
hsa-miR-3680-3p	NM_017665	ZCCHC10	TTTTGCATGACCCTGGGAGTAGG#TATTTTCAGGATGGTGCGT#...(((((.(.((((((((((..#)))))))))).).))))).	864	883	1	-18.2	0	0.001457702	0.588	0.248860542	0.7849558354999999	-10.39570433	16	19	10	3UTR		0	0
hsa-miR-3680-3p	NM_017666	ZNF280C	TTTTGCATGACCCTGGGAGTAGG#CCTGCTCCATGGAGTTCATGCAAC#..(((((((((((..((((((((#))))))))..)).)).))))))).	2371	2395	1	-28.6	1	9.638769e-05	0.574	2.096674384615384	3.2957153099999994	-6.549290197	19	24	8	3UTR		0	0
hsa-miR-3680-3p	NM_017686	GDAP2	TTTTGCATGACCCTGGGAGTAGG#TGCTTCCAAGGGTCC#........(((((((((((((..#)))))))).))))).	3218	3233	1	-20.3	0	0.001912883	0.559	-0.047330693	-0.086737717	-19.42387987	13	15	8	3UTR		0	0
hsa-miR-3680-3p	NM_017737	FNBP1L	TTTTGCATGACCCTGGGAGTAGG#CCTCCCCCAATTGTCTTTTTATTTTGGGTTATGACGAT#..(((((((((((((((.(.(((#)))).))))................)))))))).))).	2934	2972	1	-19.3	1	0.004529697	0.647	1.2895521218750003	2.0678593750000007	-4.957000719	19	38	8	3UTR		0	0
hsa-miR-3680-3p	NM_017766	CASZ1	TTTTGCATGACCCTGGGAGTAGG#CTGCTCCTGCAGGGCATGTGGT#..(((((((.((((((((((((.#)))))))..)))))))))))).	4046	4068	1	-26.3	1	6.887007e-06	0.324	4.345365214285715	3.531882556249999	-6.199507188	19	22	12	3UTR		0	0
hsa-miR-3680-3p	NM_017776	KRBOX4	TTTTGCATGACCCTGGGAGTAGG#CCTGCTCTTTCCTGCTCAGGATGCAAAT#.(((((((...((((((((((((#))))))))........))))))))))).	1298	1326	1	-20.8	1	0.000363504	0.647	0.468098685	0.153852133	-8.916995439	19	28	11	3UTR		0	1
hsa-miR-3680-3p	NM_017786	SYBU	TTTTGCATGACCCTGGGAGTAGG#TCCCATGTGGGTTGTGCC#....((((((((((((((.....#)))))...))))))))).	2313	2331	1	-21.1	0	3.075386e-05	0.515	2.552749076470588	2.103585209	-9.546562469	14	18	9	3UTR		0	0
hsa-miR-3680-3p	NM_017790	RGS3	TTTTGCATGACCCTGGGAGTAGG#CCTGGCCAGGGTCATGGGAAAA#((((.(((((((((((...((((#)))).))))))))))).)))).	7018	7040	1	-28.1	0	0.002958296	0.5	0	0	-8.056611621	19	22	11	3UTR		0	0
hsa-miR-3680-3p	NM_017791	FLVCR2	TTTTGCATGACCCTGGGAGTAGG#CTGCTCTGCCGGGGTCATC#......((((((((((((((((.#))))))..)))))))))).	2375	2394	1	-25.8	0	7.126009e-05	0.471	0.094922722	0.048147765	-15.5665584	16	19	10	3UTR		0	1
hsa-miR-3680-3p	NM_017793	RPP25	TTTTGCATGACCCTGGGAGTAGG#CTCTCCTGGAGGTCACTGCAAAGG#(((((((((((((((((((.((.#))))))))).))))).))))))).	1809	1833	1	-26.7	1	0.000171129	0.426	0.4829734761904762	2.802912666	-3.937574446	21	24	9	3UTR		0	0
hsa-miR-3680-3p	NM_017811	UBE2R2	TTTTGCATGACCCTGGGAGTAGG#CCTTTCATTCCCCTTTGCTAAAGCATCTCACTCCCAGGGCAGCCCCAGCACCCTGGCATTGCGGGAG#(((((((((.(((((((((((((#.))).))))))))))))..................))))))).	3447	3514	1	-25.6	1	1.204883e-06	0.338	0.003939779	0.42836566750000005	-5.180080915	22	43	12	3UTR		0	0
hsa-miR-3680-3p	NM_017813	BPNT2	TTTTGCATGACCCTGGGAGTAGG#TCTGCTTCCCGGGTTCAAGCGAT#..((((.(((.((((((((((((#)))))).)))))).))).)))).	3380	3403	1	-25.1	0	0.001196984	0.382	0.20386115384615386	0.5677928088749999	-9.32546173	19	23	6	3UTR		0	1
hsa-miR-3680-3p	NM_017842	SLC48A1	TTTTGCATGACCCTGGGAGTAGG#CTGCAACCTCCGCCTCCCAGGTTCAAGCAAT#..((((.(((.((((((((..((#.))..)))))))).))).)))).	868	899	1	-26	0	0.005182595	0.426	-0.000297388	-0.155053565	-9.32546173	17	23	8	3UTR		0	0
hsa-miR-3680-3p	NM_017872	THG1L	TTTTGCATGACCCTGGGAGTAGG#TCTGGTGTGCTTAACCATGCAAGCCCTCCCACCTCCCAGGGCTCCTTGCC#....(((.(((((((((((..((#.))..))))))))).))..))).	935	985	1	-25.2	0	2.574826e-06	0.397	0.042679858	1.1819719337499999	-11.8601974	16	23	9	3UTR		0	0
hsa-miR-3680-3p	NM_017902	HIF1AN	TTTTGCATGACCCTGGGAGTAGG#CCCCTCTCAGGGCTGCAGC#..(((((.(.(((((((((..((#)).))))))))))))))).	2483	2502	1	-21.9	0	8.558469e-07	0.426	0.4499354666666667	0.411390534	-8.513142117	17	19	15	3UTR		0	0
hsa-miR-3680-3p	NM_017919	STX17	TTTTGCATGACCCTGGGAGTAGG#TTATAACCAGGGTCTAGGAAAAA#((((.(..((((((((..((((.#))))..))))))))..).)))).	5644	5667	1	-21.8	0	0.003665973	0.603	-0.15234051	0.20044993699999997	-11.91393309	17	23	8	3UTR		0	0
hsa-miR-3680-3p	NM_017926	GPATCH2L	TTTTGCATGACCCTGGGAGTAGG#CCTACTCTTGATTCATGCAGAGT#((((((((((..(.(((((((((#))))))))))..)))))))))).	2008	2031	1	-23.7	1	0.001307377	0.588	0.22427717000000005	0.16262892500000012	-10.96599215	20	23	10	3UTR		0	0
hsa-miR-3680-3p	NM_017946	FKBP14	TTTTGCATGACCCTGGGAGTAGG#TTATGCCCAGGGTCAGCACTAACCTGCAGAAC#(((((((((((((((((.((((.#)))).)))))))))).........))))))).	2591	2623	1	-27.2	1	0.003693526	0.515	-0.219083202	-0.001759034	-3.937574446	21	32	10	3UTR		0	0
hsa-miR-3680-3p	NM_017957	EPN3	TTTTGCATGACCCTGGGAGTAGG#CTACTCCCATTTTTCAGGCAAGGA#((((((.(((...(((((((((.#)))))))))....))).)))))).	3031	3055	1	-23	0	0.01085412	0.471	0.088301122	-0.098150151	-12.94196938	18	24	9	3UTR		0	0
hsa-miR-3680-3p	NM_017970	NRDE2	TTTTGCATGACCCTGGGAGTAGG#CTCCCAGGGCACGGTGGGAAAC#((((.(((..(((((((((....#)))))))))....))).)))).	4655	4677	1	-23.5	0	0.000142666	0.309	-0.019807889	-0.158502133	-10.35550775	16	22	9	3UTR		0	0
hsa-miR-3680-3p	NM_017994	TMEM248	TTTTGCATGACCCTGGGAGTAGG#CCAACTCCTGGGCTCAAGCAAT#..((((.(((.(((((((((.((#)).))))))))).))).)))).	2435	2457	1	-24	0	0.0053828	0.441	-0.573063333	-0.118273741	-9.32546173	18	22	9	3UTR		0	0
hsa-miR-3680-3p	NM_018023	YEATS2	TTTTGCATGACCCTGGGAGTAGG#CCTGTTTTCATGGGTCCTGTAGAT#.((((((.(((((((((((((((#)))))))))).))))).)))))).	5764	5788	1	-23.1	1	7.517581e-05	0.515	-0.3836583	-0.025665827	-6.106959767	21	24	10	3UTR		0	0
hsa-miR-3680-3p	NM_018026	PACS1	TTTTGCATGACCCTGGGAGTAGG#CCTGGCACCAGGGTCTGCC#....(((.((((((((...((((#))))...))))))))))).	3204	3223	1	-24.9	0	4.782805e-06	0.294	-0.071925763	0.520317953	-11.8601974	15	19	11	3UTR		0	0
hsa-miR-3680-3p	NM_018040	GPATCH2	TTTTGCATGACCCTGGGAGTAGG#TCTTTCCCAGGGATATTGTAC#...((((..((((((((((.(((#)))))))))))).)..)))).	3467	3488	1	-20.4	0	0.000856286	0.603	0.29112381818181815	0.81755926	-9.884564781	17	21	12	3UTR		0	0
hsa-miR-3680-3p	NM_018059	RADIL	TTTTGCATGACCCTGGGAGTAGG#CCACCTCCCAGGTTCAAGCAAT#..((((.(((.((((((((..((#))..)))))))).))).)))).	4883	4905	1	-25.5	0	0.05519399	0.471	1.4697514999999999	0.9045884150000004	-9.32546173	17	22	8	3UTR		0	0
hsa-miR-3680-3p	NM_018066	GPN2	TTTTGCATGACCCTGGGAGTAGG#ACTCCTGGGCTCATGTGAT#..((((((((.(((((((((...#))))))))).)))))))).	1655	1674	1	-23.6	1	0.000639125	0.412	-0.330096322	-0.136876104	-7.781775195	17	19	9	3UTR		0	0
hsa-miR-3680-3p	NM_018072	HEATR1	TTTTGCATGACCCTGGGAGTAGG#CCTAATCTCTAGTACTGGGTCATGG#.....((((((((..((((((((#))))..))))......)))))))).	7362	7387	1	-19.8	0	0.008676861	0.588	2.20437047	2.6990653787500003	-15.25788912	16	25	8	3UTR		0	0
hsa-miR-3680-3p	NM_018077	RBM28	TTTTGCATGACCCTGGGAGTAGG#TCTGCTCCCGGGGTGACCCAT#...((..(.((((((((((((((#)))))))))))))).)..)).	12198	12219	1	-27.4	0	1.26032e-05	0.397	-0.189396014	0.15643973000000005	-11.01557515	17	21	14	3UTR		0	0
hsa-miR-3680-3p	NM_018085	IPO9	TTTTGCATGACCCTGGGAGTAGG#CTGCAATTAGGCCCAGGGTCCCGGAGGAA#((((.(..(((((((((..(((.#.)))..)))))))))..).)))).	10435	10464	1	-22	0	0.000838495	0.471	-0.186042241	-0.275783113	-11.91393309	17	24	9	3UTR		0	0
hsa-miR-3680-3p	NM_018096	NLE1	TTTTGCATGACCCTGGGAGTAGG#CCTGCTCCAGGGGATGCC#....((((..((((.((((((((#)))))))))))).)))).	2203	2221	1	-25.1	0	1.429859e-06	0.412	-0.582476875	-0.296854099	-12.58090816	16	18	12	3UTR		0	0
hsa-miR-3680-3p	NM_018100	EFHC1	TTTTGCATGACCCTGGGAGTAGG#CTTCCAGGGTGTGCAC#...(((((.((((((((((....#))))))))))))))).	4798	4814	1	-24.1	0	8.029914e-05	0.412	-0.08131865	-0.327886154	-7.570929852	15	16	15	3UTR		0	0
hsa-miR-3680-3p	NM_018111	C19orf73	TTTTGCATGACCCTGGGAGTAGG#CCAACCCAGGGATGCAGGAC#((((((((..(((((((......#.))))))))))))))).	645	665	1	-22.2	1	0.0112003	0.456	0.050567619	0.43005536812500006	-6.236470573	15	17	15	3UTR		0	0
hsa-miR-3680-3p	NM_018119	POLR3E	TTTTGCATGACCCTGGGAGTAGG#CCTCAGCCAGTCGCAGGGTCAGCT#....((.((((((((.((.(.((#.))).)).)))))))))).	2451	2475	1	-23.4	0	0.00071889	0.515	0	0	-11.32329808	15	19	10	3UTR		0	0
hsa-miR-3680-3p	NM_018137	PRMT6	TTTTGCATGACCCTGGGAGTAGG#ACTCTCTCATTTGGAGGGATCATGTGAGT#.(((((((((((((((((((...#))))))........)))).))))))))).	2125	2154	1	-20.2	1	0.000109619	0.588	0.5493271107142857	0.35955085750000004	-3.793324837	19	29	9	3UTR		0	0
hsa-miR-3680-3p	NM_018141	MRPS10	TTTTGCATGACCCTGGGAGTAGG#CCTCTTCTTGGAGCCCAGAACTTTATAGAGTTGCCTACCAGGGTTACTGTAAT#..((((((((((((((...((((#.))))))))))))).))))).	1181	1234	1	-21.8	1	6.283254e-05	0.662	-0.301886447	-0.038786446	-4.957000719	18	21	13	3UTR	MIRT707724	0	0
hsa-miR-3680-3p	NM_018163	DNAJC17	TTTTGCATGACCCTGGGAGTAGG#CCTGCTCCCTGCTTCTAGGGCTTAGCTTTGCGACTCATGCAGAT#.((((((((((((((((((((((#.)))))))))))))..............))))))))).	2564	2608	1	-31.4	1	0.002014703	0.5	-0.451025267	0.42235618625000004	-3.793324837	22	38	13	3UTR		0	0
hsa-miR-3680-3p	NM_018176	LGI2	TTTTGCATGACCCTGGGAGTAGG#GCTCCTGGGGTCTGGTTATGTGGAAG#((((((((((((((((((((...#)))))))))))).....)))))))).	3279	3305	1	-25.4	1	0.000416971	0.471	-0.1393789	-0.146197494	-3.937574446	20	26	12	3UTR		0	0
hsa-miR-3680-3p	NM_018195	NKAPD1	TTTTGCATGACCCTGGGAGTAGG#CTTACTCCTTGTGGTTTTGCC#....(((.(((((.(((((((((#))))))))).).)))).))).	1554	1575	1	-21.9	0	0.005079896	0.515	-0.311484533	0.7074937362500002	-12.71703732	17	21	9	3UTR		0	0
hsa-miR-3680-3p	NM_018226	RNPEPL1	TTTTGCATGACCCTGGGAGTAGG#CCTGCCCAGGGCAGCAAC#..((((.((.(((((((..((((#))))))))))))))))).	5497	5515	1	-23	0	4.331862e-05	0.471	-0.931462857	-0.6293434	-7.743193723	17	18	17	3UTR		0	0
hsa-miR-3680-3p	NM_018229	AP5M1	TTTTGCATGACCCTGGGAGTAGG#ACTACCAGGGTGTGCGT#...(((((.(((((((.(((...#))).)))))))))))).	5325	5342	1	-21.1	0	0.003890339	0.588	3.164047142857143	4.440375828750001	-7.570929852	15	17	12	3UTR		0	0
hsa-miR-3680-3p	NM_018237	CCAR1	TTTTGCATGACCCTGGGAGTAGG#CTACTTGGGAGGCTGAGGCAGGAGAATCGCTTGAACCCAGGAGGCGGAGGTTGCAGTCACTCAGGATCATGCAGC#..((((((((.((((((......#.)))))).)))))))).	4238	4313	1	-20.9	1	4.197356e-05	0.412	0.20032320000000003	-0.168468205	-7.781775195	14	17	8	3UTR		0	0
hsa-miR-3680-3p	NM_018241	TMEM184C	TTTTGCATGACCCTGGGAGTAGG#TTGCTAATCACAACCCCACTGGGTCATGTT#....(((((((((((((.((...#.))))))..))))))))).	2917	2947	1	-22.5	0	2.362928e-05	0.691	0.3358014666666667	0.21822581100000002	-9.546562469	15	19	9	3UTR		0	0
hsa-miR-3680-3p	NM_018246	CCDC25	TTTTGCATGACCCTGGGAGTAGG#CCTTCCTGCCGGGCACGTGTGAGT#.((((((((..(((((.((.(((#)))..)).)))))..)))))))).	3473	3497	1	-20.6	1	0.000230151	0.441	2.2457542	2.591839975	-7.860605781	18	24	8	3UTR		0	0
hsa-miR-3680-3p	NM_018255	ELP2	TTTTGCATGACCCTGGGAGTAGG#CCCAGGGAGGATGCAGAAA#((((((((..(((((((......#)))))))...)))))))).	3492	3511	1	-23.6	1	0.1195737	0.515	-0.458681238	0.14814180375000002	-6.236470573	15	19	8	3UTR		0	0
hsa-miR-3680-3p	NM_018285	IMP3	TTTTGCATGACCCTGGGAGTAGG#CTTGCTCCTGGCCGTGGTTAAGCT#....((.((((((((((((((((#)))))))))))....))))).)).	991	1015	1	-21.4	0	0.001708981	0.515	2.9316032499999998	3.717455276	-11.090249	18	24	11	3UTR		0	0
hsa-miR-3680-3p	NM_018286	TMEM100	TTTTGCATGACCCTGGGAGTAGG#CTGAAAAATCAGCTTTCTATTTACATGAAACACTTTGGGGGTCATGGGAGT#.(((.(((((((((.(((((...#.))))).))))))))).))).	926	977	1	-25	0	0.000134694	0.574	0.040382411111111134	-0.199211118	-8.647811572	17	21	9	3UTR		0	0
hsa-miR-3680-3p	NM_018301	RBM41	TTTTGCATGACCCTGGGAGTAGG#CCTATACTCATGTCCAAGGTTGTGTAT#...(((((((((.((((((((((#)))..))))....))).))))))))).	5900	5927	1	-18.6	0	0.001494887	0.721	2.671716463	3.219344047500001	-7.803670806	19	27	9	3UTR		0	1
hsa-miR-3680-3p	NM_018306	TMEM40	TTTTGCATGACCCTGGGAGTAGG#CCTACTGTCAGCAATTTGCAAAGT#(((((((.....((((.((((((#)))))).)))).....))))))).	1778	1802	1	-20.8	1	0.01904871	0.691	1.7864044285714287	0.6547513512500002	-14.72168329	17	24	7	3UTR		0	0
hsa-miR-3680-3p	NM_018322	SAYSD1	TTTTGCATGACCCTGGGAGTAGG#ACTCCCATTGGGTTAGGGCT#....((.(((((((((((((...#)))))))..))))))..)).	1738	1758	1	-22	0	0.003219096	0.603	-0.036976213	0.6205919075000002	-11.090249	15	20	7	3UTR		0	0
hsa-miR-3680-3p	NM_018325	C9orf72	TTTTGCATGACCCTGGGAGTAGG#TCTGCTCTCAGCAATTGCAGT#..(((((.....(((((((((((#)))))))))))....))))).	1638	1659	1	-20	0	0.003130745	0.603	0.37336490909090914	0.640494888	-15.74110956	16	21	11	3UTR		0	0
hsa-miR-3680-3p	NM_018330	SHTN1	TTTTGCATGACCCTGGGAGTAGG#TCTGTTCCCAGCACAGAGAGCTTCTAGGGTCATT#......((((((((((((((...#.)))))))))))))).	5973	6007	1	-23.5	0	0.001826825	0.574	3.7952298571428567	2.853847113	-15.5665584	14	16	14	3UTR		0	0
hsa-miR-3680-3p	NM_018346	RSAD1	TTTTGCATGACCCTGGGAGTAGG#CCTGTGTTCCAGGGTAATGCC#....((((.(((((((((.((((#))))..))))))))).)))).	1364	1385	1	-24.3	0	0.000938979	0.5	-0.400716811	0.15096720499999994	-10.60295213	17	21	9	3UTR		0	0
hsa-miR-3680-3p	NM_018347	AP5S1	TTTTGCATGACCCTGGGAGTAGG#CCTACTGCCTTTAGTCAGTGGTTACAGGTTGATCCCAGGGTGCATACAT#...((.(((((((((((((((((#)))))...........................))))))))).))).)).	2285	2334	1	-23.3	0	0.001268744	0.515	-0.030715202	0.16031627375000002	-8.415498955	19	49	9	3UTR		0	0
hsa-miR-3680-3p	NM_001190979	YAF2	TTTTGCATGACCCTGGGAGTAGG#CCTAGAAACCACACAGTACTTAAATTCTCCTGGGGTCTCCTGCT#....(((.(((((((((((....#.)))))))))))...))).	1889	1933	1	-23.2	0	0.005541877	0.632	0.3974618545454545	-0.019930038	-11.8601974	14	19	11	3UTR		0	0
hsa-miR-3680-3p	NM_001193272	RBBP5	TTTTGCATGACCCTGGGAGTAGG#CTACTTTTTTACTGGGGTGGGGGAATCTATGCAAGGA#((((((((((((((((((((((.#)))))).....))))))).........))))))))).	2424	2461	1	-20.6	1	0.00795832	0.588	2.2830912499999996	1.302755845	-3.937574446	22	37	9	3UTR		0	0
hsa-miR-3680-3p	NM_001193341	RSPH9	TTTTGCATGACCCTGGGAGTAGG#ACCCCACGGGCATGCGC#...((((((.(((((((.((...#)))))).))))))))).	1817	1834	1	-21.3	0	0.000102166	0.397	0	0	-7.757046662	15	17	9	3UTR		0	0
hsa-miR-3680-3p	NM_001193514	SLC30A6	TTTTGCATGACCCTGGGAGTAGG#TTAGGGTCATGCAT#...(((((((((((((.......#))))))))))))).	3444	3458	1	-22.1	0	0.001281221	0.618	0.6346412846153846	0.4247546387500001	-6.514540194	13	14	13	3UTR		0	0
hsa-miR-3680-3p	NM_001193520	RASAL1	TTTTGCATGACCCTGGGAGTAGG#CCTGCCCCGGGAGTCTCCTGTC#....(((.(((((((((.(((((#))))))))))).)))...))).	2782	2804	1	-23.4	0	7.093525e-06	0.412	3.0950315000000006	2.7647098349999997	-11.8601974	17	22	11	3UTR		0	0
hsa-miR-3680-3p	NM_001195156	TMEM35B	TTTTGCATGACCCTGGGAGTAGG#TCTATCATCTTGTTACCAGTATAATATCCAGGGTCAGCC#....((.((((((((((......#.)))))))))))).	567	606	1	-20.5	0	0.01511134	0.603	1.6095172199999996	0.5796188474999999	-11.090249	12	14	12	3UTR		0	0
hsa-miR-3680-3p	NM_001195192	EFCAB13	TTTTGCATGACCCTGGGAGTAGG#CTCAGGGCAGCAGAT#.(((((.((.(((((((......#)))))))))))))).	3174	3189	1	-19.1	0	0.001995419	0.647	0	0	-6.579517841	14	15	14	3UTR		0	0
hsa-miR-3680-3p	NM_001195396	ARL4A	TTTTGCATGACCCTGGGAGTAGG#CCTACCCCACAAATCTTTTGGTACTACCATTTGGGGAAGCCAAGCAAGGA#((((((.((.(((((((.(((((#)))))))))........................)))....)).)))))).	985	1035	1	-18.2	0	0.004502281	0.574	3.765067419354838	4.199362437499999	-6.723767449	20	50	9	3UTR		0	0
hsa-miR-3680-3p	NM_001195422	GTPBP3	TTTTGCATGACCCTGGGAGTAGG#CCACCTCCCGGGTTCAAGTGAT#..((((.(((.((((((((..((#))..)))))))).))).)))).	2215	2237	1	-21.9	0	0.009080318	0.426	-0.154583	-0.119352213	-9.32546173	17	22	8	3UTR		0	0
hsa-miR-3680-3p	NM_001195442	FAM240A	TTTTGCATGACCCTGGGAGTAGG#ACTCCCTTGCCATCTCTCAAGTTCAGAAGCACCAGGGTTTGATGCTTCCAAGAGTGCAAAC#.(((((((((((((((..((...#.)).))))))))..............))))))).	1176	1237	1	-20.4	1	9.857306e-05	0.559	-0.019951248	-0.000556107	-3.793324837	17	34	8	3UTR		0	0
hsa-miR-3680-3p	NM_001195446	SRSF7	TTTTGCATGACCCTGGGAGTAGG#TCTATTTTGCCAGGCTGGTGCAAAGT#((((((((.(.((((((((((((#)))))))..))))).).)))))))).	1741	1767	1	-22.1	1	0.000736982	0.647	3.378102271428571	3.3043197175000003	-7.81873858	21	26	8	3UTR		0	0
hsa-miR-3680-3p	NM_001195528	TPBGL	TTTTGCATGACCCTGGGAGTAGG#CCTAGTCTGTCCCTCCCATCCCAGGGACAAGCAC#...(((.((.((((((((..(((#.)))....)))))))).)).))).	2062	2096	1	-23.6	0	0.01079961	0.412	-0.077239688	-0.044327714	-9.300733197	16	24	8	3UTR		0	0
hsa-miR-3680-3p	NM_001195602	SEPHS1	TTTTGCATGACCCTGGGAGTAGG#CTACAAACCAGTGGTCTGCAAAAT#(((((((.((((((((..((((.#))))...)))).))))))))))).	2939	2963	1	-25	1	0.000553157	0.588	1.7149912222222221	0.787033001	-6.251209375	19	24	11	3UTR		0	0
hsa-miR-3680-3p	NM_001197219	PDE4D	TTTTGCATGACCCTGGGAGTAGG#CTGCAGGTCTTTGGTCCCAGGGCTGTGCC#....(((((.((((((((.((((#.)))).)))))))).))))).	5626	5655	1	-24.3	0	1.191881e-05	0.603	2.367048125	1.260742125	-10.78906894	17	21	8	3UTR		0	0
hsa-miR-3680-3p	NM_001197240	BTN2A2	TTTTGCATGACCCTGGGAGTAGG#ACTGTGGGGGTCTGCAGAC#.((((((.((((((.(.(((...#))).).)))))))))))).	1157	1176	1	-23.1	1	0.000134211	0.441	3.8971074999999993	0.4008479274999999	-6.842409327	16	19	12	3UTR		0	0
hsa-miR-3680-3p	NM_001197294	DPYSL3	TTTTGCATGACCCTGGGAGTAGG#CTGTCACATCACCACAGCTCCCTAGGGTCTGCCGAGAA#(((((((.((((((((((((.((#.))...)))))).))))))))).)))).	2801	2839	1	-26.8	1	0.000173706	0.441	0	0	-6.251209375	21	28	9	3UTR		0	0
hsa-miR-3680-3p	NM_001197320	MCL1	TTTTGCATGACCCTGGGAGTAGG#CTACTTTTTGACTTCTGTTTGTCTTACGCTTCTCTCAGGGAAAAACATGCAGT#..(((((((.(((((((((.(((#.)))))))))))).....))))))).	3253	3306	1	-23.4	1	0.004982957	0.559	0.8633795555555557	1.6254848574999996	-6.199507188	19	26	12	3UTR		0	0
hsa-miR-3680-3p	NM_001197323	HIRIP3	TTTTGCATGACCCTGGGAGTAGG#GCTGCCTGGGGTCTGTGTGGGAG#((((((((((((((((((((...#))).))))))))).)))))))).	1918	1941	1	-23.6	1	0.00028457	0.485	-0.176947232	0.042989149	-3.937574446	20	23	9	3UTR		0	0
hsa-miR-3680-3p	NM_001198670	TLCD5	TTTTGCATGACCCTGGGAGTAGG#CCAGTTCTCAGGGCTTTTGTGCAT#...((((((((((((((((..((#))..)))))))))...))))))).	2372	2396	1	-20.9	0	0.000363388	0.559	1.7779755263157897	1.496184815	-6.514540194	18	24	9	3UTR		0	0
hsa-miR-3680-3p	NM_001198801	EIF4G3	TTTTGCATGACCCTGGGAGTAGG#CCCATTCCTGGGGGTGCT#....((((..((((((((((.((#)).)))))))))))))).	6380	6398	1	-21	0	0.000359731	0.515	2.3853030999999993	2.563282288	-11.8454586	16	18	14	3UTR		0	0
hsa-miR-3680-3p	NM_001198820	A1CF	TTTTGCATGACCCTGGGAGTAGG#TCTGACTGAGCAGGGTCATAGTAAAC#.((((((((((((((..((((((#)))).))...))))))))).))))).	7492	7518	1	-21.3	1	0.005302596	0.559	0.7642169866666666	3.885670766	-4.026373918	20	26	9	3UTR		0	0
hsa-miR-3680-3p	NM_001198836	RBM14	TTTTGCATGACCCTGGGAGTAGG#CCTCTTCCCTCTTGCCATCGTGCAAAAG#((((((((((....(((((.(((#))).)))))........)))))))))).	2526	2554	1	-19.6	1	0.001293166	0.529	0.0556955	0.230914643	-12.25512276	18	28	10	3UTR		0	0
hsa-miR-3680-3p	NM_001198845	RBM14-RBM4	TTTTGCATGACCCTGGGAGTAGG#CTGCTCCAGGGTCT#........((((((.(((((((.#))))))))))))).	1469	1483	1	-23.4	0	0.00568937	0.5	1.2364711428571429	1.0921864589999997	-20.15932943	13	14	13	3UTR		0	0
hsa-miR-3680-3p	NM_001198862	PACC1	TTTTGCATGACCCTGGGAGTAGG#CTGCTTCCAGGGAAGGGTTTGTTAGGCATGGCAAC#..(((((((.((((((((((((.#))))))))))))..............)))).))).	2235	2270	1	-24	1	0.000673909	0.485	0	0	-6.199507188	19	35	12	3UTR		0	0
hsa-miR-3680-3p	NM_001198908	CCDC169	TTTTGCATGACCCTGGGAGTAGG#CCTGCTCTGAGGTCTGTGCC#....((((((.(((.((((((((#)))))))).))))).)))).	5767	5787	1	-23.6	0	0.000238265	0.5	0.5688349999999999	1.8987191309999998	-13.1067865	17	20	8	3UTR		0	0
hsa-miR-3680-3p	NM_001198994	NADK	TTTTGCATGACCCTGGGAGTAGG#TCTGCTCCCAGGAAGGTAGT#..((((.....((((((((((((#))))))))))))...)))).	2595	2615	1	-22.6	0	4.205034e-05	0.603	4.711200083333334	1.7237191275000001	-13.93799279	16	20	12	3UTR		0	0
hsa-miR-3680-3p	NM_001199021	SPON2	TTTTGCATGACCCTGGGAGTAGG#CCTGGCTCCCACGTGGTTGCAGAT#.((((((..((((((((((((((#)))).)))))).).))))))))).	1853	1877	1	-23.5	1	0.001146302	0.397	-0.923912212	-0.646481535	-7.163349425	20	24	9	3UTR		0	0
hsa-miR-3680-3p	NM_001199260	TOR1AIP2	TTTTGCATGACCCTGGGAGTAGG#CTGCCTCCCAGGTTCAAGCGAT#..((((.(((.(((((((((((.#)))).))))))).))).)))).	6161	6183	1	-26.1	0	0.003585362	0.397	5.031641825	2.4105885325000003	-9.32546173	18	22	7	3UTR		0	0
hsa-miR-3680-3p	NM_001199642	ADCY5	TTTTGCATGACCCTGGGAGTAGG#GCCCCAGGGGTCTGCT#....(((.(((((((((.((...#))))))))).))))).	3223	3239	1	-21.3	0	2.515635e-06	0.441	3.5562876999999995	3.0668756312499994	-11.8601974	14	16	9	3UTR		0	0
hsa-miR-3680-3p	NM_001199699	DHX33	TTTTGCATGACCCTGGGAGTAGG#TGCTTTCAGGAGACATGTAAGC#.((((((((.(((((((((((..#)))))))))).).)))))))).	2819	2841	1	-21.8	1	0.000206701	0.5	-0.134206633	-0.279148488	-5.035831306	19	22	10	3UTR		0	0
hsa-miR-3680-3p	NM_001199741	GADD45A	TTTTGCATGACCCTGGGAGTAGG#TTACTCCCTACACTGATGCAAGGA#((((((((.(....((((((((.#)))))))).....).)))))))).	763	787	1	-20	1	0.02088258	0.544	1.7300525	1.8794705662500002	-13.31151242	17	24	8	3UTR		0	0
hsa-miR-3680-3p	NM_001199830	HPSE	TTTTGCATGACCCTGGGAGTAGG#TGCTCCTAATATGGTCAGGAAGCAAGGA#((((((.(((((.((((((((..#))))))))....)))))....)))))).	2777	2805	1	-19.4	0	0.02075101	0.662	-0.657377	0.094578333	-6.770391594	19	28	8	3UTR		0	0
hsa-miR-3680-3p	NM_001199853	AK3	TTTTGCATGACCCTGGGAGTAGG#CTGTAACGTTGAACTCCTGGGCTCACGCAAT#..((((.(((.(((((((((...#.))))))))).))).)))).	2728	2759	1	-22.4	0	0.01821244	0.485	-0.546498233	0.033349115	-9.32546173	16	20	9	3UTR		0	0
hsa-miR-3680-3p	NM_001199864	BCL2L2-PABPN1	TTTTGCATGACCCTGGGAGTAGG#CCGCTCCCAGCGGCTCCAGTGTAAAT#.(((((((((((((((((((.((#)))))))))).)).))..))))))).	1761	1787	1	-24	1	0.000611975	0.412	2.5514251739130436	2.4131172785375004	-3.793324837	21	26	10	3UTR		0	0
hsa-miR-3680-3p	NM_001199867	MARK4	TTTTGCATGACCCTGGGAGTAGG#CCTGCCCCAGGCTGGCGCGGGGC#((((((.(.(.((((((.(((((#))))))))))).).).)))))).	3042	3065	1	-23.7	0	6.701133e-08	0.426	2.3669316666666664	0.9262891350000001	-9.362425115	19	23	11	3UTR		0	0
hsa-miR-3680-3p	NM_001199873	B4GALT3	TTTTGCATGACCCTGGGAGTAGG#CCTGTAGACCTGAGGGGTCCCTCTCTCTAGGGTCTCCTGTAGGGC#(((((((.(((((((((((.(((#.)))))).))))))))...))))))).	2071	2116	1	-24.8	1	4.550876e-05	0.485	-0.861641292	-0.989775925	-6.251209375	21	27	8	3UTR		0	0
hsa-miR-3680-3p	NM_001199944	SH3GL1	TTTTGCATGACCCTGGGAGTAGG#CCTACTCCAGGGCCAATGCAC#...((((((.((((.((((((((#)))))))))))).)).)))).	1602	1623	1	-26.3	0	0.000604218	0.338	2.549998375	3.211646257	-8.492496222	18	21	12	3UTR		0	0
hsa-miR-3680-3p	NM_001199957	NDUFB5	TTTTGCATGACCCTGGGAGTAGG#CCGCCTCCCAGGTTCAAGCAAT#..((((.(((.((((((((..((#))..)))))))).))).)))).	3010	3032	1	-25.9	0	0.008315121	0.412	-0.095868	0.071507762	-9.32546173	17	22	8	3UTR		0	0
hsa-miR-3680-3p	NM_001201366	DNAL1	TTTTGCATGACCCTGGGAGTAGG#TGCTTCCAGGGACAGCAAGT#.(((((.((.(((((((((((..#))))))))))).))))))).	7286	7306	1	-25.4	0	0.000608525	0.529	-0.034621573	0.087037195	-6.579517841	18	20	11	3UTR		0	1
hsa-miR-3680-3p	NM_001201404	WASF2	TTTTGCATGACCCTGGGAGTAGG#CTCCTAGGGTTTCGATGTGCT#....(((((((((((((((....#))))))))))).....)))).	3540	3561	1	-22.7	0	0.000607937	0.559	0.098149731	0.2509631546250001	-9.546562469	15	21	11	3UTR		0	0
hsa-miR-3680-3p	NM_001201473	CORO7	TTTTGCATGACCCTGGGAGTAGG#CCTACTTCCCAGGTTTGTAGCCAGGAG#((((((((((.((((((((((((#)))))).)))))).)))).)).)))).	3080	3107	1	-23.5	1	0.000636633	0.412	0.6411972307692307	1.3104575512499999	-6.762348922	22	27	6	3UTR		0	0
hsa-miR-3680-3p	NM_001202470	RPS10-NUDT3	TTTTGCATGACCCTGGGAGTAGG#CCTTCATAGTGCTCCCAGGACTCATGG#.....(((((.((((((((((..#.))))))))))..))))).	1619	1646	1	-24.4	0	0.001553764	0.544	4.787096500000001	3.3803835199999988	-16.49037412	15	19	10	3UTR		0	0
hsa-miR-3680-3p	NM_001202544	CUX1	TTTTGCATGACCCTGGGAGTAGG#CCTAGCACGGCCACCTCTCAGGGCCACTGGCAGGC#.(((((.((.(((((((((..((#.))..))))))))).))...))))).	2778	2813	1	-22.6	0	1.051254e-06	0.441	0.047075144	-0.130763945	-6.579517841	18	26	9	3UTR		0	0
hsa-miR-3680-3p	NM_001202549	SYNJ2BP-COX16	TTTTGCATGACCCTGGGAGTAGG#TCTGCTTCCCGGGTTC#........(((((.(((((((((#))))))))).))))).	1423	1439	1	-20.3	0	0.002636925	0.426	3.187831777777778	2.075678196	-20.28071979	14	16	9	3UTR		0	0
hsa-miR-3680-3p	NM_001204064	CHURC1	TTTTGCATGACCCTGGGAGTAGG#CCTAAATTTAAAGGGTCAGGCAT#...(((.(((((((.(((.((((#))))..)))..))))))).))).	1757	1780	1	-19.2	0	0.02296967	0.647	0.971325	0.18701476000000006	-8.793676289	17	23	7	3UTR		0	0
hsa-miR-3680-3p	NM_001204066	ANKS1B	TTTTGCATGACCCTGGGAGTAGG#CCATTCCTGGGGAAGTTCTTTCTGCAC#...((((.((((((((((((.((#))))))))))))........)))))).	1412	1439	1	-19	0	0.009361695	0.5	0.72212847	1.6581023874999996	-8.828175123	18	27	12	3UTR		0	1
hsa-miR-3680-3p	NM_001204082	MICOS10	TTTTGCATGACCCTGGGAGTAGG#CTCCTTGGTCATGCT#....((((((((..(((((....#))))).)))))))).	2128	2143	1	-22	0	0.002403307	0.5	0.049714000000000015	-0.032258275	-11.692533	13	15	8	3UTR		0	0
hsa-miR-3680-3p	NM_001204107	BCL2L11	TTTTGCATGACCCTGGGAGTAGG#CCTATTCTCAGAGGATTATGTAAC#..(((((((((((((((((((((#))))))))))).)).)))))))).	1215	1239	1	-26.1	1	0.005129775	0.544	0.7164373426086957	1.829254671	-4.957000719	21	24	11	3UTR		0	0
hsa-miR-3680-3p	NM_001204299	ZNF664-RFLNA	TTTTGCATGACCCTGGGAGTAGG#ACTGTTAGGTGGTGGCCACCCCCAGGGTCAGGGGAAAA#((((.(.((((((((((.((.((#.)))).)))))))))).).)))).	1179	1217	1	-27.3	0	0.000509532	0.412	-0.05323698	-0.540204259	-9.600298156	19	24	10	3UTR		0	0
hsa-miR-3680-3p	NM_001204300	ARHGAP19	TTTTGCATGACCCTGGGAGTAGG#CCAGAGTTGTCTCCTATGGTCCATGCAGAAT#((((((((((((.((((((..((#.))..)))))).)))).)))))))).	1413	1444	1	-23.8	1	0.000880842	0.559	0.45633843076923075	0.46355454499999993	-5.226705059	20	26	8	3UTR		0	0
hsa-miR-3680-3p	NM_001204385	VEGFA	TTTTGCATGACCCTGGGAGTAGG#CCTGCTCCCCTTCCTGGGGTGCAGCC#....((.((((((((((((((((#)))))))))......))))).)))).	2559	2585	1	-25.1	0	3.003248e-05	0.441	0.29537570652173917	0.725994539	-11.090249	18	26	9	3UTR		0	0
hsa-miR-3680-3p	NM_001204450	CCPG1	TTTTGCATGACCCTGGGAGTAGG#CCAGGCATGCAAC#..(((((((..(((((.......#)))))))))))).	2822	2835	1	-17.1	1	0.001053402	0.618	2.2475054285714284	1.187469573	-9.024281663	12	13	12	3UTR		0	0
hsa-miR-3680-3p	NM_001204477	CDRT4	TTTTGCATGACCCTGGGAGTAGG#CCTGGGTGAAGAAAAAGCACTGCTAGGGTTAGCAAC#..((((.(((((((((.(((...#.))).))))))))))))).	1463	1499	1	-23.1	0	3.508601e-05	0.471	-0.722119444	-0.197203156	-6.500687254	16	19	13	3UTR		0	0
hsa-miR-3680-3p	NM_001204803	ANO6	TTTTGCATGACCCTGGGAGTAGG#TCTATTCTCAGGCGCATGA#.....((((..((((((((((((#))))))))))))..)))).	3364	3383	1	-21.9	0	0.007554819	0.691	0.3212863833333333	0.087087493	-17.73288059	16	19	12	3UTR		0	0
hsa-miR-3680-3p	NM_001204890	ISY1-RAB43	TTTTGCATGACCCTGGGAGTAGG#CCTGTACCTGGGGTTGCAGGGG#(((((((..((((((((..((((#))))..))))))))))))))).	4244	4266	1	-21.6	1	2.877544e-07	0.368	2.6443102499999998	3.050957563	-7.307599034	19	22	15	3UTR		0	0
hsa-miR-3680-3p	NM_001205138	LRRC51	TTTTGCATGACCCTGGGAGTAGG#CCAGGGTCTGTAGAGA#(((((((.((((((((.......#))))))))))))))).	1823	1839	1	-22.6	1	6.147942e-06	0.485	0.241176738	0.14935224399999997	-6.251209375	15	16	15	3UTR		0	0
hsa-miR-3680-3p	NM_001205228	SORT1	TTTTGCATGACCCTGGGAGTAGG#CCTGCCCCAGGGCATCTGCC#....(((((.(((((((.(((((#))))))))))))))..))).	2656	2676	1	-25.9	0	1.708352e-05	0.426	0.8335296999999999	0.56929014	-10.78906894	17	20	14	3UTR		0	0
hsa-miR-3680-3p	NM_001205288	LIMS4	TTTTGCATGACCCTGGGAGTAGG#CCAGCCCAGGGATGTGTAAAC#.(((((((..(((((((......#.)))))))..))))))).	976	997	1	-21.5	1	3.166164e-05	0.632	1.3189748571428572	0.519685268	-6.092220964	14	18	7	3UTR		0	0
hsa-miR-3680-3p	NM_001205316	STEAP4	TTTTGCATGACCCTGGGAGTAGG#CTACTCACCTATGTTATGCAAAAC#(((((((((((...((((((((.#)))))).))...))))))))))).	3177	3201	1	-24.6	1	0.0177818	0.574	-0.179817255	0.032916126	-9.430348286	19	24	11	3UTR		0	1
hsa-miR-3680-3p	NM_001206486	ATF3	TTTTGCATGACCCTGGGAGTAGG#TCTGGCCCAGGGTGTTTGCAGC#..(((((..((((((((..((((#)))).))))))))...))))).	1776	1798	1	-23.1	0	0.001025797	0.5	1.481367425	0.856309953	-8.327025307	17	22	8	3UTR		0	0
hsa-miR-3680-3p	NM_001206665	IGSF8	TTTTGCATGACCCTGGGAGTAGG#CTTACTCCCCAGGTCTTGCAGGT#.((((((.((((..(((((((((#)))))))))..)))).)))))).	1920	1943	1	-27.9	1	0.002548341	0.412	1.6317712222222223	3.11814035	-8.252930297	19	23	9	3UTR		0	0
hsa-miR-3680-3p	NM_001206696	IRF6	TTTTGCATGACCCTGGGAGTAGG#GCTCCTGGGCTCAAGCAAT#..((((.(((.(((((((((...#))))))))).))).)))).	2697	2716	1	-22.4	0	0.001114995	0.441	0.49287433333333336	0.912737824	-9.32546173	16	19	9	3UTR		0	0
hsa-miR-3680-3p	NM_001206709	PRKAG1	TTTTGCATGACCCTGGGAGTAGG#GGGGTCATGCAGC#..((((((((((((.........#)))))))))))).	1069	1082	1	-21	1	0.005543307	0.397	3.668812416666667	4.373093423750001	-5.92549936	12	13	12	3UTR		0	0
hsa-miR-3680-3p	NM_001206902	TAX1BP1	TTTTGCATGACCCTGGGAGTAGG#CTAGGATCAGGGTCAGTC#....((.(((((((((...(((.#)))...))))))))))).	2322	2340	1	-19	0	3.805799e-05	0.632	-0.020802653	0.46668191	-11.090249	14	18	11	3UTR		0	0
hsa-miR-3680-3p	NM_001206995	PPP2R2C	TTTTGCATGACCCTGGGAGTAGG#CCTGCCACCCAGCCTCATGCAAGT#.(((((((((..(((((.(((((#)))))..)))))..))))))))).	1482	1506	1	-26.4	1	0.1060214	0.368	-0.4406791	-0.336608154	-9.964902622	19	24	9	3UTR		0	0
hsa-miR-3680-3p	NM_001207011	CNTFR	TTTTGCATGACCCTGGGAGTAGG#TCTATCCCAGGGTCTCTGTT#....(((.((((((((((.((((#))))))))))))))..))).	1665	1685	1	-24.4	0	0.000922741	0.441	1.8691517999999998	2.6555900612500003	-11.8601974	17	20	14	3UTR		0	0
hsa-miR-3680-3p	NM_001207053	KLK7	TTTTGCATGACCCTGGGAGTAGG#CTGCATACTGGGGTCGTCAT#...((.((((((((((..((((.#))))...)))))))))))).	1713	1733	1	-20.3	0	0.00038819	0.529	-0.64008323	0.30633152874999997	-8.415498955	16	20	12	3UTR		0	0
hsa-miR-3680-3p	NM_001214902	ESR2	TTTTGCATGACCCTGGGAGTAGG#TCTTCAGATGGTCTCCTTAACTGCCCAGGGCTTGCAGAT#.((((((.(.(((((((((((((#.)))..))).)))))))).)))))).	2102	2141	1	-26.5	1	0.000576048	0.471	0.759983488	2.8572945499999998	-7.349466235	20	26	8	3UTR		0	0
hsa-miR-3680-3p	NM_001220482	MEIS2	TTTTGCATGACCCTGGGAGTAGG#CTTGCTCCTATCTCGGGTTTACTATTTAGTGTAAAGA#(((((((((((((((((((((((#))))))))))....))))).........)))))))).	4768	4805	1	-22.9	1	0.01067991	0.632	0.8638188611111111	0.7261754287500002	-3.937574446	23	37	10	3UTR		0	0
hsa-miR-3680-3p	NM_001242353	ODF2	TTTTGCATGACCCTGGGAGTAGG#CCTGGTGGTTTTCCTCTCCCAGTGAAAAAATGGGTTCAGGGTCTTGTC#....(((.(((((((((((.(((#.))))))))).................))))).))).	2875	2923	1	-22.2	0	6.96628e-06	0.559	0.075421486	0.44161605999999987	-11.8601974	17	37	9	3UTR		0	0
hsa-miR-3680-3p	NM_001242403	GHR	TTTTGCATGACCCTGGGAGTAGG#CCTTTTTTGGGGGAGTGACAGGAT#((((((((..(((((((((.(((#))))))))))))..))).))))).	2093	2117	1	-19	1	0.001505632	0.603	2.3525188888888895	1.9883455799999998	-6.236470573	20	24	12	3UTR		0	0
hsa-miR-3680-3p	NM_001242450	PHF21B	TTTTGCATGACCCTGGGAGTAGG#TCTGCATCCAGGGTGGGCAGT#..((((.(.((((((((.(((((#))))).)))))))).))))).	2752	2773	1	-24.9	0	1.198524e-07	0.382	2.3611799999999996	2.069279776	-7.557076912	18	21	8	3UTR		0	0
hsa-miR-3680-3p	NM_001242481	EIF1AD	TTTTGCATGACCCTGGGAGTAGG#CCTGGCTCTTCTGGGCTTGGACATTCCCAGGGTGCTCTGCAC#...((((.((((((((((((...#.))))))))))).)..)))).	902	944	1	-24.4	0	5.77465e-05	0.426	0.10293715384615386	-0.02238067	-8.828175123	16	21	11	3UTR		0	0
hsa-miR-3680-3p	NM_001242614	CD99L2	TTTTGCATGACCCTGGGAGTAGG#CCATTCCCAGTGCGTGCC#....(((((.(.((((((((.((#)))))))))).)))))).	2452	2470	1	-20.8	0	0.02001113	0.412	-0.394401725	-0.405848605	-14.13587225	16	18	10	3UTR		0	0
hsa-miR-3680-3p	NM_001242636	IL31RA	TTTTGCATGACCCTGGGAGTAGG#CCGTGCTCCTGGGGACATTGACAGAC#.((((((((.(((((((((((((#)).))))))))))).))).).)))).	7063	7089	1	-23.8	1	0.003617338	0.485	0	0	-5.035831306	21	26	11	3UTR		0	1
hsa-miR-3680-3p	NM_001242729	ARHGEF38	TTTTGCATGACCCTGGGAGTAGG#CTGCTCAGTTAAAGGGTCTTGTAGC#..(((((.((((((..((((((.#))))))......)))))).))))).	5085	5110	1	-22.6	0	0.004041713	0.647	0.6517292166666667	0.17375017375000001	-8.239134289	17	25	6	3UTR		0	1
hsa-miR-3680-3p	NM_001242785	HLCS	TTTTGCATGACCCTGGGAGTAGG#CCCACTCTTAGGGCTTAGGGCGGAAG#((((((.(((((((((((((.((#)).)))))))))).)))..)))))).	6473	6499	1	-23.6	0	6.989851e-05	0.471	1.9846393571428573	1.6275881599999997	-5.481260981	21	26	10	3UTR		0	0
hsa-miR-3680-3p	NM_001242864	PRMT2	TTTTGCATGACCCTGGGAGTAGG#CCCGCTGCCCAGTGTCTGCC#....(((.(((.((((((((.((#)).))).))))).)))))).	1346	1366	1	-20.6	0	0.001610713	0.368	-0.42139	-0.729213828	-15.20700071	16	20	6	3UTR		0	0
hsa-miR-3680-3p	NM_001242886	DDC	TTTTGCATGACCCTGGGAGTAGG#TTTCCAGGGCAATCAATGTTCACGCAAC#..((((.((((((((((((....#)))))))))..........))).)))).	1733	1761	1	-18	0	0.03039112	0.647	2.8260977	2.0804543799999995	-6.500687254	16	28	9	3UTR		0	0
hsa-miR-3680-3p	NM_001242911	ZFAND6	TTTTGCATGACCCTGGGAGTAGG#CCTAGTCATTGGGAATGTAGAGC#((((((((..(((...((.((((#)))).))...))).)))))))).	844	867	1	-19	1	0.000626022	0.632	4.75417775	4.858804475000001	-8.061809131	17	23	8	3UTR		0	0
hsa-miR-3680-3p	NM_001242933	SNX1	TTTTGCATGACCCTGGGAGTAGG#TCTGCTCCATGTTTGGACAGGGTCGTGCC#....(((((((((((((((((((#)))))))).........))))))))))).	6743	6772	1	-30	0	1.199242e-07	0.544	-0.033555486	-0.098420336	-9.546562469	19	29	11	3UTR		0	0
hsa-miR-3680-3p	NM_001243203	RANBP6	TTTTGCATGACCCTGGGAGTAGG#CCTGAAGTCAGGCAAGCTGCTGCTTATGGCCTGGGTGTCATGGCAC#...((((((((((((((.(((((#.)))))..)))))).)))))).)).	1680	1726	1	-21.4	0	6.331415e-05	0.515	4.598152687500001	4.669078308	-6.514540194	19	25	6	3UTR		0	0
hsa-miR-3680-3p	NM_001243231	TCF4	TTTTGCATGACCCTGGGAGTAGG#CCTGTAGTGCCAACTCTGCTTCCAGAGGGGTAGTGCAGGAT#((((((((.((((((((((((((#.))))))))))...)))).)))))))).	2878	2919	1	-27.6	1	4.803805e-08	0.5	1.1092541529411766	1.0563441224999996	-4.993964104	22	28	10	3UTR		0	0
hsa-miR-3680-3p	NM_001243242	ZSCAN31	TTTTGCATGACCCTGGGAGTAGG#CTTATTGCCAGGGTTAAACATATGCT#....((((((((((((.((((((#)))))).))))))))......)))).	2268	2294	1	-23.3	0	0.000567811	0.544	-0.051784672	0.12168742875000002	-9.546562469	18	26	8	3UTR		0	0
hsa-miR-3680-3p	NM_001243246	P3H1	TTTTGCATGACCCTGGGAGTAGG#CCTCTCCCAGGAGCAGCC#....((.((..((((((((.(((#)))))))))))..)))).	2587	2605	1	-23.3	0	4.391719e-05	0.324	2.227093544	1.8814908906250003	-15.15752995	15	18	11	3UTR		0	0
hsa-miR-3680-3p	NM_001243392	SLC6A13	TTTTGCATGACCCTGGGAGTAGG#CTATCCCAGGGCTCT#........((((((((((.(((.#))))))))))).)).	432	447	1	-19.7	0	0.007023299	0.588	-0.311043836	0.051285988	-19.42387987	13	15	11	3UTR		0	0
hsa-miR-3680-3p	NM_001243564	DHDDS	TTTTGCATGACCCTGGGAGTAGG#CCATGCTCCCAGAATCAAGCAT#...(((.(((..(((((((((((#)).)))))))))..))).))).	2499	2521	1	-23.8	0	0.02924527	0.515	0.4078405916666667	0.28814053749999996	-14.22980451	17	22	9	3UTR		0	0
hsa-miR-3680-3p	NM_001243645	CFL2	TTTTGCATGACCCTGGGAGTAGG#CCCAGGCTGGAGTGCAGT#..((((((..(((((((......#))))))..)..)))))).	3756	3774	1	-19.2	1	2.972348e-05	0.515	0	0	-7.255896846	13	18	6	3UTR		0	1
hsa-miR-3680-3p	NM_001243658	GLRX	TTTTGCATGACCCTGGGAGTAGG#CTTGGTGTCATATGGATCAGAGGCACAAGTGCAGAGGCTGTGGTCATGCGGAAC#((((((((((((...(.(((...#.))).))))))))))))).	888	942	1	-18.8	1	0.002052795	0.529	0.0973662	0.03850463	-6.818994537	16	19	13	3UTR		0	0
hsa-miR-3680-3p	NM_001243778	PRXL2A	TTTTGCATGACCCTGGGAGTAGG#CCGTGTCCGGGGTGAGCAAAAT#((((((.(.((((((((....((#))...)))))))).))))))).	4020	4042	1	-22	0	0.001302282	0.574	0	0	-6.537650639	17	22	8	3UTR		0	0
hsa-miR-3680-3p	NM_001243794	CHST12	TTTTGCATGACCCTGGGAGTAGG#CCACCTCCCAGGTTCAAGCGAT#..((((.(((.((((((((..((#))..)))))))).))).)))).	15029	15051	1	-25.2	0	0.01579362	0.456	-0.050893625	-0.10548065	-9.32546173	17	22	8	3UTR		0	0
hsa-miR-3680-3p	NM_001243812	CACNA1B	TTTTGCATGACCCTGGGAGTAGG#CCTGGTCTCGGGGTTCAGCAT#...(((..((((((((((.((((#)))).))))))))))..))).	8692	8713	1	-26.4	0	5.245805e-06	0.559	2.0594299	2.482415046	-10.37186166	17	21	10	3UTR		0	1
hsa-miR-3680-3p	NM_001243900	HDLBP	TTTTGCATGACCCTGGGAGTAGG#CCTGCTCTCCGAGGGAGGCATCTGTGTCATGCT#....(((((((((((((((((((#))))))).)).))))...........)))))).	5172	5205	1	-25.9	0	0.000778972	0.368	4.182204219	4.810551215	-9.546562469	19	33	7	3UTR		0	1
hsa-miR-3680-3p	NM_001243936	PRPSAP2	TTTTGCATGACCCTGGGAGTAGG#ACTCCCGAGGGCCAAACTGGAAAC#.(((.((((.((((((((((...#)))))).)))).))...)).))).	1223	1247	1	-19.3	0	0.004556775	0.529	0.6789858909090909	2.357466128	-9.15486848	17	24	6	3UTR		0	0
hsa-miR-3680-3p	NM_001244698	ZFP36L1	TTTTGCATGACCCTGGGAGTAGG#CCAGGGTCTGCAGGAA#(((((((.((((((((.......#))))))))))))))).	1496	1512	1	-24.5	1	0.000423657	0.529	6.079365	3.9762528124999994	-6.251209375	15	16	15	3UTR		0	1
hsa-miR-3680-3p	NM_001244710	GFPT1	TTTTGCATGACCCTGGGAGTAGG#TCTATCCCTAGTGGTTATAGCAC#...((((((((((((((.(((((#))))).))))).)))))).))).	7427	7450	1	-21.4	0	0.00011153	0.515	5.1514974124999995	5.416704175	-6.514540194	19	23	6	3UTR		0	0
hsa-miR-3680-3p	NM_001244734	MARVELD2	TTTTGCATGACCCTGGGAGTAGG#CTGCAACCTCCACCTCCCGGGTTCAAGCAAT#..((((.(((.((((((((..((#.))..)))))))).))).)))).	1814	1845	1	-24.9	0	0.008951779	0.441	0.14019074999999998	-0.071256731	-9.32546173	17	23	8	3UTR		0	0
hsa-miR-3680-3p	NM_001244766	MOB1B	TTTTGCATGACCCTGGGAGTAGG#TTACTACCCAGGGCACTTACTGGTGCAT#...(((((.(((((((((((((.#))))).))))))).......).))))).	1384	1412	1	-23.3	0	7.422127e-06	0.632	1.9237031428571434	2.381739789999999	-7.570929852	18	28	7	3UTR		0	1
hsa-miR-3680-3p	NM_001244898	PTBP3	TTTTGCATGACCCTGGGAGTAGG#CCAACTCCTGGGCTCAAGTGAT#..((((.(((.(((((((((.((#)).))))))))).))).)))).	5345	5367	1	-21.1	0	0.001829537	0.456	0.6872389333333333	1.029612831	-9.32546173	18	22	9	3UTR		0	0
hsa-miR-3680-3p	NM_001251829	SPP1	TTTTGCATGACCCTGGGAGTAGG#CTAAAAGCTTCAGGGTTATGTC#....((((((((((.(((((...#.))))))))))))))).	1112	1134	1	-21	0	0.002842612	0.647	0.69301933	0.5983157512499999	-10.28201203	15	17	15	3UTR		0	1
hsa-miR-3680-3p	NM_001251981	RCAN3	TTTTGCATGACCCTGGGAGTAGG#GCTCCGGGGCATGTGAAGG#(((((((((.((((.(((((...#)))))))))))))))))).	2241	2260	1	-22.9	1	0.002473502	0.5	0.1180332222222222	-0.075817199	-5.915530475	18	19	18	3UTR		0	0
hsa-miR-3680-3p	NM_001252036	RAB5B	TTTTGCATGACCCTGGGAGTAGG#CCTCTCCCCAGGATGCAGAAA#((((((((...((((((((.(((#)))))))).))))))))))).	1203	1224	1	-22.8	1	0.007016599	0.471	1.2553166666666666	1.00503537	-9.061245048	19	21	11	3UTR		0	0
hsa-miR-3680-3p	NM_001252339	CDH4	TTTTGCATGACCCTGGGAGTAGG#CCTGCCACTGGGGTCAGGGAGT#.(((.(.(((((((((..(((((#)))))..)))))))))).))).	4477	4499	1	-24.4	0	4.394646e-05	0.309	-0.352851111	-0.535766939	-9.456048547	18	22	10	3UTR		0	0
hsa-miR-3680-3p	NM_001252499	RHNO1	TTTTGCATGACCCTGGGAGTAGG#CCTTACTGCAACCACCACTTCCTGGGTTCAAGCGAT#..((((.((((((.((((((.((#.)))))))).)))).)).)))).	999	1035	1	-22.7	0	0.003610939	0.426	0.12566266666666667	-0.152972255	-7.357527172	18	23	8	3UTR		0	0
hsa-miR-3680-3p	NM_001252507	C14orf132	TTTTGCATGACCCTGGGAGTAGG#ACTCCCAGCATGTCATGTGGT#..(((((((((.((((((((...#))))))))...))))))))).	6813	6834	1	-24	1	0.000353396	0.529	-0.444810667	-0.457089233	-8.303804029	17	21	9	3UTR		0	1
hsa-miR-3680-3p	NM_001253723	DPYSL5	TTTTGCATGACCCTGGGAGTAGG#CTGGTGCCAGGCGCGTGTAAAT#.((((((((..(((((.(.(((.#))).).)))))..)))))))).	2714	2736	1	-23.2	1	3.608966e-06	0.412	0.14183605	0.091150592	-7.860605781	17	22	8	3UTR		0	0
hsa-miR-3680-3p	NM_001253799	ZNF331	TTTTGCATGACCCTGGGAGTAGG#CTGCAACCTCCACCTCCCAGGTTCCAGCAAT#..((((..((.((((((((..((#.))..)))))))).))..)))).	2866	2897	1	-23.4	0	0.00549937	0.397	0.18476074999999997	0.11792632375000002	-11.63909666	16	23	8	3UTR		0	0
hsa-miR-3680-3p	NM_001254949	SMARCAD1	TTTTGCATGACCCTGGGAGTAGG#CCTCTCCCGGCTTTTGCT#....(((.....(((((((.(((#))))))))))....))).	2924	2942	1	-18.1	0	0.0079217	0.544	0.3110202857142857	0.9886009562500002	-20.33067131	13	18	10	3UTR		0	0
hsa-miR-3680-3p	NM_001255995	IFT43	TTTTGCATGACCCTGGGAGTAGG#CCTACTCCCAGGGGCGGAAGCTGCATTCATGTC#....(((((((((((((((((((#))))))))))))).............)))))).	667	700	1	-31.2	0	0.01472407	0.471	-0.651331153	-0.347710498	-9.546562469	19	33	13	3UTR		0	0
hsa-miR-3680-3p	NM_001256080	KLK2	TTTTGCATGACCCTGGGAGTAGG#TCATCTCCCAGGAGTTATTCAAGGG#(((((.(((((((((((((....#.)))))))).))))).))))).	1933	1958	1	-23.5	0	0.000191988	0.544	-0.196569857	-0.020543249	-5.838533207	18	22	8	3UTR		0	0
hsa-miR-3680-3p	NM_001256105	WNT5A	TTTTGCATGACCCTGGGAGTAGG#CCCGGGTCTGCAGAGA#(((((((.(((((.(((......#))))))))))))))).	4208	4224	1	-22.1	1	0.005516762	0.618	2.5465400000000002	1.4782608412499998	-7.108049293	15	16	15	3UTR		0	0
hsa-miR-3680-3p	NM_001256121	S100PBP	TTTTGCATGACCCTGGGAGTAGG#CCTATCCAGGGTCCTGCT#....(((.((((((((..(((((#))))))))))))).))).	1533	1551	1	-24.9	0	6.911794e-06	0.515	0.542729125	0.713608897	-11.8601974	16	18	13	3UTR		0	0
hsa-miR-3680-3p	NM_001256126	CERS6	TTTTGCATGACCCTGGGAGTAGG#TTTACCCCAGGGTTTATTAGCAT#...(((..(((((((((.(((((#)))))))))))))).....))).	4465	4488	1	-22.2	0	0.000387439	0.559	0.47868022222222223	0.12288325624999998	-10.37186166	17	23	14	3UTR		0	0
hsa-miR-3680-3p	NM_001256172	ZNF85	TTTTGCATGACCCTGGGAGTAGG#CTGCAGCCTCAACCTTCTGGGGTCAAGTGAT#..((((.((((((((((((.(((#.)))....)))))))))))).)))).	429	460	1	-21.7	0	2.423506e-06	0.426	0.13652225	0.048257914999999985	-6.500687254	19	26	12	3UTR		0	0
hsa-miR-3680-3p	NM_001256278	RAB34	TTTTGCATGACCCTGGGAGTAGG#CCTGCCCCCAGGCACCGTGCCAAAGA#(((((((((..((((((.(((((#))))).))))))...))))).)))).	948	974	1	-25.3	1	0.000179274	0.382	4.213248500000001	3.5011695849999995	-8.00485539	20	26	6	3UTR		0	0
hsa-miR-3680-3p	NM_001256317	TMPRSS3	TTTTGCATGACCCTGGGAGTAGG#CCTTTCCCACTGGTCCATCTGGTTTTCTCTCCAGGGGTCTTGCAAAAT#(((((((.((((((.((((.(((#.))))))).)))))).))))))).	2065	2113	1	-27.3	1	8.687222e-06	0.529	1.8923301428571426	1.8901470262500006	-6.986658936	20	24	7	3UTR		0	0
hsa-miR-3680-3p	NM_001256410	RAB18	TTTTGCATGACCCTGGGAGTAGG#CCTACCTCATAAGTCATGTGAC#..(((((((((..((((.(((((#)))))))))...))))))))).	3268	3290	1	-20.3	1	0.001964494	0.618	0.1426492	0.114252348	-9.592934642	18	22	9	3UTR		0	0
hsa-miR-3680-3p	NM_001256442	PRRT2	TTTTGCATGACCCTGGGAGTAGG#CCCAGGGTCGGACACCCAAGGGTGCCTGGCAGGTCGCAGAGT#((((((.((((((((((......#)))))))))).........................)))))).	2050	2092	1	-21.3	0	0.000255072	0.324	0.3313778399999999	0.070081761	-5.481260981	16	42	10	3UTR		0	1
hsa-miR-3680-3p	NM_001256695	PRDM11	TTTTGCATGACCCTGGGAGTAGG#CCTATTCCCTGGGGCAAGTAGT#..((((.((.(((((((((((((#))))))))).)))))).)))).	5179	5201	1	-24.6	0	0.000645527	0.559	1.2205002142857144	1.1763819239999997	-7.743193723	19	22	9	3UTR		0	0
hsa-miR-3680-3p	NM_001256738	GDAP1L1	TTTTGCATGACCCTGGGAGTAGG#CCTGTCACTCCCGGGGCTGTC#....(((.(.(((((((((((((#)))...)))))))))))))).	1904	1925	1	-23	0	1.283414e-05	0.368	0.24244265625000003	0.10769895875000002	-13.10270387	17	21	14	3UTR		0	0
hsa-miR-3680-3p	NM_001256798	NOL4L	TTTTGCATGACCCTGGGAGTAGG#CCTATTCCCAAGGGCCAC#.......((.(((((((((((((#)))))))))).))).)).	5619	5637	1	-22.3	0	0.001961568	0.515	2.746409214285715	3.132466378	-18.35275141	15	18	10	3UTR		0	0
hsa-miR-3680-3p	NM_001256830	ASIC1	TTTTGCATGACCCTGGGAGTAGG#CCTCTCCCGGAGGCCCTTGTAGAGG#(((((((.(.(((((((((.(((#)))))))))).)).)..))))))).	2470	2495	1	-23	1	7.215163e-05	0.485	0.8419267999999999	1.8623273099999995	-7.493715844	20	25	10	3UTR		0	0
hsa-miR-3680-3p	NM_001256847	ABR	TTTTGCATGACCCTGGGAGTAGG#CTTGCTCCCTGGGAAAGGCGGT#..((((....(((.(((((((((#))))))))).)))....)))).	2854	2876	1	-23.3	0	0.002421434	0.441	4.710017333333334	5.495067996249999	-11.97005823	16	22	9	3UTR		0	1
hsa-miR-3680-3p	NM_001256856	BTRC	TTTTGCATGACCCTGGGAGTAGG#GCTCTGGGGGTCATTTACCAGTTTGTTGTAGAAG#((((((((((((((.(((((...#))))).))))))).............))))))).	4177	4211	1	-23.8	1	0.000720822	0.647	0.17675000740740743	0.3538350320000001	-4.673024006	19	34	7	3UTR		0	0
hsa-miR-3680-3p	NM_001256944	CLCN4	TTTTGCATGACCCTGGGAGTAGG#CTGCTGTGGGGGCATGTGGGT#.((((((((.((((.(.(((((.#))))).).)))))))))))).	2668	2689	1	-23.2	1	0.000496216	0.559	1.5510393749999998	0.8089909737499998	-5.771280866	18	21	12	3UTR		0	0
hsa-miR-3680-3p	NM_001257199	GPD1	TTTTGCATGACCCTGGGAGTAGG#CCTAGTCACCAGGATCTCCAGGACTCCCAGGGAGCAGAGT#((((((....((((((((((.((#.))...)))))))))).)))))).	1089	1129	1	-24.7	0	9.567518e-05	0.456	0.13451209000000003	0.407020586	-10.09379204	18	24	10	3UTR		0	0
hsa-miR-3680-3p	NM_001257207	FGF1	TTTTGCATGACCCTGGGAGTAGG#TCTTCTCCCAGGGCATT#......(((.(((((((((.(((#))).)))))))))))).	3039	3056	1	-22.6	0	0.000679771	0.574	0.9842374444444446	1.0193604449999998	-16.80906487	15	17	12	3UTR		0	0
hsa-miR-3680-3p	NM_001257273	ZNF451	TTTTGCATGACCCTGGGAGTAGG#CTTGGCTGACTGCAACCGCCACCTCCCGGGTTCAAGCAAT#..((((.(((.((((((((..((#.))..)))))))).))).)))).	6025	6065	1	-25	0	0.01225034	0.412	0.084868375	-0.039909615	-9.32546173	17	23	8	3UTR		0	0
hsa-miR-3680-3p	NM_001257319	APBB1	TTTTGCATGACCCTGGGAGTAGG#CCTGCTCCATGGGCACCTCTGCT#....(((((.(((..((((((((#))))))))..)))))....))).	1952	1975	1	-23.5	0	0.00105994	0.485	1.8744337500000001	1.8649444400000001	-12.38135841	16	23	8	3UTR		0	0
hsa-miR-3680-3p	NM_001257370	EME2	TTTTGCATGACCCTGGGAGTAGG#CTGCCCTCAGGGTCTGCC#....(((.(((((((((.((((.#)))).)))))))))))).	5724	5742	1	-26.1	0	3.207769e-07	0.265	0	0	-11.8601974	16	18	12	3UTR		0	0
hsa-miR-3680-3p	NM_001257386	ABCG2	TTTTGCATGACCCTGGGAGTAGG#CTTACCCCTGGGTTATT#......(((((((.(((.(((((#)))))))).))))))).	3733	3750	1	-20.1	0	0.002198529	0.574	2.1313774285714286	2.891186803624999	-16.42339832	15	17	8	3UTR		0	0
hsa-miR-3680-3p	NM_001257396	UBE2V1	TTTTGCATGACCCTGGGAGTAGG#TAGTCACCAGGGTTACTCAGAC#.((((..(((((((((((.((..#)).)).)))))))))..)))).	1295	1317	1	-21.2	0	0.000109022	0.5	4.64718	2.000229848	-7.237970133	17	22	9	3UTR		0	0
hsa-miR-3680-3p	NM_001257964	BOD1L2	TTTTGCATGACCCTGGGAGTAGG#CTCTCCTAGGGCATGGAC#...(.((((.(((((((((.((.#))))))))))))))).).	2977	2995	1	-24	0	0.000382448	0.632	-0.262262133	0.13907541750000002	-11.87608384	16	18	15	3UTR		0	0
hsa-miR-3680-3p	NM_001258206	VAV1	TTTTGCATGACCCTGGGAGTAGG#TGCTCCCGGGATGTGCC#....(((((..((((((((((..#)))))))))).))))).	2712	2729	1	-22	0	6.919758e-06	0.412	0.19499749	0.314524633	-13.61384341	15	17	10	3UTR		0	0
hsa-miR-3680-3p	NM_001258357	HPCAL1	TTTTGCATGACCCTGGGAGTAGG#CCTGGCCCGGTCCCTTCCAGGGCAACTCCCAGGGATGTGGTGACATGCAGGGT#(((((((((.((((((((((...#.)))))))))).........))))))))).	932	985	1	-27.5	1	9.539937e-05	0.426	0.08370782	0.096614255	-5.180080915	19	30	10	3UTR		0	0
hsa-miR-3680-3p	NM_001258376	EPS15L1	TTTTGCATGACCCTGGGAGTAGG#TCTGCTCCTGGGCCTCTGTACGTCATGGAT#...(.((((((((((((((((((#)))))))))))).........)))))).).	2699	2729	1	-24.3	0	0.01755469	0.441	3.5945268	2.8461962949999995	-10.63357737	19	30	12	3UTR		0	0
hsa-miR-3680-3p	NM_001261442	EXTL2	TTTTGCATGACCCTGGGAGTAGG#CCTACTCTCTGTTATGTGAAT#.((((((((((...(((((((((#))))))))).)))))))))).	2341	2362	1	-23	1	0.001405546	0.603	3.3058537	2.5099331087499994	-9.286098677	19	21	10	3UTR		0	0
hsa-miR-3680-3p	NM_001261817	TCP11	TTTTGCATGACCCTGGGAGTAGG#TCTATCCCAGGCCCTGCAGC#..(((((.(..(((((((.((((#)))))))))))..)))))).	1739	1759	1	-19.9	0	0.000408823	0.426	3.4005591428571433	0.9427881550000001	-11.33791659	17	20	11	3UTR		0	0
hsa-miR-3680-3p	NM_001261826	AP3D1	TTTTGCATGACCCTGGGAGTAGG#CCGTCTTCCTGGTCAGCAGAAG#((((((.(((((..(((((..((#))..))))).))))))))))).	4549	4571	1	-21.9	0	0.00186825	0.382	0	0	-7.627231511	18	22	11	3UTR		0	0
hsa-miR-3680-3p	NM_001261827	MS4A14	TTTTGCATGACCCTGGGAGTAGG#ACCTCAGGGGACCTGCAAT#..(((((.(.(((((((.((...#)))))))))..).))))).	2477	2496	1	-18.7	0	0.000785915	0.559	0	0	-8.513142117	15	19	9	3UTR		0	0
hsa-miR-3680-3p	NM_001265582	URM1	TTTTGCATGACCCTGGGAGTAGG#CCTTCTCTCCAGGATGGGCATGCAGAGG#(((((((((..((((((((.(((#))).))).))))).....))))))))).	1127	1155	1	-25.4	1	0.001447793	0.515	-0.250966789	0.006683414	-8.00485539	20	28	9	3UTR		0	0
hsa-miR-3680-3p	NM_001267699	RPS3A	TTTTGCATGACCCTGGGAGTAGG#CTGCTTCCTGGGTTCAAGCAGT#..((((.((((((.((((((((.#)))))))).)))).)).)))).	658	680	1	-25.1	0	0.000272241	0.471	0	0	-7.357527172	18	22	8	3UTR		0	0
hsa-miR-3680-3p	NM_001267706	CD274	TTTTGCATGACCCTGGGAGTAGG#GCTCTCCAGGGTGCAC#...(((...(((((((((((...#)))).)))))))))).	2523	2539	1	-20.9	0	9.277614e-06	0.529	0.3578887583333333	0.028762286	-11.42825132	14	16	10	3UTR		0	0
hsa-miR-3680-3p	NM_001267718	IL11	TTTTGCATGACCCTGGGAGTAGG#CCACCTCCCGGGTTCAAGCAAT#..((((.(((.((((((((..((#))..)))))))).))).)))).	1303	1325	1	-24.8	0	0.005349717	0.412	-7.18E-05	0.14394926000000002	-9.32546173	17	22	8	3UTR		0	0
hsa-miR-3680-3p	NM_001270379	ANKRD46	TTTTGCATGACCCTGGGAGTAGG#CCGTGGTGTCTGAAATGACAACTCCCAGGCGGGTGATGTCATGCT#....((((((((((((((((...#.)))))))))........))))))).	1206	1251	1	-27	0	0.000341063	0.5	0	0	-9.546562469	16	26	9	3UTR		0	1
hsa-miR-3680-3p	NM_001270482	PSMD11	TTTTGCATGACCCTGGGAGTAGG#TCTTCTTCCAGGGCAGCAT#...(((.((.(((((((((.(((#))).)))))))))))))).	3240	3259	1	-22.6	0	0.000254936	0.5	0	0	-9.300733197	17	19	14	3UTR		0	0
hsa-miR-3680-3p	NM_001270615	DEDD2	TTTTGCATGACCCTGGGAGTAGG#GCTTTGGGGGTGATGGAAAAG#((((.(((.(((((.(((((...#))))).))))).))).)))).	1816	1837	1	-22.4	0	0.000420311	0.603	1.3806445	0.8809028412500001	-9.84845084	17	21	5	3UTR		0	0
hsa-miR-3680-3p	NM_001270616	PROX1	TTTTGCATGACCCTGGGAGTAGG#CTATCCTGATGGGTATGCAAAGT#((((((((.((((.((((.(((.#)))))))...)))))))))))).	3870	3893	1	-20.2	1	0.000442147	0.574	0.6214185	0.297757206	-5.850804022	19	23	12	3UTR		0	0
hsa-miR-3680-3p	NM_001270680	MCU	TTTTGCATGACCCTGGGAGTAGG#CCACCCCCAGTCGTCAGCT#....((.((((.(((((.((.((#)))).)))))..)))))).	2696	2715	1	-17.5	0	0.3732463	0.5	0.7651326	0.8727921385749999	-14.43705231	15	19	6	3UTR		0	0
hsa-miR-3680-3p	NM_001270768	STRIP1	TTTTGCATGACCCTGGGAGTAGG#ATTTCAGGGGTCATGCT#....((((((((((.(((((...#))))).)))))))))).	2735	2752	1	-22.9	0	0.000559273	0.471	-0.09701597	-0.092819136	-10.28201203	15	17	10	3UTR		0	0
hsa-miR-3680-3p	NM_001270782	TFAM	TTTTGCATGACCCTGGGAGTAGG#CCCAGATAAAGGTTCATGCAAAC#.((((((((((((((((......#))))).....))).)))))))).	954	977	1	-20.7	1	0.003853006	0.647	3.0894256818181813	2.273259168	-3.793324837	16	23	8	3UTR		0	0
hsa-miR-3680-3p	NM_001270876	MEAF6	TTTTGCATGACCCTGGGAGTAGG#CCTCGAACTTCTGGGGTCAAGCC#....((.((((((((((((((((#)))...))))))))))))).)).	2732	2755	1	-24.4	0	3.866736e-05	0.485	0	0	-11.090249	18	23	13	3UTR		0	1
hsa-miR-3680-3p	NM_001271	CHD2	TTTTGCATGACCCTGGGAGTAGG#CTGCCCCAGGAATCTGTGAGGA#(((((((.((.((((((.((((.#))))))))))..))))))))).	8598	8620	1	-21.1	1	0.002370282	0.485	-0.200136329	-0.009090295	-9.075983851	19	22	10	3UTR		0	0
hsa-miR-3680-3p	NM_001271162	PGR	TTTTGCATGACCCTGGGAGTAGG#TTGCTCCTTTGGGTCAGAGCT#....((.((((((.((((((((.#))))))))..))))))..)).	2422	2443	1	-24	0	0.002189361	0.647	0.163395738	0.273031664	-11.94708892	16	21	8	3UTR		0	1
hsa-miR-3680-3p	NM_001271286	ZNF512	TTTTGCATGACCCTGGGAGTAGG#TGCTCCTAGGAAAGCAGATGTGATGCT#....((((.((((((((((((..#)))))))))).........)).)))).	1704	1731	1	-21.9	0	0.000529263	0.471	1.0646715857142857	1.3804583724999997	-10.60295213	16	27	10	3UTR		0	0
hsa-miR-3680-3p	NM_001271581	DNAJC10	TTTTGCATGACCCTGGGAGTAGG#CTGCAACCTCCACCTCCCAGGTTCAAGCGAT#..((((.(((.((((((((..((#.))..)))))))).))).)))).	14838	14869	1	-25.3	0	0.01630496	0.412	0	0	-9.32546173	17	23	8	3UTR		0	0
hsa-miR-3680-3p	NM_001271629	MEF2D	TTTTGCATGACCCTGGGAGTAGG#CCTGGGTCCTGGGGCAGGGCGAGT#.(((((.((.((((((((.((((#))))..))))))))))..))))).	5551	5575	1	-22.5	0	5.746957e-06	0.426	0.24874983750000002	1.4050534237499999	-6.579517841	19	24	10	3UTR		0	0
hsa-miR-3680-3p	NM_001271641	MTCH1	TTTTGCATGACCCTGGGAGTAGG#CCTGCCTCTGAATGGGAAATCATGCAAC#..(((((((((((..((((((((#))))).)))....)))...)))))))).	1735	1763	1	-22.5	1	0.002305834	0.515	0.4896237571428572	0.8790119387500002	-6.549290197	19	28	8	3UTR		0	0
hsa-miR-3680-3p	NM_001271661	SEMA4F	TTTTGCATGACCCTGGGAGTAGG#CCTACCTGGGGTCCATGGACTCCCTGAAATTGTATGCAAAAT#(((((((((((((((((..((((#)))))))))))))....................)))))))).	3028	3070	1	-23	1	0.0698606	0.574	0.9036576351351352	0.8301639824999998	-3.937574446	21	42	13	3UTR		0	1
hsa-miR-3680-3p	NM_001271675	LOC441155	TTTTGCATGACCCTGGGAGTAGG#TGCTCTGGGGGTATATTGTAT#...((((..(((((.((((((..#)))))).)))))....)))).	4109	4130	1	-20.6	0	3.804181e-05	0.574	0	0	-10.62001434	15	21	6	3UTR		0	0
hsa-miR-3680-3p	NM_001271685	SLC35A3	TTTTGCATGACCCTGGGAGTAGG#CCTGTGCCCTAGGATCATGTC#....((((((.((((((..((((#))))..))).))).)))))).	4289	4310	1	-20.6	0	2.664082e-05	0.574	-0.250370186	0.39095683750000004	-12.37133694	16	21	6	3UTR		0	0
hsa-miR-3680-3p	NM_001271697	ABCB7	TTTTGCATGACCCTGGGAGTAGG#TTTGCTGCCAGAGTAAGTGATGCAAGAT#((((((((.(((((((.((((((#)))))).)))).)...)).)))))))).	4277	4305	1	-21.8	1	0.001346897	0.632	2.512645013	2.898666403	-4.993964104	21	28	8	3UTR		0	0
hsa-miR-3680-3p	NM_001271754	ITGBL1	TTTTGCATGACCCTGGGAGTAGG#CCTTCTGAGCTCCCAGGCCATACAAAAG#(((((.(((..(((((((((...#.))))))))).))).))))).	1662	1690	1	-22.3	0	0.01466135	0.559	0.3564225555555556	-0.192127202	-9.905814151	17	21	9	3UTR		0	1
hsa-miR-3680-3p	NM_001271814	PLA2G2D	TTTTGCATGACCCTGGGAGTAGG#CCAGCTCCCCCGTGTCTGTGCAGGAT#((((((((((((..((((((.((#)).))))))..).))).)))))))).	1639	1665	1	-22.3	1	0.000168666	0.485	2.731203142857143	1.092857725	-6.083544976	20	26	8	3UTR		0	0
hsa-miR-3680-3p	NM_001271818	ORAI2	TTTTGCATGACCCTGGGAGTAGG#CCTCCTCCCAGGTTCAAGCGAT#..((((.(((.((((((((.(((#))).)))))))).))).)))).	6159	6181	1	-27.2	0	0.006552095	0.412	0.16003175000000003	-0.14112591	-9.32546173	18	22	8	3UTR		0	0
hsa-miR-3680-3p	NM_001271870	SRGAP2B	TTTTGCATGACCCTGGGAGTAGG#GGGTCATGTAAAGG#(((((((((((((..........#))))))))))))).	3600	3614	1	-19.8	1	0.007643971	0.647	0.23591560153846147	0.20590592125000004	-5.762913004	13	14	13	3UTR		0	0
hsa-miR-3680-3p	NM_001271886	AAGAB	TTTTGCATGACCCTGGGAGTAGG#CCTCTTCTAGGGACATATGGGAT#..((.((((.(((((((((.(((#))))))))))))...)))).)).	3107	3130	1	-20.8	0	0.004748213	0.574	0	0	-10.31854436	18	23	12	3UTR	MIRT624895	0	0
hsa-miR-3680-3p	NM_001271888	CIB2	TTTTGCATGACCCTGGGAGTAGG#CTTGCTCCTGTCTCTGCCTCTGGGTCATGA#.....((((((((((((((((((#))))))))))...........)))))))).	1295	1325	1	-24	0	0.00012718	0.368	0	0	-13.66559964	18	30	10	3UTR		0	0
hsa-miR-3680-3p	NM_001271945	TFEB	TTTTGCATGACCCTGGGAGTAGG#CTGGTCCTGGGGGTGCT#....((((..((((((((.(((.#))).)))))))))))).	1931	1948	1	-22	0	5.758531e-07	0.397	3.1526403750000003	3.127793427500001	-11.8454586	15	17	12	3UTR		0	0
hsa-miR-3680-3p	NM_001271946	SLIT3	TTTTGCATGACCCTGGGAGTAGG#CCTGCTCCTCCCCAGGAGAGGGGTCTTCCTAGAGGAGGCGAGGG#((((((..(((((((((((((((#)))))))))..........))))))............)))))).	5895	5939	1	-25.1	0	4.716383e-06	0.426	4.0878388480000005	3.572301159	-7.79489591	21	44	9	3UTR		0	0
hsa-miR-3680-3p	NM_001272013	ITPRIP	TTTTGCATGACCCTGGGAGTAGG#CCTATTCCCAGGAGCTTCTGGCC#....((..(((((((((((((((#)))))))))))).)..))..)).	2309	2332	1	-24.4	0	3.685401e-05	0.441	0.49567811111111115	0.35285809749999997	-13.40388393	17	23	12	3UTR		0	0
hsa-miR-3680-3p	NM_001272038	RAB13	TTTTGCATGACCCTGGGAGTAGG#TTTATTCTGTTACTAGATCAGGTTTTAGGGTCCTGCAAAAG#(((((((.((((((((((.(...#.).)))))))))).))))))).	1217	1258	1	-23.1	1	0.004379182	0.559	-0.0485687	-0.11192787	-6.251209375	18	22	10	3UTR		0	0
hsa-miR-3680-3p	NM_001272075	USP10	TTTTGCATGACCCTGGGAGTAGG#TGCCTTGGGGTTCGTGCAC#...((((((((((((((.(((..#))))))))))).)))))).	2747	2766	1	-21.6	0	6.374543e-05	0.515	1.4347956733333334	1.048600013	-6.514540194	17	19	11	3UTR		0	0
hsa-miR-3680-3p	NM_001276318	PPP1R3E	TTTTGCATGACCCTGGGAGTAGG#CCTCTCCCAGGACTTCAGCAC#...(((.(((.((((((((.(((#)))))))))))...)))))).	2904	2925	1	-24	0	0.001916988	0.471	-0.273781375	0.14155324625000001	-10.8830012	17	21	11	3UTR		0	0
hsa-miR-3680-3p	NM_001276366	C9orf153	TTTTGCATGACCCTGGGAGTAGG#CCCAGAGGGAATGCAAGAA#((((((((..(((((((......#))))).))..)))))))).	1757	1776	1	-23.3	1	0.02350845	0.691	-0.17229725	-0.033112021	-6.236470573	15	19	8	3UTR		0	0
hsa-miR-3680-3p	NM_001276414	UNKL	TTTTGCATGACCCTGGGAGTAGG#GCTGCCAGGGTTGGAAATGGGGGCAAGAT#((((((..((((((((.(((...#))).))))))))..........)))))).	3718	3747	1	-22.5	0	0.008707691	0.309	-0.4315495	-0.22657241	-7.79489591	17	29	8	3UTR		0	0
hsa-miR-3680-3p	NM_001276698	TP53	TTTTGCATGACCCTGGGAGTAGG#CCTGCCTCAGCCTCCGGAGTAGCTGGGACCACAGGTTCATGCC#....(((((((((((((.(((((#)))))))))).......................))).))))).	1818	1861	1	-19.9	0	0.000139708	0.441	3.500343291891891	3.476215451	-9.546562469	18	43	10	3UTR		0	0
hsa-miR-3680-3p	NM_001276717	PAK6	TTTTGCATGACCCTGGGAGTAGG#CCTACCTGGGGGCAAAGAAATTGCAAGGA#(((((((((.((((.((.(((((#))))))).)))))).......))))))).	2409	2438	1	-21.8	1	0.003771401	0.588	1.094312423	1.684003175	-5.915530475	20	29	7	3UTR		0	0
hsa-miR-3680-3p	NM_001277120	ZNF468	TTTTGCATGACCCTGGGAGTAGG#CCTCCTCCCAGGTTCAAGCAAT#..((((.(((.((((((((.(((#))).)))))))).))).)))).	3347	3369	1	-27.5	0	0.02485129	0.456	1.7634065	1.4091051925000002	-9.32546173	18	22	8	3UTR		0	0
hsa-miR-3680-3p	NM_001277171	RBM46	TTTTGCATGACCCTGGGAGTAGG#ACTCCCAGCGTGCT#....(((((...((((((((...#))))))))))))).	2803	2817	1	-19.9	0	0.001261716	0.529	1.420238	2.2970745249999998	-16.96064672	13	14	13	3UTR		0	0
hsa-miR-3680-3p	NM_001277842	CCNT1	TTTTGCATGACCCTGGGAGTAGG#CTAGAACCTACTCAGGGTCATCGGAC#.((((.((((((((..(((((((#.))))))))))))))))))).	894	920	1	-25	0	0.000220951	0.574	0.5483185749999999	0.8682984500000002	-6.662782239	19	21	19	3UTR		0	0
hsa-miR-3680-3p	NM_001277990	CXCL12	TTTTGCATGACCCTGGGAGTAGG#CCTGCAAAAGGACTCTCAGGACCAAAGCTTTCATGTAAAC#.(((((((((.(((((((((...#.)))))))))..........))))))))).	654	694	1	-21.2	1	0.06497368	0.574	0.8647139555555555	0.30287312874999994	-6.618099313	18	30	9	3UTR		0	0
hsa-miR-3680-3p	NM_001278119	ZKSCAN8	TTTTGCATGACCCTGGGAGTAGG#CTACTCCTAGTTCCTGTGCT#....(((((...((((((((((.#))))))))))....))))).	2407	2427	1	-20.2	0	0.02820553	0.456	0	0	-16.96064672	15	20	10	3UTR		0	0
hsa-miR-3680-3p	NM_001278159	AKT1S1	TTTTGCATGACCCTGGGAGTAGG#CCACACTACGCCCCCGCCCCACTCCCGGGGCCTGCT#....(((.(.((((((((((.((#.)).))))))))))).))).	1194	1230	1	-26.8	0	2.499561e-07	0.265	0	0	-13.10270387	16	20	11	3UTR		0	0
hsa-miR-3680-3p	NM_001278172	SDHC	TTTTGCATGACCCTGGGAGTAGG#CTTGCTCCTCAGGGCAACTGCT#....(((((.(((((((((((((#)))))))).)))))))..))).	7579	7601	1	-24.8	0	0.000120748	0.544	0.7076377407142856	0.23457508312499997	-10.78906894	18	22	8	3UTR		0	0
hsa-miR-3680-3p	NM_001278187	HERC4	TTTTGCATGACCCTGGGAGTAGG#CCACCTCCCAGGTTCAAGTGAT#..((((.(((.((((((((..((#))..)))))))).))).)))).	2653	2675	1	-22.6	0	0.01136808	0.412	-0.123314013	0.045454046249999984	-9.32546173	17	22	8	3UTR		0	1
hsa-miR-3680-3p	NM_001278261	CARHSP1	TTTTGCATGACCCTGGGAGTAGG#CCTCTCCTGGGGCCTGGGCAAAGC#((((((....(((((((((.(((#)))))))))))).....)))))).	1222	1246	1	-23.9	0	0.000111331	0.456	-0.121133978	-0.081068814	-10.09379204	18	24	12	3UTR		0	0
hsa-miR-3680-3p	NM_001278305	UBE2F	TTTTGCATGACCCTGGGAGTAGG#CCTCTCCCGTCCTCATGCT#....((((((...((((((.(((#)))))))))...)))))).	769	788	1	-21.3	0	0.1212138	0.382	0.4574476666666667	0.638035734	-17.00727087	15	19	9	3UTR		0	0
hsa-miR-3680-3p	NM_001278312	NUP155	TTTTGCATGACCCTGGGAGTAGG#CCTCCACTTCCTGGGTTCAAGCAAT#..((((.((((((.((((((.((#.)))))))).)))).)).)))).	7005	7030	1	-22.6	0	0.009187731	0.456	0	0	-7.357527172	18	23	8	3UTR		0	0
hsa-miR-3680-3p	NM_001278388	SLC38A1	TTTTGCATGACCCTGGGAGTAGG#CCTCCCAGACATGGTGAAGTCAGAAGCTCTCAGGGAGGGACTCAGCAAAT#.(((((.(((((((((((((...#.))))))))))......)))))))).	5841	5891	1	-23.3	0	0.001287374	0.529	1.0917054315789476	0.9399873900000002	-5.337011372	18	26	10	3UTR		0	0
hsa-miR-3680-3p	NM_001278421	DYNC1I1	TTTTGCATGACCCTGGGAGTAGG#CCTAGAGCTCAGCGTCTGCAGT#..(((((.(((.(((((..((((#))))...))))).)))))))).	2147	2169	1	-18.5	0	0.000447786	0.471	1.5339126	1.797453625	-10.61743896	17	22	8	3UTR		0	0
hsa-miR-3680-3p	NM_001278504	STT3A	TTTTGCATGACCCTGGGAGTAGG#TGCTCCTAAGGGATATGCT#....(((((.(((((((((((..#)))))))).))).))))).	3501	3520	1	-22.4	0	0.000765056	0.618	-0.13892975	-0.17965392	-10.78906894	16	19	8	3UTR		0	0
hsa-miR-3680-3p	NM_001278616	BUB1	TTTTGCATGACCCTGGGAGTAGG#CTGCTTCTGGGATGCAAGC#.(((((((...(((((((((((.#)))))))))))))))))).	3467	3486	1	-21.6	1	0.004696357	0.574	-0.161858009	0.43829406250000036	-8.916995439	18	19	18	3UTR	MIRT525893	0	0
hsa-miR-3680-3p	NM_001278722	IL20RA	TTTTGCATGACCCTGGGAGTAGG#TTCTGGGGTCATGA#.....(((((((((((((.....#))))))))))))).	3110	3124	1	-20.7	0	0.000185698	0.529	0	0	-13.66559964	13	14	13	3UTR		0	0
hsa-miR-3680-3p	NM_001279349	REXO4	TTTTGCATGACCCTGGGAGTAGG#CCCAGGGTTGGCT#....((..(((((((((......#))))))))).)).	1479	1492	1	-20.6	0	3.711223e-06	0.485	-0.137743333	1.3399467587500005	-13.40388393	11	13	9	3UTR		0	0
hsa-miR-3680-3p	NM_001281294	ZNF281	TTTTGCATGACCCTGGGAGTAGG#TTTACTCTCAGGAAAGTGTAAT#..((((((...((((((((((((#))))))))))))...)))))).	3058	3080	1	-22.1	1	0.002217347	0.647	0	0	-10.08067132	18	22	12	3UTR		0	0
hsa-miR-3680-3p	NM_001281430	TNFRSF8	TTTTGCATGACCCTGGGAGTAGG#CCAGCTCCCGGGGCCCCTGTAAC#..(((((.(.((((((((((.((#)).)))))))))))...))))).	2377	2400	1	-24	0	5.388954e-05	0.338	0	0	-8.513142117	18	23	11	3UTR		0	0
hsa-miR-3680-3p	NM_001281435	MAP2K4	TTTTGCATGACCCTGGGAGTAGG#CCATCATCCTCCATTGCTCCCGGGGACTCAAGAG#(((((...(.((((((((((((.#.)))))))))))).).))))).	3140	3174	1	-23.4	0	0.000309359	0.471	0.800060775	0.5668992324999998	-10.93836114	18	22	12	3UTR		0	1
hsa-miR-3680-3p	NM_001281501	FADS2	TTTTGCATGACCCTGGGAGTAGG#TGCTCTTGGGGTTCATAGGGGCAGGT#.((((((((((((((((((((..#)))))))))))).)))....))))).	1764	1790	1	-21.8	1	0.000551727	0.382	-0.128089066	-0.554818424	-3.793324837	20	26	12	3UTR		0	0
hsa-miR-3680-3p	NM_001281734	ZFYVE1	TTTTGCATGACCCTGGGAGTAGG#CCTGCTCCTCCTGCCTCCTGGGGTCCAGTGAC#..((((..(((((((((((((((#.))))).))))))))))..)))).	4245	4277	1	-26.4	0	3.006072e-06	0.412	1.288734	1.073803368	-8.814322183	19	24	10	3UTR		0	0
hsa-miR-3680-3p	NM_001282136	MEI4	TTTTGCATGACCCTGGGAGTAGG#CCTTTTCAGGGTTGTAGCAT#...(((((((((((((((..(((#))))))))))))))).))).	4568	4588	1	-20.3	0	8.808042e-05	0.559	-0.196	0.013400000000000023	-6.514540194	18	20	15	3UTR		0	0
hsa-miR-3680-3p	NM_001282180	PPP2R5E	TTTTGCATGACCCTGGGAGTAGG#TTTATTTCCAGGATGCATTTGCTTGTTTTGGTCATGGCAGC#..(((((((((((((((((((((#))))))))))))..................)))))).))).	3506	3547	1	-20.3	1	0.005708461	0.588	2.962614424999999	3.5525210624999994	-4.957000719	21	41	12	3UTR		0	0
hsa-miR-3680-3p	NM_001282185	ETF1	TTTTGCATGACCCTGGGAGTAGG#CCAGCTGATATGCAAGGTCATGGCGTGCCCAGGGTGGTGACAGT#..((((((.((((((((.((...#.))...)))))))).))).))).	2663	2707	1	-22.9	1	1.665586e-05	0.485	0	0	-6.013390378	16	23	8	3UTR		0	0
hsa-miR-3680-3p	NM_001282205	SIGMAR1	TTTTGCATGACCCTGGGAGTAGG#TCTACTCCCCTGCTATGCAAGT#.((((((((.....(((((((((#)))))))))....)))))))).	1082	1104	1	-21.2	1	0.0225392	0.441	0	0	-13.35337962	17	22	9	3UTR		0	0
hsa-miR-3680-3p	NM_001282337	PLS3	TTTTGCATGACCCTGGGAGTAGG#CCAATCTGAATAAAACAGCCATGCTCCCAGGTGCATGA#.....((((..((((((((((((#.)).))))))))))..)))).	2139	2177	1	-25.9	0	0.000519638	0.529	0.3774769538461538	3.938822708	-17.73288059	16	21	10	3UTR		0	0
hsa-miR-3680-3p	NM_001282358	NLRX1	TTTTGCATGACCCTGGGAGTAGG#CCCTCCTAGGGCATGTT#....(((((.(((((((((..((#)))))))))))))))).	3229	3246	1	-23.4	0	0.000335712	0.456	0	0	-10.78906894	16	17	16	3UTR		0	0
hsa-miR-3680-3p	NM_001282368	IMPG1	TTTTGCATGACCCTGGGAGTAGG#CTACTTACGCAGGGAGATGCAGGT#.(((((((..(((((.((((((.#)))))..).)))))..))))))).	2748	2772	1	-23.9	1	0.000203415	0.603	1.3989678571428574	0.6267207612500001	-6.325270044	18	24	7	3UTR		0	0
hsa-miR-3680-3p	NM_001282406	KCTD14	TTTTGCATGACCCTGGGAGTAGG#ATTTCCAGGGTTGGTC#....((..((((((((((((...#)))))))))))).)).	1001	1017	1	-19.1	0	0.000605806	0.632	3.71737825	2.3435750375000004	-13.40388393	14	16	12	3UTR		0	0
hsa-miR-3680-3p	NM_001282408	IL1RL1	TTTTGCATGACCCTGGGAGTAGG#TCTGCTTCTGGGGACACCTCAGGAGCTTTACTCATGGCAGAAG#(((((((((((((((((((((((#)))))))))))))..................))))).))))).	1468	1511	1	-24.4	1	0.03215145	0.471	0.039341	-0.027244058	-3.937574446	23	43	13	3UTR		0	0
hsa-miR-3680-3p	NM_001282426	PIK3CG	TTTTGCATGACCCTGGGAGTAGG#TCTGCTGGTCTTGTTCCAGGGTTATGA#.....(((((((((((((..(((#.)))..))))))))))))).	4089	4116	1	-23.6	0	0.009949057	0.603	0.6930391846153847	0.224926376	-13.66559964	16	20	13	3UTR		0	0
hsa-miR-3680-3p	NM_001282440	GNA12	TTTTGCATGACCCTGGGAGTAGG#CCAGAGCCCAGAGGAAGTGCAAGC#.(((((((..(((((((....((#))....))))).))..))))))).	3153	3177	1	-21.2	1	0.00716944	0.412	4.35733125	4.943582494999999	-6.092220964	16	24	7	3UTR		0	0
hsa-miR-3680-3p	NM_001282518	ZFP37	TTTTGCATGACCCTGGGAGTAGG#TTTACTCTCAGGAATGTGTTTGAGTGATGCAT#...(((((.((((((((((((((#))))))))))))...........)).))))).	5671	5703	1	-22.5	0	4.816808e-06	0.632	0.26923385839999997	0.050513420000000024	-7.570929852	19	32	12	3UTR		0	0
hsa-miR-3680-3p	NM_001282533	LZTS3	TTTTGCATGACCCTGGGAGTAGG#CCTGCCCAGGGTAGGCCTGGCAT#...(((..(((((((((..((((#))))))))))))....)..))).	3388	3411	1	-20.8	0	1.113045e-05	0.368	1.7316543230769232	1.9441685537499998	-10.37186166	16	23	12	3UTR		0	0
hsa-miR-3680-3p	NM_001282587	H6PD	TTTTGCATGACCCTGGGAGTAGG#CCTCTCTCCCAGGGTACCTGGCC#....((...((((((((((.(((#)))..)))))))))).....)).	5052	5075	1	-24.8	0	2.110564e-05	0.441	-0.5700127	-0.460642692	-14.46027359	15	23	10	3UTR		0	0
hsa-miR-3680-3p	NM_001282630	PFKFB3	TTTTGCATGACCCTGGGAGTAGG#CCTGCTCCCAGGGAGCTCCAGGGC#(((((.....(((((((((((((#))))))))))))).....))))).	2454	2478	1	-27.9	0	4.194319e-07	0.309	-0.388119013	-0.41717139	-11.9947508	18	24	13	3UTR		0	0
hsa-miR-3680-3p	NM_001282656	ZNF143	TTTTGCATGACCCTGGGAGTAGG#TCTTTTATCAGATCACAAACTCCTAGAGTCTACATGCAAGAC#(((((((((((.((((((((...#.)))))))).)))...)))))))).	2236	2278	1	-23.7	1	0.000246099	0.632	2.8676928571428566	1.5818251574999997	-7.284377756	19	25	8	3UTR		0	0
hsa-miR-3680-3p	NM_001282683	FBXO31	TTTTGCATGACCCTGGGAGTAGG#CCACCCTCTCAGGGGATCCTGCAGGT#.((((((.(((((((((((..((#))...)))))))))..)).)))))).	3720	3746	1	-22.2	1	6.796907e-06	0.353	-0.551867723	-0.307710215	-6.106959767	19	26	9	3UTR		0	0
hsa-miR-3680-3p	NM_001282715	OLFML2A	TTTTGCATGACCCTGGGAGTAGG#CCTGCTCAGGGTCACGTC#....((.(((((((..(((((((#)))))))))))))).)).	5613	5631	1	-22.7	0	3.725283e-05	0.544	-0.035617721	0.29482810062500003	-12.05874764	16	18	14	3UTR		0	0
hsa-miR-3680-3p	NM_001282772	POLR1B	TTTTGCATGACCCTGGGAGTAGG#CCTGCTCTCAGCAGGCAGTGA#.....(((..(((((((((((((#)))))))))))..))..))).	3935	3956	1	-21.9	0	1.265585e-05	0.456	0.038518066666666684	-0.204207932	-15.96449577	16	21	11	3UTR		0	0
hsa-miR-3680-3p	NM_001282807	MARCHF7	TTTTGCATGACCCTGGGAGTAGG#CCAGGCAGGAATTCCAGGGTAGTGTT#....((((.(((((((((.....#.))))))))).)))).	4920	4946	1	-19.4	0	0.002962185	0.618	0	0	-10.60295213	13	16	9	3UTR		0	0
hsa-miR-3680-3p	NM_001282852	CCNY	TTTTGCATGACCCTGGGAGTAGG#CTGCACCCAGGGCTGGGCCAGTGTGTCCTGTAAGAC#(((((((.(((((((((.((((.#)))).))))))).............)).))))))).	1874	1910	1	-23.2	1	0.003898201	0.456	2.5080058836363635	0.44739065349999996	-6.251209375	20	36	7	3UTR		0	0
hsa-miR-3680-3p	NM_001282862	RASGEF1A	TTTTGCATGACCCTGGGAGTAGG#CCGACTCCAGGGTGGTGACAT#...(((((.(((((.(((((.((#)).)))))))))).))).)).	2368	2389	1	-23.4	0	9.567509e-05	0.588	2.98760638	4.139949086250001	-8.306379412	17	21	10	3UTR		0	0
hsa-miR-3680-3p	NM_001283020	NAPB	TTTTGCATGACCCTGGGAGTAGG#ATAGCCAGGGTCTGTAGGC#.((((((.((((((((..((...#))..)))))))))))))).	1437	1456	1	-21.3	1	0.00176991	0.529	0	0	-6.106959767	16	19	14	3UTR		0	0
hsa-miR-3680-3p	NM_001283049	USP8	TTTTGCATGACCCTGGGAGTAGG#CCGCCTCCCAGGTTCAAGCAAT#..((((.(((.((((((((..((#))..)))))))).))).)))).	6317	6339	1	-25.9	0	0.006651613	0.426	0.015548750000000042	-0.033909705	-9.32546173	17	22	8	3UTR		0	0
hsa-miR-3680-3p	NM_001284230	MAP3K9	TTTTGCATGACCCTGGGAGTAGG#CCTACTTCCTGGGTGTGTGAAT#.(((((((.((((.(((((((((#))))))))).))))))))))).	7992	8014	1	-26.8	1	0.000967512	0.529	0.9115342222222222	3.1888178000000003	-5.706554413	20	22	11	3UTR		0	0
hsa-miR-3680-3p	NM_001284252	GUCD1	TTTTGCATGACCCTGGGAGTAGG#GCTTCTCAGGGCATGCC#....(((((.((((((((((...#))))).)))))))))).	3146	3163	1	-22.9	0	0.000241208	0.485	0	0	-10.78906894	15	17	10	3UTR	MIRT523327	0	0
hsa-miR-3680-3p	NM_001284271	ASCC3	TTTTGCATGACCCTGGGAGTAGG#TTATCATCCCAGTATTGATAGGTCGTGCT#....((((((((((((((.....#.))))))........)))))))).	2648	2677	1	-22.1	0	0.000453328	0.735	-0.061670668	-0.24498392	-9.546562469	14	24	8	3UTR		0	0
hsa-miR-3680-3p	NM_001284320	OPALIN	TTTTGCATGACCCTGGGAGTAGG#CCCAGGGTTTTGTAC#...((((.(((((((((......#))))))))).)))).	549	564	1	-22.1	0	0.000345585	0.5	-0.065943467	0.143479136	-8.828175123	13	15	9	3UTR		0	0
hsa-miR-3680-3p	NM_001284395	WDR93	TTTTGCATGACCCTGGGAGTAGG#CTGCTCCCAGGACACTGAGGCCAAGAGAAATGTAAC#..((((((...(((((((((((.#)))))))))))..................)))))).	2115	2151	1	-23.2	1	0.1558147	0.412	-0.530935673	-0.395380268	-10.08067132	17	36	11	3UTR		0	0
hsa-miR-3680-3p	NM_001284417	LYSMD4	TTTTGCATGACCCTGGGAGTAGG#TTTGCTTCCGGGGAAGGATGGACACTTTTCAGAAGTCACTGCAGT#..(((((((((((((((((((((#)))))))))))))......................))).))))).	1080	1125	1	-22.1	1	0.000881316	0.456	0	0	-4.957000719	21	45	13	3UTR		0	0
hsa-miR-3680-3p	NM_001284426	MYRIP	TTTTGCATGACCCTGGGAGTAGG#GCTCCCAGGGGAATCCAAGAC#(((((.((..((((((((((...#))))))))))..)).))))).	2666	2687	1	-26.2	0	0.001677987	0.456	0.9347445999999998	1.9526860075000005	-8.137429334	17	21	10	3UTR		0	0
hsa-miR-3680-3p	NM_001286137	NQO1	TTTTGCATGACCCTGGGAGTAGG#TCTGCCTCCCAGGTTCCAGCAAT#..((((..((.((((((((((((#))))).))))))).))..)))).	1438	1461	1	-23.9	0	0.004625303	0.397	-0.092458808	-0.002056162	-11.63909666	18	23	7	3UTR		0	0
hsa-miR-3680-3p	NM_001286152	MPZL3	TTTTGCATGACCCTGGGAGTAGG#CTCGCAGGTGTGTTGTGAAGA#(((((((..((((((.(((....#))).)))).))..))))))).	2871	2892	1	-18.4	1	0.001964851	0.559	0.2823639142857143	0.36533328	-7.540648114	16	21	7	3UTR		0	0
hsa-miR-3680-3p	NM_001286195	C12orf43	TTTTGCATGACCCTGGGAGTAGG#TCTACACCCCCAGGATTTGTGCGT#...(((((((.((((((.(((((#)))))...))))))..))))))).	1486	1510	1	-20.7	0	0.006227623	0.456	-0.077389614	-0.106635556	-9.339314669	18	24	7	3UTR		0	0
hsa-miR-3680-3p	NM_001286279	TUBGCP3	TTTTGCATGACCCTGGGAGTAGG#CTGCTCCCTTGGTCGCCTTTCCTTGCAT#...(((((((((..((((((((.#))))))))..)))))........)))).	1734	1762	1	-24.9	0	0.02823978	0.5	3.3722276470588235	2.9448519278750007	-8.660510724	17	28	8	3UTR		0	0
hsa-miR-3680-3p	NM_001286380	FAM120B	TTTTGCATGACCCTGGGAGTAGG#CCTGCTCCTGCTGGGCCATGCC#....(((((.(((.(((((((((#)))))))))...))).))))).	4398	4420	1	-27.3	0	2.02904e-06	0.412	0	0	-11.64590885	17	22	9	3UTR		0	0
hsa-miR-3680-3p	NM_001286399	C14orf180	TTTTGCATGACCCTGGGAGTAGG#CCTGTCTCCTGTGTTGGGTCCATGTGAGAT#(((((((((((((((((((((((#)))).))))))....))))).)))))))).	911	941	1	-24.7	1	0.002114996	0.529	-0.841829407	-0.843464502	-3.937574446	23	30	8	3UTR		0	0
hsa-miR-3680-3p	NM_001286407	RPUSD2	TTTTGCATGACCCTGGGAGTAGG#CCAATGGAGGGATTGCTTCTTGGGTTGTGACAAGGA#(((((((((((((.((((((((.#.)))))))).)))))))).))))).	1502	1538	1	-23.3	1	0.004965184	0.441	1.5932491	1.694833185	-4.794414364	21	25	8	3UTR		0	0
hsa-miR-3680-3p	NM_001286440	NME4	TTTTGCATGACCCTGGGAGTAGG#CCTCTCCTCTAAAGGGGAGGCAT#...(((.(..(((((((((.(((#))))))))....))))..)))).	1173	1196	1	-19.2	0	0.000231525	0.544	0	0	-10.35712286	16	23	8	3UTR		0	0
hsa-miR-3680-3p	NM_001286490	FRMD5	TTTTGCATGACCCTGGGAGTAGG#CTGCCCCCTAGGGTCATCCTCTGCAT#...((((((((((((((.((((.#)))).))).))))))).....)))).	2968	2994	1	-25.7	0	0.000180786	0.515	1.8779845999999996	2.319596634	-6.514540194	18	26	7	3UTR		0	0
hsa-miR-3680-3p	NM_001286500	NAE1	TTTTGCATGACCCTGGGAGTAGG#TTGCCTTCGGGTTGTGCT#....(((((((((.(((.((((.#))))))).))))))))).	1736	1754	1	-19.1	0	0.000254673	0.632	0.9712086666666667	1.6535643000000002	-10.40340239	16	18	9	3UTR		0	0
hsa-miR-3680-3p	NM_001286626	RNPS1	TTTTGCATGACCCTGGGAGTAGG#CTGCCCCAGGCTTTAGTGCAGC#..((((((...((((((.((((.#)))))))))).....)))))).	1324	1346	1	-23	1	0.000438531	0.412	4.610360166666666	4.353182703750001	-10.08067132	16	22	10	3UTR		0	0
hsa-miR-3680-3p	NM_001286650	ADH1B	TTTTGCATGACCCTGGGAGTAGG#CCCACTCTCAGGGGAAGGATTTGCAT#...(((((..((((((((((.((#)).))))))))))..).....)))).	2486	2512	1	-22.9	0	8.663504e-06	0.603	-0.3064522	0.102871405	-8.81343632	17	26	10	3UTR		0	1
hsa-miR-3680-3p	NM_001286696	ZNF79	TTTTGCATGACCCTGGGAGTAGG#TCTGCAGCCCAGAGCCACATGCAAAAC#(((((((((.(.(((((.(((((#)))))..))))).)...))))))))).	2123	2150	1	-22.1	1	0.2676058	0.574	0	0	-8.526884224	20	27	9	3UTR		0	0
hsa-miR-3680-3p	NM_001286765	RUBCNL	TTTTGCATGACCCTGGGAGTAGG#CCTGCTTTCTCGGGTCCTGATGAAG#(((..((.(((((.(((((((((#)))))))))..))))).))..))).	6807	6832	1	-22.6	0	2.654036e-05	0.603	0	0	-14.25910874	19	25	9	3UTR		0	0
hsa-miR-3680-3p	NM_001286793	SPATA13	TTTTGCATGACCCTGGGAGTAGG#CCTTCATCAGGGTCCTCAGTGCAGAGC#((((((((((((((((....(((#)))...))))))))....)))))))).	2301	2328	1	-23.1	1	0.00018996	0.5	0	0	-3.937574446	19	27	8	3UTR		0	0
hsa-miR-3680-3p	NM_001286820	FRG2	TTTTGCATGACCCTGGGAGTAGG#TCTGCTTCCTGGGTTCAAACAATTCTCATGCC#....(((((((((.(((((((((#))))))))).)))............)))))).	1336	1368	1	-23.2	0	0.06125924	0.456	0.9253073555555554	1.7510735575000005	-10.40340239	18	32	9	3UTR		0	0
hsa-miR-3680-3p	NM_001287010	GLIPR2	TTTTGCATGACCCTGGGAGTAGG#CCTGCTCCCTCCTGGAATGTGCGAC#..(((((((.((..(((((((((#)))))))))....))..))))))).	1436	1461	1	-23.1	1	0.03237095	0.338	0.27375577777777776	0.30583593124999997	-8.345477718	18	25	9	3UTR		0	0
hsa-miR-3680-3p	NM_001287036	KIAA1958	TTTTGCATGACCCTGGGAGTAGG#CCTGTCCCAGGGTCCTCTTGCT#....(((.((((((((((.((((#))))))))))))))....))).	11303	11325	1	-26.5	0	0.00077587	0.559	0	0	-11.8601974	17	22	14	3UTR		0	0
hsa-miR-3680-3p	NM_001287249	D2HGDH	TTTTGCATGACCCTGGGAGTAGG#CTGCTCGTTCCCCGGGCATGCGT#...((((((.(((.((((((((.#))))....)))).))))))))).	1715	1738	1	-23.6	0	4.830507e-05	0.294	0	0	-8.61388658	17	23	9	3UTR		0	0
hsa-miR-3680-3p	NM_001287421	ZSCAN26	TTTTGCATGACCCTGGGAGTAGG#CTTGCCTTCAGGGTTAGCTTCATGTAAT#..(((((((((((((((.(((((#))))).)))))))......)))))))).	2000	2028	1	-21.2	1	0.009021266	0.544	0.19859036666666668	0.2171369099999999	-4.957000719	20	28	8	3UTR		0	0
hsa-miR-3680-3p	NM_001287427	CCND3	TTTTGCATGACCCTGGGAGTAGG#CTGCTATAGCCTGGGGTGGGGTCATGCC#....((((((((((((((((((.#)))))....))).....)))))))))).	2306	2334	1	-24	0	1.187644e-06	0.368	2.169083888888889	2.357756404	-9.546562469	18	28	10	3UTR		0	0
hsa-miR-3680-3p	NM_001287755	DCUN1D4	TTTTGCATGACCCTGGGAGTAGG#TGCTGTCGTGGTCAGCAAGAT#((((((.(((((.(((.((((..#)))).))).))))))))))).	2426	2447	1	-20.9	0	0.000525125	0.588	0.3147741	0.263623535	-6.770391594	18	21	11	3UTR		0	0
hsa-miR-3680-3p	NM_001287801	TBCE	TTTTGCATGACCCTGGGAGTAGG#CCCAGGGTCAGGAGAC#.(((.(.((((((((((......#))))))))))).))).	4203	4219	1	-22.9	0	1.817043e-07	0.456	0	0	-9.456048547	14	16	11	3UTR		0	0
hsa-miR-3680-3p	NM_001288964	CEP70	TTTTGCATGACCCTGGGAGTAGG#CCCAGGGAGACAGATTGCAAGT#.((((((((.(((((((......#)))))))...))...)))))).	2241	2263	1	-19.2	1	0.03644128	0.574	1.7359145454545455	2.019671025	-5.035831306	15	22	7	3UTR		0	0
hsa-miR-3680-3p	NM_001288973	ADAM12	TTTTGCATGACCCTGGGAGTAGG#CCTACTGCCCAGGCACTGCAAAC#.((((((.(..((((((((((((#)))))).))))))..))))))).	3902	3925	1	-26.3	1	0.005674036	0.471	0	0	-10.17424071	19	23	7	3UTR		0	0
hsa-miR-3680-3p	NM_001289025	LAIR1	TTTTGCATGACCCTGGGAGTAGG#CCTACCTGTAGGGTCAGATGTAC#...((((((((((((.(.(((((#))))).).))))))))..)))).	2109	2132	1	-22.7	0	4.075256e-07	0.588	-0.870043366	-0.053035322	-6.747589274	18	23	8	3UTR		0	0
hsa-miR-3680-3p	NM_001289029	EEF2KMT	TTTTGCATGACCCTGGGAGTAGG#CCAAAGCTTCCCGGGTCACAGAAC#(((((..((((((.((((((.((#))...)))))).))))))))))).	1445	1469	1	-21.3	0	0.001873595	0.515	0.6605674999999999	1.588002255	-8.23905966	19	24	11	3UTR		0	0
hsa-miR-3680-3p	NM_001289038	PLAGL1	TTTTGCATGACCCTGGGAGTAGG#TCTACCTTCAGGGTTGGATGTAGT#..(((((((((((((((.(((((#))))).)))))))))..)))))).	1987	2011	1	-21.2	1	9.48365e-05	0.618	0	0	-4.957000719	20	24	9	3UTR		0	0
hsa-miR-3680-3p	NM_001289125	IFNAR2	TTTTGCATGACCCTGGGAGTAGG#CCGCCTCCCAGGTTCAAGTGAT#..((((.(((.((((((((..((#))..)))))))).))).)))).	2348	2370	1	-23	0	0.03183629	0.426	0	0	-9.32546173	17	22	8	3UTR		0	0
hsa-miR-3680-3p	NM_001289135	SLIT2	TTTTGCATGACCCTGGGAGTAGG#CCTCATTAAAATCCCAGGGTGCCCTGTAAAGA#(((((((..(((((((((.....#.)))))))))....))))))).	7866	7898	1	-22.9	1	0.000110663	0.574	2.051206666666667	2.7454282500000002	-7.307599034	16	22	9	3UTR		0	1
hsa-miR-3680-3p	NM_001289145	FAM110A	TTTTGCATGACCCTGGGAGTAGG#CCTCTTCCTTACCCAGCAGAACTCACCCTGGGGTCGGGGCAGT#..((((.((((((((((.((.((#.)).))))))))))))..)))).	1734	1777	1	-22.4	0	1.509589e-06	0.382	0.49321400200000004	0.3350956603749998	-6.500687254	18	23	12	3UTR		0	0
hsa-miR-3680-3p	NM_001289165	LOXL3	TTTTGCATGACCCTGGGAGTAGG#TTTGCTCCCAGGCCCAGCAC#...(((.((..((((((((((((#))))))))))))..))))).	1708	1728	1	-23.8	0	0.000180875	0.397	0	0	-12.12550767	17	20	12	3UTR		0	0
hsa-miR-3680-3p	NM_001290050	UHRF1	TTTTGCATGACCCTGGGAGTAGG#TCTGGCCCCCAAGGTCAGAGCAAGC#.(((((.(((((.((((.(((((#)))).).)))).)))))..))))).	3356	3381	1	-21.2	0	0.000352654	0.5	-0.087960167	-0.144225155	-6.626141985	19	25	5	3UTR		0	0
hsa-miR-3680-3p	NM_001290097	TMEM114	TTTTGCATGACCCTGGGAGTAGG#CCTGGGCGCTGGGTCGTGGAGGGG#((((.((((((((.(.(..((((#))))..).).)))))))).)))).	945	969	1	-22.5	0	0.003896528	0.294	-1.219413125	-0.72990022	-9.146500619	18	24	8	3UTR		0	0
hsa-miR-3680-3p	NM_001290131	PHF12	TTTTGCATGACCCTGGGAGTAGG#CCTTCCTCCCTAGTCATGCAGC#..(((((((((...(((((.(((#)))..)))))..))))))))).	6504	6526	1	-24.1	1	0.004900621	0.456	0	0	-10.44977456	17	22	9	3UTR		0	1
hsa-miR-3680-3p	NM_001290145	POLDIP2	TTTTGCATGACCCTGGGAGTAGG#TCTGCTCCCAGAGTCTCAGGCT#....((..(((.(((((((((((#))))))))))).)))....)).	1472	1494	1	-24.9	0	0.000196688	0.382	0.32544517272727275	2.66185972	-16.75068724	16	22	11	3UTR		0	0
hsa-miR-3680-3p	NM_001290261	ZNF337	TTTTGCATGACCCTGGGAGTAGG#CCTCTGCCATGCTCCCAGCCACAGACCATCTGGGTGTGTAGAGA#((((((((.((((((((((((((#.)).))))))))..............)))))))))))).	4308	4352	1	-24.4	1	5.377018e-06	0.471	0.1936348110344827	-0.097001659	-4.993964104	22	39	12	3UTR		0	0
hsa-miR-3680-3p	NM_018366	BLOC1S4	TTTTGCATGACCCTGGGAGTAGG#CCTACTTTTAGGGTAAATGG#.....(((.((((((((((((((#))))))))))))))..))).	1208	1228	1	-23.1	0	0.001494001	0.735	0.042968014	0.217369388	-14.7219893	17	20	14	3UTR		0	0
hsa-miR-3680-3p	NM_018400	SCN3B	TTTTGCATGACCCTGGGAGTAGG#CTGCCCCAGGTTTAAGCAAT#..((((.(((.((((((.((((.#)))))))))).))).)))).	3510	3530	1	-23	0	0.01479259	0.397	-0.274333333	-0.0369375	-9.32546173	17	20	10	3UTR		0	0
hsa-miR-3680-3p	NM_018404	ADAP2	TTTTGCATGACCCTGGGAGTAGG#ACTTGCTGGGTTGTGCAT#...((((((((((.(.((((...#)))).).)))))))))).	2412	2430	1	-21.8	0	0.002164252	0.574	0.29583437	-0.067324887	-7.604429192	15	18	10	3UTR		0	0
hsa-miR-3680-3p	NM_018426	TMEM63B	TTTTGCATGACCCTGGGAGTAGG#CCGGCCCCGGGGCAAAGAGGGGTGCAGAGG#((((((((..(((((((.((.((#)).))))))))).........)))))))).	2852	2882	1	-23.2	1	0.001915915	0.279	0.92563625	1.6084238687499994	-6.236470573	19	30	9	3UTR		0	0
hsa-miR-3680-3p	NM_018448	CAND1	TTTTGCATGACCCTGGGAGTAGG#CCATACTCCTAGTGGTGATGTGGT#..((((((.((((((((((((((#)).))))))))).))).)))))).	6153	6177	1	-25.7	1	0.000559294	0.544	-0.007606769	0.093968566	-6.013390378	20	24	9	3UTR		0	0
hsa-miR-3680-3p	NM_018452	TMEM242	TTTTGCATGACCCTGGGAGTAGG#CCTACTTGCCTAGGCTCTAATTAGTCAGCAAT#..((((.((((((((((((((((#))))))..)))))).........)))))))).	1514	1546	1	-22.3	0	0.008622413	0.662	2.127392741	1.85187234	-6.500687254	20	32	8	3UTR		0	0
hsa-miR-3680-3p	NM_018569	AP1AR	TTTTGCATGACCCTGGGAGTAGG#CTCCCTGTCTTGCAAAAG#(((((((.(((...(((((....#))))).))).))))))).	4078	4096	1	-19.7	1	0.001742327	0.529	0.084157714	0.16491256999999993	-11.74398322	15	18	7	3UTR		0	0
hsa-miR-3680-3p	NM_018590	CSGALNACT2	TTTTGCATGACCCTGGGAGTAGG#TCTACTTCCAGATGCAGT#..((((((....(((((((((((#))))))))))))))))).	2065	2083	1	-20.2	1	0.009451412	0.647	0.5602994181818182	0.6358956125000002	-13.42747463	17	18	17	3UTR		0	0
hsa-miR-3680-3p	NM_018593	SLC16A10	TTTTGCATGACCCTGGGAGTAGG#CCGCCTCCCGGGCTCAAGTGAT#..((((.(((.((((((((..((#))..)))))))).))).)))).	9635	9657	1	-22.3	0	0.006890382	0.412	-0.084915	-0.005686031	-9.32546173	17	22	8	3UTR		0	0
hsa-miR-3680-3p	NM_018656	SLC35E3	TTTTGCATGACCCTGGGAGTAGG#CTACTCCTAGATCATGCAAT#..((((((((..((((((((((.#)))))))))).)))))))).	13994	14014	1	-27.2	1	0.04445709	0.603	-0.34745045	-0.030105836	-11.1285785	18	20	10	3UTR		0	0
hsa-miR-3680-3p	NM_018657	MYNN	TTTTGCATGACCCTGGGAGTAGG#CTTACTCCTGTTATGCAC#...((((((((...(((((((((#))))))))))))))))).	2756	2774	1	-21.7	0	0.092316	0.706	0.17478122222222223	1.096093363	-12.00731403	17	18	17	3UTR		0	0
hsa-miR-3680-3p	NM_018660	ZNF395	TTTTGCATGACCCTGGGAGTAGG#CCTGGCAGTAGGGTCATGA#.....((((((((((....((((#))))....)))))))))).	3313	3332	1	-21.5	0	0.000130805	0.515	3.0908434999999996	2.2432623174999997	-13.89864872	14	19	10	3UTR		0	0
hsa-miR-3680-3p	NM_018890	RAC1	TTTTGCATGACCCTGGGAGTAGG#CCTATTGATGTTCCTTTGGGTCTGTGAGGT#(((((((.(((((.(((((((((#)))))......))))..)))))))))))).	2136	2166	1	-20.5	1	0.003791751	0.529	0.66282796	1.4750250249999997	-7.108049293	21	30	12	3UTR		0	0
hsa-miR-3680-3p	NM_018900	PCDHA1	TTTTGCATGACCCTGGGAGTAGG#TATTCCATGAGGGTGTGCAAGC#.(((((((.(((((.((((((..#))))))...)))))))))))).	4776	4798	1	-21	1	0.000280629	0.618	1.8379743857142858	1.7187342558749998	-5.585164056	18	22	12	3UTR		0	1
hsa-miR-3680-3p	NM_018901	PCDHA10	TTTTGCATGACCCTGGGAGTAGG#TATTCCATGAGGGTGTGCAAGC#.(((((((.(((((.((((((..#))))))...)))))))))))).	4771	4793	1	-21	1	0.000280629	0.618	1.8379743857142858	1.7187342558749998	-5.585164056	18	22	12	3UTR		0	1
hsa-miR-3680-3p	NM_018902	PCDHA11	TTTTGCATGACCCTGGGAGTAGG#TATTCCATGAGGGTGTGCAAGC#.(((((((.(((((.((((((..#))))))...)))))))))))).	4769	4791	1	-21	1	0.000280629	0.618	1.8379743857142858	1.7187342558749998	-5.585164056	18	22	12	3UTR		0	1
hsa-miR-3680-3p	NM_018903	PCDHA12	TTTTGCATGACCCTGGGAGTAGG#TATTCCATGAGGGTGTGCAAGC#.(((((((.(((((.((((((..#))))))...)))))))))))).	4763	4785	1	-21	1	0.000280629	0.618	1.8379743857142858	1.7187342558749998	-5.585164056	18	22	12	3UTR		0	1
hsa-miR-3680-3p	NM_018905	PCDHA2	TTTTGCATGACCCTGGGAGTAGG#TATTCCATGAGGGTGTGCAAGC#.(((((((.(((((.((((((..#))))))...)))))))))))).	4732	4754	1	-21	1	0.000280629	0.618	1.8379743857142858	1.7187342558749998	-5.585164056	18	22	12	3UTR		0	1
hsa-miR-3680-3p	NM_018906	PCDHA3	TTTTGCATGACCCTGGGAGTAGG#TATTCCATGAGGGTGTGCAAGC#.(((((((.(((((.((((((..#))))))...)))))))))))).	4766	4788	1	-21	1	0.000280629	0.618	1.8379743857142858	1.7187342558749998	-5.585164056	18	22	12	3UTR		0	1
hsa-miR-3680-3p	NM_018907	PCDHA4	TTTTGCATGACCCTGGGAGTAGG#TATTCCATGAGGGTGTGCAAGC#.(((((((.(((((.((((((..#))))))...)))))))))))).	4736	4758	1	-21	1	0.000280629	0.618	1.8379743857142858	1.7187342558749998	-5.585164056	18	22	12	3UTR		0	1
hsa-miR-3680-3p	NM_018908	PCDHA5	TTTTGCATGACCCTGGGAGTAGG#TATTCCATGAGGGTGTGCAAGC#.(((((((.(((((.((((((..#))))))...)))))))))))).	4746	4768	1	-21	1	0.000280629	0.618	1.8379743857142858	1.7187342558749998	-5.585164056	18	22	12	3UTR		0	1
hsa-miR-3680-3p	NM_018909	PCDHA6	TTTTGCATGACCCTGGGAGTAGG#TATTCCATGAGGGTGTGCAAGC#.(((((((.(((((.((((((..#))))))...)))))))))))).	4757	4779	1	-21	1	0.000280629	0.618	1.8379743857142858	1.7187342558749998	-5.585164056	18	22	12	3UTR		0	1
hsa-miR-3680-3p	NM_018910	PCDHA7	TTTTGCATGACCCTGGGAGTAGG#TATTCCATGAGGGTGTGCAAGC#.(((((((.(((((.((((((..#))))))...)))))))))))).	4701	4723	1	-21	1	0.000280629	0.618	1.8379743857142858	1.7187342558749998	-5.585164056	18	22	12	3UTR		0	1
hsa-miR-3680-3p	NM_018911	PCDHA8	TTTTGCATGACCCTGGGAGTAGG#TATTCCATGAGGGTGTGCAAGC#.(((((((.(((((.((((((..#))))))...)))))))))))).	4760	4782	1	-21	1	0.000280629	0.618	1.8379743857142858	1.7187342558749998	-5.585164056	18	22	12	3UTR		0	1
hsa-miR-3680-3p	NM_018912	PCDHGA1	TTTTGCATGACCCTGGGAGTAGG#CCTTCCCCCCCAGGGGGTTGAATATGCAAAAG#(((((((((.(((((((.(.(((#)))...).))))))).......))))))))).	3135	3167	1	-22.1	1	0.001840637	0.426	-0.082805556	0.9038571224999997	-5.180080915	20	32	9	3UTR		0	1
hsa-miR-3680-3p	NM_018914	PCDHGA11	TTTTGCATGACCCTGGGAGTAGG#CCTTCCCCCCCAGGGGGTTGAATATGCAAAAG#(((((((((.(((((((.(.(((#)))...).))))))).......))))))))).	3153	3185	1	-22.1	1	0.001840637	0.426	4.0692788888888884	1.6509064175000003	-5.180080915	20	32	9	3UTR		0	1
hsa-miR-3680-3p	NM_018917	PCDHGA4	TTTTGCATGACCCTGGGAGTAGG#CCTTCCCCCCCAGGGGGTTGAATATGCAAAAG#(((((((((.(((((((.(.(((#)))...).))))))).......))))))))).	3144	3176	1	-22.1	1	0.001840637	0.426	4.0692788888888884	1.6509064175000003	-5.180080915	20	32	9	3UTR		0	1
hsa-miR-3680-3p	NM_018919	PCDHGA6	TTTTGCATGACCCTGGGAGTAGG#CCTTCCCCCCCAGGGGGTTGAATATGCAAAAG#(((((((((.(((((((.(.(((#)))...).))))))).......))))))))).	3160	3192	1	-22.1	1	0.001840637	0.426	4.0692788888888884	1.6509064175000003	-5.180080915	20	32	9	3UTR		0	1
hsa-miR-3680-3p	NM_018920	PCDHGA7	TTTTGCATGACCCTGGGAGTAGG#CCTTCCCCCCCAGGGGGTTGAATATGCAAAAG#(((((((((.(((((((.(.(((#)))...).))))))).......))))))))).	3125	3157	1	-22.1	1	0.001840637	0.426	4.0692788888888884	1.6509064175000003	-5.180080915	20	32	9	3UTR		0	1
hsa-miR-3680-3p	NM_018922	PCDHGB1	TTTTGCATGACCCTGGGAGTAGG#CCTTCCCCCCCAGGGGGTTGAATATGCAAAAG#(((((((((.(((((((.(.(((#)))...).))))))).......))))))))).	3114	3146	1	-22.1	1	0.001840637	0.426	0.032931667	0.7720248174999998	-5.180080915	20	32	9	3UTR		0	1
hsa-miR-3680-3p	NM_018923	PCDHGB2	TTTTGCATGACCCTGGGAGTAGG#CCTTCCCCCCCAGGGGGTTGAATATGCAAAAG#(((((((((.(((((((.(.(((#)))...).))))))).......))))))))).	3106	3138	1	-22.1	1	0.001840637	0.426	0.9877666222222223	0.5295186700000001	-5.180080915	20	32	9	3UTR		0	1
hsa-miR-3680-3p	NM_018924	PCDHGB3	TTTTGCATGACCCTGGGAGTAGG#CCTTCCCCCCCAGGGGGTTGAATATGCAAAAG#(((((((((.(((((((.(.(((#)))...).))))))).......))))))))).	3111	3143	1	-22.1	1	0.001840637	0.426	4.0692788888888884	1.6509064175000003	-5.180080915	20	32	9	3UTR		0	1
hsa-miR-3680-3p	NM_018925	PCDHGB5	TTTTGCATGACCCTGGGAGTAGG#CCTTCCCCCCCAGGGGGTTGAATATGCAAAAG#(((((((((.(((((((.(.(((#)))...).))))))).......))))))))).	3121	3153	1	-22.1	1	0.001840637	0.426	0.11973495555555558	0.8338718924999999	-5.180080915	20	32	9	3UTR		0	1
hsa-miR-3680-3p	NM_018926	PCDHGB6	TTTTGCATGACCCTGGGAGTAGG#CCTTCCCCCCCAGGGGGTTGAATATGCAAAAG#(((((((((.(((((((.(.(((#)))...).))))))).......))))))))).	3143	3175	1	-22.1	1	0.001840637	0.426	0.10526773333333334	0.843637255	-5.180080915	20	32	9	3UTR		0	1
hsa-miR-3680-3p	NM_018927	PCDHGB7	TTTTGCATGACCCTGGGAGTAGG#CCTTCCCCCCCAGGGGGTTGAATATGCAAAAG#(((((((((.(((((((.(.(((#)))...).))))))).......))))))))).	3141	3173	1	-22.1	1	0.001840637	0.426	4.0692788888888884	1.6509064175000003	-5.180080915	20	32	9	3UTR		0	1
hsa-miR-3680-3p	NM_018929	PCDHGC5	TTTTGCATGACCCTGGGAGTAGG#CCTTCCCCCCCAGGGGGTTGAATATGCAAAAG#(((((((((.(((((((.(.(((#)))...).))))))).......))))))))).	3163	3195	1	-22.1	1	0.001840637	0.426	4.0692788888888884	1.6509064175000003	-5.180080915	20	32	9	3UTR		0	1
hsa-miR-3680-3p	NM_018969	GPR173	TTTTGCATGACCCTGGGAGTAGG#CCTCCTCCCAGGGGTGGAGT#..((.(((..(((((((((.(((#))).)))))))))))).)).	3220	3240	1	-24.3	0	3.412713e-07	0.397	-0.016085289	0.5173300637500001	-11.37493402	17	20	12	3UTR		0	0
hsa-miR-3680-3p	NM_019063	EML4	TTTTGCATGACCCTGGGAGTAGG#CCTACTCTTTTGGGCAATGCAT#...(((((..(((.(((((((((#)))))))))..)))..))))).	4363	4385	1	-24.5	0	0.000761623	0.662	0.2733825222222222	0.9726506363749998	-9.670276238	17	22	9	3UTR		0	0
hsa-miR-3680-3p	NM_019084	CCNJ	TTTTGCATGACCCTGGGAGTAGG#CCAGATGGCTCCCGGGGATGAATGTGGGT#.(((((((..((((((((((...#.))))))))))....))))))).	2891	2920	1	-23.8	1	0.03784983	0.485	0.7887593500000001	0.588379679	-6.092220964	17	23	10	3UTR		0	0
hsa-miR-3680-3p	NM_019091	PLEKHA3	TTTTGCATGACCCTGGGAGTAGG#CCACTTCCTGGGTTCAAGCAAT#..((((.((((((.((((((.((#)))))))).)))).)).)))).	7383	7405	1	-22.5	0	0.01803603	0.485	-0.193444833	0.077290875	-7.357527172	18	22	8	3UTR		0	1
hsa-miR-3680-3p	NM_019601	SUSD2	TTTTGCATGACCCTGGGAGTAGG#CCTGCTCCCGGACCGTGCGGGC#.((((((((..((.(((((((((#)))))))))))..)))))))).	2931	2953	1	-27.8	1	2.113124e-06	0.324	0.003780556	-0.731996665	-8.717445699	19	22	11	3UTR		0	0
hsa-miR-3680-3p	NM_019841	TRPV5	TTTTGCATGACCCTGGGAGTAGG#CCTGTTAATCATGGGAGGGTGAGACAGAACAATCCCTAAAGGGTCATGCC#....((((((((((((((.....#.))))...)))))))))).	2572	2622	1	-24.3	0	0.000208616	0.529	-0.152498059	0.4170019600000002	-9.546562469	14	19	10	3UTR		0	0
hsa-miR-3680-3p	NM_019893	ASAH2	TTTTGCATGACCCTGGGAGTAGG#CCTATTTTCTCACCAGCTGTCATTTCTTCTAGGGCATGCAGT#..(((((((.(((((((((....#.)))))))))))))))).	4466	4508	1	-24.4	1	0.000237358	0.618	5.554588555555556	2.6663684824999994	-6.199507188	16	18	16	3UTR		0	0
hsa-miR-3680-3p	NM_020069	ACRV1	TTTTGCATGACCCTGGGAGTAGG#TCTAGTTGCAGGGTCAA#.......((((((((.((.((((#)))).)).)))))))).	1103	1120	1	-21.5	0	0.000607473	0.559	2.199965125	1.5243809312500003	-17.34329402	14	17	8	3UTR		0	0
hsa-miR-3680-3p	NM_020139	BDH2	TTTTGCATGACCCTGGGAGTAGG#CCCACTTCCTGGTTTGCAGAT#.((((((.((((..((((((.((#)).)))))).)))))))))).	1212	1233	1	-20.3	1	0.00573344	0.529	-0.328583333	-0.086844243	-8.252930297	18	21	10	3UTR		0	0
hsa-miR-3680-3p	NM_020163	SEMA3G	TTTTGCATGACCCTGGGAGTAGG#TGCAGGCGGGAAGAGTGGGCTGTCTTTCCCAGGGTGATGCAAGC#.(((((((.((((((((((.(((#.))))))))))))).))))))).	3311	3355	1	-30.4	1	2.555214e-05	0.368	6.540119999999999	3.288164331	-4.849714496	20	23	13	3UTR		0	0
hsa-miR-3680-3p	NM_020164	ASPH	TTTTGCATGACCCTGGGAGTAGG#TCCCAGAACATGGTCATGTT#....((((((((((((((.....#)))))).....)))))))).	817	837	1	-21.1	0	0.00012265	0.603	0.042771568	-0.078396845	-9.546562469	14	20	8	3UTR		0	1
hsa-miR-3680-3p	NM_020179	SMCO4	TTTTGCATGACCCTGGGAGTAGG#CCTCATTCCCATTGTTTGGATCATGCT#....((((((.((((((((((((#))).)))))))......)).)))))).	834	861	1	-21.4	0	0.003652806	0.574	0.6991063105263159	0.3896749592499999	-12.37133694	18	27	7	3UTR		0	0
hsa-miR-3680-3p	NM_020205	OTUD7B	TTTTGCATGACCCTGGGAGTAGG#ACTCCCGGGTGCATGTGAAGA#(((((((((..(((((((((...#)))))))))..))))))))).	4449	4470	1	-26.3	1	0.000999044	0.574	1.1881178555555556	1.187027306	-8.00485539	18	21	9	3UTR		0	1
hsa-miR-3680-3p	NM_020225	STOX2	TTTTGCATGACCCTGGGAGTAGG#CTTGCTGGGTTAGGAATAGAGCTGCCCTAGGGTCACCTTCATGCAAGT#.((((((((((((((((.((((.#.))))))))))))))......)))))).	9848	9896	1	-28	1	0.01704714	0.588	1.128726881818182	1.1471906387500002	-3.793324837	20	28	14	3UTR		0	0
hsa-miR-3680-3p	NM_020245	TULP4	TTTTGCATGACCCTGGGAGTAGG#TCTGCAAACCCCAGGGTCAAGCC#....((.((((((((((.(((((#)))))....)))))))))).)).	9819	9842	1	-25.8	0	0.00048011	0.485	0	0	-11.090249	17	23	10	3UTR		0	0
hsa-miR-3680-3p	NM_020327	ACVR1B	TTTTGCATGACCCTGGGAGTAGG#CCTGTCCCCAGGGGAGGTGTAT#...(((((..(((((((.(((((#)))).))))))))...))))).	3664	3686	1	-23.8	0	2.254291e-07	0.456	0.22596407142857136	0.348157008	-8.81343632	17	22	8	3UTR	MIRT273548	0	1
hsa-miR-3680-3p	NM_020390	EIF5A2	TTTTGCATGACCCTGGGAGTAGG#CCTCTCCCATCATGCC#....((((((...((((((.(((#))))))))))))))).	2281	2297	1	-20.8	0	0.2383108	0.559	0.2718077666666666	0.5298348800000001	-17.00727087	15	16	15	3UTR		0	0
hsa-miR-3680-3p	NM_020397	CAMK1D	TTTTGCATGACCCTGGGAGTAGG#CCTGTTTGCCAGGCGCTTTCTATACTTAATCCCATGTCATGCGAC#..(((((((((..(((((.((((#.)))).))))).))))))))).	1400	1445	1	-22.8	1	0.009175779	0.588	0.31033625555555544	-0.092537899	-9.592934642	18	22	9	3UTR		0	1
hsa-miR-3680-3p	NM_020405	PLXDC1	TTTTGCATGACCCTGGGAGTAGG#CCGAGCTCCCAGTGGGAAAACGTGTG#....(((((.((((((((((.((#))..)))))))).)).....))))).	4508	4534	1	-21.2	0	0.01000551	0.441	0.12658910909090917	1.9900145124999988	-10.78906894	17	26	8	3UTR		0	0
hsa-miR-3680-3p	NM_020406	CD177	TTTTGCATGACCCTGGGAGTAGG#CTGCTCCTAGGCTACAAGCCTGCAGTGCAT#...(((((..((((((((((((.#)))))))))))..........)..))))).	2051	2081	1	-23	0	6.539121e-06	0.515	-0.168531091	-0.126440975	-8.81343632	17	30	11	3UTR		0	0
hsa-miR-3680-3p	NM_020412	CHMP1B	TTTTGCATGACCCTGGGAGTAGG#CTCCACATGGTTGTGCAGGGC#((((((((((((.((((((....#)))).)).)))))))))))).	2359	2380	1	-21.8	1	1.509243e-07	0.5	-0.114360196	-0.143524189	-5.226705059	18	21	12	3UTR		0	0
hsa-miR-3680-3p	NM_020424	LYRM1	TTTTGCATGACCCTGGGAGTAGG#CCTGAGTGGATGGCATTATCCCTAGAGGTCATGGAC#...(.((((((((((((.((((.#.)))).))))).))))))).).	908	944	1	-20.9	0	4.016748e-05	0.5	0.1000737846153846	0.14127312500000003	-10.63357737	17	22	7	3UTR		0	0
hsa-miR-3680-3p	NM_020433	JPH2	TTTTGCATGACCCTGGGAGTAGG#CTCTTCCAGGGCAGTGAAAG#((((((.((.(((((((((.((.#))))))))))))))))))).	6180	6200	1	-22.5	0	8.275777e-06	0.397	-0.071901156	-0.034107939	-6.723767449	19	20	19	3UTR		0	0
hsa-miR-3680-3p	NM_020440	PTGFRN	TTTTGCATGACCCTGGGAGTAGG#CCTCTGTCCAGGGCAGTAAGAA#((((((.((.(((((((((.(((#))))).))))))))))))))).	3701	3723	1	-21.7	0	7.128257e-05	0.456	0.79238499	1.1662952602500005	-6.723767449	20	22	15	3UTR		0	0
hsa-miR-3680-3p	NM_020459	PAIP2B	TTTTGCATGACCCTGGGAGTAGG#GCCAACCCAGGGAAACATGCGAGT#.((((((((.(((((((.((...#))...)))))))...)))))))).	4553	4577	1	-23.5	1	0.009442386	0.426	0.236055088	-0.122443856	-5.035831306	17	24	8	3UTR		0	0
hsa-miR-3680-3p	NM_020466	LYRM2	TTTTGCATGACCCTGGGAGTAGG#TCTCAAACTCCTGGGCTCAAGCAAT#..((((.(((.(((((((((...#.))))))))).))).)))).	3063	3088	1	-22.4	0	0.003417177	0.412	0.10779885555555559	0.7157340049999998	-9.32546173	16	20	9	3UTR		0	0
hsa-miR-3680-3p	NM_020473	PIGA	TTTTGCATGACCCTGGGAGTAGG#TGCTTCCCGCCATTAAGGACCAGGGGTGCAT#...(((((..((((((.......#.))))))))))).	1387	1418	1	-17.6	0	1.624489e-07	0.544	0	0	-8.81343632	11	13	11	3UTR		0	1
hsa-miR-3680-3p	NM_020549	CHAT	TTTTGCATGACCCTGGGAGTAGG#TTTGCAGAGGACCTGGCCCCTTCCCGGGGTCCTGCC#....(((.(((((((((((((((#.)))).....))))))))))).))).	3211	3247	1	-27.2	0	5.787285e-06	0.441	-0.57347459	-0.209665799	-11.8601974	18	26	11	3UTR		0	0
hsa-miR-3680-3p	NM_020640	DCUN1D1	TTTTGCATGACCCTGGGAGTAGG#CCTGCCACAGTGCATGCGGAC#.((((((((.(.(((.(.(((((#)))))).))).))))))))).	6662	6683	1	-19.1	1	7.897267e-06	0.5	3.7781025000000006	3.0468336962500002	-8.615683696	18	21	9	3UTR		0	1
hsa-miR-3680-3p	NM_020645	NRIP3	TTTTGCATGACCCTGGGAGTAGG#CTGCAAGCTCCGCCTCCCGGGTTCATGCC#....((((((.((((((((..((#.))..)))))))).)))))).	2926	2955	1	-27.2	0	0.002990794	0.397	1.06760725	1.7914693949999998	-12.37133694	16	21	8	3UTR		0	0
hsa-miR-3680-3p	NM_020699	GATAD2B	TTTTGCATGACCCTGGGAGTAGG#TTCCCGGGGGCATCGAAAC#(((((.(((.(((((((((....#))))))))).)))))))).	5992	6011	1	-21.5	0	0.0120551	0.559	1.8415046666666663	4.926689155	-7.081039676	17	19	9	3UTR		0	0
hsa-miR-3680-3p	NM_020702	MYORG	TTTTGCATGACCCTGGGAGTAGG#ACTTGCAGGGCCATGCAGGC#.((((((((.(((((.((((...#)))).))))).)))))))).	3027	3047	1	-25.5	1	8.716285e-06	0.456	-0.031117875	-0.06503627	-5.268880386	17	20	8	3UTR		0	0
hsa-miR-3680-3p	NM_020711	ERMN	TTTTGCATGACCCTGGGAGTAGG#TCTATTGCCCCAGGGTGCATATTTCTATGCC#....(((((((((((((.((((.#.)))))))))))).........))))).	1085	1116	1	-21.8	0	0.000219916	0.574	-0.084475728	0.12076623000000003	-9.546562469	17	28	12	3UTR		0	0
hsa-miR-3680-3p	NM_020746	MAVS	TTTTGCATGACCCTGGGAGTAGG#ACTCTCATGGGTTTTGCAGGGA#(((((((.((((((((((((...#))))))).))))).))))))).	8741	8763	1	-24.8	1	0.000310799	0.603	-0.286597908	0.019399732500000016	-6.251209375	19	22	7	3UTR		0	0
hsa-miR-3680-3p	NM_020753	CASKIN2	TTTTGCATGACCCTGGGAGTAGG#CCTGCTCCTGGACAGGGACCCTGGTAAGAG#((((((..(.(((((((((((((#))))))))....)))))...)..)))))).	4411	4441	1	-24.6	0	0.000169635	0.368	3.345332470588236	1.6614348737500004	-9.037402379	20	30	8	3UTR		0	0
hsa-miR-3680-3p	NM_020787	ZNF624	TTTTGCATGACCCTGGGAGTAGG#CCTAAAAAGCACTCAGGGAAATGCAAAT#.(((((((..(((((((.((...#.)).)))))))..))))))).	3337	3365	1	-22.1	1	0.0181903	0.632	-0.170417486	0.162086958	-6.092220964	16	21	7	3UTR		0	0
hsa-miR-3680-3p	NM_020802	CEP126	TTTTGCATGACCCTGGGAGTAGG#TCTACTCCCAGCTACTAGGAGGCTGAGGCAGGAG#((((((.(.((((((((((((((#))))))))))).........)).).).)))))).	6041	6075	1	-22.4	0	0.01057129	0.441	0.086437167	-0.019477862	-6.537650639	21	34	11	3UTR		0	0
hsa-miR-3680-3p	NM_020844	TRMT9B	TTTTGCATGACCCTGGGAGTAGG#CCTGTCCCAGGGGCTGTT#....(((...((((((((.((((#))))))))))))..))).	6330	6348	1	-22.2	0	5.799885e-06	0.544	0.145336513	-0.038500079	-14.15909352	15	18	12	3UTR		0	0
hsa-miR-3680-3p	NM_020845	PITPNM2	TTTTGCATGACCCTGGGAGTAGG#CCTGCTCCCAGCAGGAAGTTGCT#....(((...(((((((((((((#)))))))))))..))....))).	6228	6251	1	-24.5	0	1.527124e-05	0.397	2.5560834933333334	4.7164558	-14.15909352	16	23	11	3UTR		0	0
hsa-miR-3680-3p	NM_020865	DHX36	TTTTGCATGACCCTGGGAGTAGG#CTGCTCCCAATCCTGGGAATGTG#....((((..((((((((((((.#))))))))).....))).)))).	5550	5573	1	-22.2	0	9.999258e-05	0.574	0	0	-11.8454586	16	23	9	3UTR		0	0
hsa-miR-3680-3p	NM_020882	COL20A1	TTTTGCATGACCCTGGGAGTAGG#CCTGCCCTCCCTAGGTCTGCAGGC#.((((((.((((..(((((((((#)))))..))))..)))))))))).	6719	6743	1	-25.3	1	1.887575e-08	0.338	-0.645843636	-0.405678185	-8.252930297	19	24	10	3UTR		0	0
hsa-miR-3680-3p	NM_020917	ZFP14	TTTTGCATGACCCTGGGAGTAGG#TCTGCTTCAGGGTCTCTTGCAAGGC#(((((((.((((((.((((((((#))))))))))))))...))))))).	2165	2190	1	-25.6	1	0.001110649	0.471	0.11141739999999999	0.22484784324999998	-6.986658936	21	25	14	3UTR		0	0
hsa-miR-3680-3p	NM_020935	USP37	TTTTGCATGACCCTGGGAGTAGG#ACTCCTGGGTTGGCAGCATGCAC#...((((((((((.((((((...#))))))))))......)))))).	3350	3373	1	-20.7	0	1.012857e-05	0.471	0.442267331	0.329673374	-7.371380111	16	23	10	3UTR		0	0
hsa-miR-3680-3p	NM_020939	CPNE5	TTTTGCATGACCCTGGGAGTAGG#TCTGCTTCCCCGTCATGCAT#...((((((((...(((((((((#)))))))))..)))))))).	3221	3241	1	-23.8	0	0.003344379	0.382	1.381015222222222	2.9455887849999995	-12.00731403	17	20	9	3UTR		0	0
hsa-miR-3680-3p	NM_020951	ZNF529	TTTTGCATGACCCTGGGAGTAGG#CTGCTGACTTGGTTATGCAGT#..((((((((((..(..(((((.#)))))..)..)))))))))).	3162	3183	1	-21.7	1	5.188533e-05	0.544	-0.7585792	-0.00478445	-7.33602033	16	21	10	3UTR		0	0
hsa-miR-3680-3p	NM_021018	H3C7	TTTTGCATGACCCTGGGAGTAGG#CTGAGGGTGTGCGC#...(((((.(((((.((......#)).)))))))))).	447	461	1	-16.4	0	0.008569849	0.485	4.532839999999999	1.4750227249999988	-8.306379412	12	14	10	3UTR		0	0
hsa-miR-3680-3p	NM_021032	FGF12	TTTTGCATGACCCTGGGAGTAGG#CCTACAAATCAGGAGTGGTGTAGAGA#((((((((.(((((((..(((((#)))))...))))).)).)))))))).	3569	3595	1	-23.8	1	0.000325057	0.691	0.5733065874999999	0.20906058	-4.993964104	20	26	8	3UTR		0	1
hsa-miR-3680-3p	NM_021154	PSAT1	TTTTGCATGACCCTGGGAGTAGG#TTATTTCTGGAGTCATGGGAAC#.(((.((((((.((((((((((.#)))))))))).)))))).))).	1390	1412	1	-20.2	0	0.02581308	0.5	-0.13209388	0.17568912250000007	-11.25916532	19	22	10	3UTR		0	0
hsa-miR-3680-3p	NM_021179	CCDC181	TTTTGCATGACCCTGGGAGTAGG#CTGCTATCAAAATTTTGGATATGATTTCTTAGGGTCTGTGTAC#...((((((((((((((((....#.))))))))))).))))).	1766	1809	1	-20.7	0	0.01029034	0.706	0.094051871	0.7069346512500001	-6.514540194	16	19	11	3UTR		0	0
hsa-miR-3680-3p	NM_021187	CYP4F11	TTTTGCATGACCCTGGGAGTAGG#CCTCTTCTCCTAGAGGGCTGTGCAT#...(((((..(((((((((.(((#)))...))))))).))...))))).	2586	2611	1	-21.3	0	0.009765375	0.676	1.6281691999999999	1.059962284	-8.81343632	17	25	7	3UTR		0	0
hsa-miR-3680-3p	NM_021189	CADM3	TTTTGCATGACCCTGGGAGTAGG#CCTCCCCCAGCTTTTCCTCCCTGGTCTGACAATGGGCATGCAAAAA#(((((((((.((((.(((.((((#.)))).))).)....)))))))))))).	3196	3242	1	-24.4	1	0.06404885	0.426	0.2515232555555556	0.5202440967250002	-5.915530475	20	28	12	3UTR		0	0
hsa-miR-3680-3p	NM_021190	PTBP2	TTTTGCATGACCCTGGGAGTAGG#CAGGGGTGTGTAAAAA#((((((((..(((((........#)))))..)))))))).	2079	2095	1	-17.9	1	0.000149099	0.647	4.780445	3.1904001499999994	-6.469519653	13	16	8	3UTR		0	0
hsa-miR-3680-3p	NM_021193	HOXD12	TTTTGCATGACCCTGGGAGTAGG#CCTATTTCCAGCTGGGTAGAATATGTGGAAC#(((((((((((((((((((((((#))))))))))...))))....))))))))).	1498	1529	1	-22.4	1	0.0882729	0.529	0.12497124333333334	-0.183360188	-3.937574446	23	31	10	3UTR		0	0
hsa-miR-3680-3p	NM_021239	RBM25	TTTTGCATGACCCTGGGAGTAGG#CCGCCTCCCGGGTTCTGGAGAT#.(((.((.(((((.(((((..((#))..)))))))))).)).))).	5273	5295	1	-22.1	0	0.000129424	0.485	-0.0913444	-0.32972574	-11.08283686	17	22	10	3UTR		0	0
hsa-miR-3680-3p	NM_021244	RRAGD	TTTTGCATGACCCTGGGAGTAGG#CCTACCACCCAGGGCTAAAGTAAC#..((((..(.(((((((.(((((#)))))..))))))))....)))).	2321	2345	1	-21.5	0	0.005760599	0.544	-0.172610571	0.020706197499999995	-10.05682865	17	24	8	3UTR		0	0
hsa-miR-3680-3p	NM_021249	SNX6	TTTTGCATGACCCTGGGAGTAGG#TCTACTCCTGTATTATGCT#....((((((..(.(((((((((#))))))))))..)))))).	2106	2125	1	-18.5	0	0.000857613	0.662	5.235013555555554	5.377832229	-16.57498017	16	19	10	3UTR		0	0
hsa-miR-3680-3p	NM_021257	NGB	TTTTGCATGACCCTGGGAGTAGG#CCTGCTTCTTCAGGTGAGTGCAGGC#.(((((((..(((((((((((((#))))))))..)))).).))))))).	1078	1103	1	-23	1	0.00165048	0.397	2.4186544937499996	1.8906832212500002	-6.092220964	20	25	8	3UTR		0	0
hsa-miR-3680-3p	NM_021626	SCPEP1	TTTTGCATGACCCTGGGAGTAGG#CCCCTTCCCAGGGGTAAGCAC#...(((.(..(((((((((..((#))..)))))))))..).))).	1732	1753	1	-21.8	0	3.695448e-05	0.559	0.052688626666666676	-0.095167371	-10.35712286	15	21	9	3UTR		0	0
hsa-miR-3680-3p	NM_021635	PBOV1	TTTTGCATGACCCTGGGAGTAGG#CCTTTGTCGTGTTTCTTGCTCCCAGACCAAGGCAC#...(((......(((((((((((#.)))))))))))......))).	1999	2034	1	-21.3	0	0.000493028	0.588	0.15261119000000004	0.073305543	-18.84233557	14	22	11	3UTR		0	0
hsa-miR-3680-3p	NM_021648	TSPYL4	TTTTGCATGACCCTGGGAGTAGG#CCTCATCAGGAACTATCTGTAGACGTAGCTCCCAGGGAGCTCACAGCAAC#..((((.(((((((((((((...#.))))))))))...)))..)))).	2105	2155	1	-25.2	0	0.00098697	0.456	2.775159875	2.462218889	-6.500687254	17	24	10	3UTR		0	0
hsa-miR-3680-3p	NM_021705	NFYA	TTTTGCATGACCCTGGGAGTAGG#CCTAGTCCCAGGGATCTGGTAAT#..((((..((((((((((.((((#)))).)))))))).))..)))).	2836	2859	1	-29.1	0	8.577222e-05	0.515	0.061432342	0.514264048	-8.814322183	18	23	8	3UTR		0	0
hsa-miR-3680-3p	NM_021823	PPCDC	TTTTGCATGACCCTGGGAGTAGG#CCCAGGTGCCATGCGAT#..(((((((.(((((((......#)))))).).))))))).	1120	1137	1	-21.8	1	5.52905e-05	0.382	-0.122356375	0.17512646624999997	-6.199507188	14	17	7	3UTR		0	0
hsa-miR-3680-3p	NM_021825	CCDC90B	TTTTGCATGACCCTGGGAGTAGG#CTTATTCCCAGGTTATACAGC#..(((.((((.((((((((((((#)))))))))))))))).))).	3560	3581	1	-21.9	0	0.005911002	0.676	0.036393375	-0.200515436	-9.682733956	19	21	16	3UTR		0	0
hsa-miR-3680-3p	NM_021830	TWNK	TTTTGCATGACCCTGGGAGTAGG#TCTGAGCCGAGGGCATGTGAGC#.((((((((.((((.((..((((#))))..)).)))))))))))).	3111	3133	1	-22	1	0.000134203	0.456	-0.165431	0.022468754874999997	-5.771280866	18	22	12	3UTR		0	0
hsa-miR-3680-3p	NM_021916	ZNF70	TTTTGCATGACCCTGGGAGTAGG#CCTCTCTCCCAAGGGTTAACAGAT#.((((..((((((((((((.(((#)))..)))))).)))))).)))).	4733	4757	1	-23	0	0.003554779	0.544	-0.597638892	-0.073747942	-7.237970133	19	24	6	3UTR		0	0
hsa-miR-3680-3p	NM_021945	SLC22A23	TTTTGCATGACCCTGGGAGTAGG#CCTCTCCCAGATTGGCTCCAGCAGAAA#((((((..(((((((((((.(((#))))))))))...)).))..)))))).	2638	2665	1	-23.4	0	0.0313301	0.471	-0.061831793	0.00620079	-7.79489591	20	27	10	3UTR		0	0
hsa-miR-3680-3p	NM_021954	GJA3	TTTTGCATGACCCTGGGAGTAGG#CCATAGGCCTAGGGCAGCAGGAC#((((((.((.(((((((..((((#)).))..))))))))))))))).	3406	3429	1	-21.5	0	0.0002698	0.515	0.18420485714285717	-0.17236965	-6.723767449	19	23	15	3UTR		0	0
hsa-miR-3680-3p	NM_021959	PPP1R11	TTTTGCATGACCCTGGGAGTAGG#ACTGCCAGGGTCCCAGTCAGAT#.(((((..((((((((.(((...#))).))))))))...).)))).	957	979	1	-21.8	0	0.001952257	0.471	2.0485295	0.8017838000000002	-7.650646301	16	22	8	3UTR		0	0
hsa-miR-3680-3p	NM_021961	TEAD1	TTTTGCATGACCCTGGGAGTAGG#CCTCTCCTGGGGGAGGCTGCT#....((((..(((((((((.(((#))))))))))))..)..))).	5754	5775	1	-22.3	0	2.848004e-07	0.426	0.15702815555555555	-0.089122318	-11.8454586	16	21	12	3UTR		0	1
hsa-miR-3680-3p	NM_021966	TCL1A	TTTTGCATGACCCTGGGAGTAGG#TCTGGGAGGAATGGACAGACAGAGGATGAGCTCTACCCAGGGCCTGCAGGAC#(((((((.(.(((((((..((((#.)))))))))))).))))))).	530	582	1	-22.9	1	0.000391633	0.382	-0.168896571	-0.519953705	-7.493715844	19	22	12	3UTR		0	0
hsa-miR-3680-3p	NM_021967	SERF1A	TTTTGCATGACCCTGGGAGTAGG#TCTGCTCACTGCAACCTCCGCCTCCCGGGTTCAAGCGAT#..((((.(((.((((((((..((#.))..)))))))).))).)))).	950	989	1	-25	0	0.01034693	0.412	0	0	-9.32546173	17	23	8	3UTR		0	0
hsa-miR-3680-3p	NM_021971	GMPPB	TTTTGCATGACCCTGGGAGTAGG#CCTTCTCCCAGTCCTCTACAGACACGATGGTGGTTTTGCAGAAG#(((((((.(((((((((((.(((#))).)))))))....................)))).))))))).	1789	1833	1	-25.6	1	0.003642306	0.5	-0.122856626	2.553550811	-6.251209375	21	44	7	3UTR		0	0
hsa-miR-3680-3p	NM_022048	CSNK1G1	TTTTGCATGACCCTGGGAGTAGG#CCTACTCCCTTTTGACCAGGGTATCACTTGTGTCTCTGCAGT#..(((((..((((((((((((((#)))))))))........)))))..............))))).	5169	5211	1	-23.3	0	0.001469232	0.515	0.5563492999999999	0.831091683	-8.327025307	19	42	9	3UTR		0	0
hsa-miR-3680-3p	NM_022097	CHP2	TTTTGCATGACCCTGGGAGTAGG#TCTACTTCTAGGGGAATGA#.....(((..(((((((((((((#)))))))))))))..))).	1643	1662	1	-24.6	0	0.000283808	0.471	-0.109326477	-0.175553096	-15.96449577	16	19	13	3UTR		0	0
hsa-miR-3680-3p	NM_022098	XPNPEP3	TTTTGCATGACCCTGGGAGTAGG#CCATCTCCCGGGTTCAGGCAAT#..((((.(((.((((((((..((#))..)))))))).))).)))).	5336	5358	1	-24.4	0	0.02092238	0.426	-0.329769875	0.1446484	-9.32546173	17	22	8	3UTR		0	0
hsa-miR-3680-3p	NM_022129	PBLD	TTTTGCATGACCCTGGGAGTAGG#CTACTTCCTGTCATAGTGAAAT#(((((((((((...((((((((.#)))))))).))))).)))))).	2017	2039	1	-20.2	1	0.007553465	0.691	1.5111388166666664	2.324608758	-9.430348286	19	22	8	3UTR		0	0
hsa-miR-3680-3p	NM_022146	NPFFR1	TTTTGCATGACCCTGGGAGTAGG#TCTGCTCACTGGGGCTGCAGGT#.((((((.(.(((((((((((((#))))))).))))))))))))).	2513	2535	1	-23.7	1	0.000190272	0.441	0.21163050000000003	0.20662463125000002	-7.349466235	20	22	13	3UTR		0	0
hsa-miR-3680-3p	NM_022157	RRAGC	TTTTGCATGACCCTGGGAGTAGG#GCTCTGTGCCAGCTTACTCTTCACTCCAGGGTCGGATGCC#....(((((((((((((((((((#.)))))))......))))))))..)))).	1345	1385	1	-25.2	0	0.00017731	0.412	2.864761755555555	2.211805048	-9.546562469	19	29	8	3UTR		0	0
hsa-miR-3680-3p	NM_022167	XYLT2	TTTTGCATGACCCTGGGAGTAGG#GCTCCACAGGGCTGCAAGT#.((((((.(.((((((((((...#))))).)))))))))))).	3117	3136	1	-23.8	1	0.000172922	0.353	-0.125003636	0.12622377750000005	-7.349466235	17	19	12	3UTR		0	0
hsa-miR-3680-3p	NM_022358	KCNK15	TTTTGCATGACCCTGGGAGTAGG#CCAGGCTCCAGGGTCACCCTGTAGGAG#((((((((((((((.(((((.((#))..))))))))))))...))))))).	1235	1262	1	-25.4	1	0.00087882	0.529	0.069977012	0.10907156500000006	-4.673024006	21	27	12	3UTR		0	0
hsa-miR-3680-3p	NM_022444	SLC13A1	TTTTGCATGACCCTGGGAGTAGG#CTGCAAGCTCCGCCTCCCAGGTTCACGCC#....((.(((.((((((((..((#.))..)))))))).))).)).	3302	3331	1	-23.5	0	0.004924377	0.412	3.1097230000000002	3.6626213075000003	-13.91502348	15	21	8	3UTR		0	0
hsa-miR-3680-3p	NM_022464	SIL1	TTTTGCATGACCCTGGGAGTAGG#CCTGGGCCCAGGAGTTGCAAGT#.((((((..((((((((..((((#))))..)))))).)))))))).	1760	1782	1	-22.5	1	0.000574036	0.412	0.203412	1.210840008	-7.163349425	18	22	8	3UTR		0	0
hsa-miR-3680-3p	NM_022469	GREM2	TTTTGCATGACCCTGGGAGTAGG#GCTCCTTCTGGGGTTATCGTAT#...(((((((((((((((((...#))))))...)))))))).))).	3088	3110	1	-20.7	0	0.000431765	0.603	0.21314886666666663	0.4780584775000001	-6.514540194	17	22	8	3UTR		0	0
hsa-miR-3680-3p	NM_022475	HHIP	TTTTGCATGACCCTGGGAGTAGG#TGTGCCCCAGGTGTCATTGCC#....(((((((((((((.(((.(#).))))))))).))))).)).	5043	5064	1	-23	0	0.000263319	0.618	1.0986528	0.6417620424999999	-9.546562469	17	21	9	3UTR		0	0
hsa-miR-3680-3p	NM_022491	SUDS3	TTTTGCATGACCCTGGGAGTAGG#CCAGGGTGTTTTCATTCATGCGGAT#.(((((((((((((((.......#)))))).........))))))))).	3841	3866	1	-20.6	1	0.003270279	0.603	0.5530121249999999	0.20386836375000003	-3.793324837	15	25	9	3UTR		0	0
hsa-miR-3680-3p	NM_022497	MRPS25	TTTTGCATGACCCTGGGAGTAGG#CCTGCTCTGCTGGTCAA#.......(((((...((((((((#))))))))...))))).	839	856	1	-20	0	0.002833389	0.529	-0.60258425	-0.669094053	-19.99166503	13	17	8	3UTR		0	0
hsa-miR-3680-3p	NM_022549	FEZ1	TTTTGCATGACCCTGGGAGTAGG#CTACTTTCTAGGGTCT#........((((((((((((((.#)))))).)))))))).	1091	1107	1	-21.5	0	0.0107794	0.603	0.18793542666666666	-0.00134731	-19.42387987	14	16	8	3UTR		0	0
hsa-miR-3680-3p	NM_022552	DNMT3A	TTTTGCATGACCCTGGGAGTAGG#CCTCCCCCGCTGGCCAATGCTAAGGTCTTCCCGGCTCCCAGGGTCAGGACAGAGT#((((((.(((((((((((((.((#.)).))))))))))))).).))))).	6133	6188	1	-32.5	0	2.226072e-06	0.412	0.12164091538461534	2.466068454	-5.481260981	21	26	13	3UTR		0	0
hsa-miR-3680-3p	NM_022731	NUCKS1	TTTTGCATGACCCTGGGAGTAGG#CCTACTTTGTGGTTTACTAGGAACATGCT#....(((((..((((((((((((#))))))).........)))))..))))).	2565	2594	1	-20.1	0	0.01104276	0.676	0.3262917809523809	0.247433945	-13.61384341	17	29	7	3UTR		0	0
hsa-miR-3680-3p	NM_022740	HIPK2	TTTTGCATGACCCTGGGAGTAGG#CCTATTCCCATGGTCGCTGGCT#....((.(((((.((((((((((#)))))))))).)))))...)).	12638	12660	1	-25.4	0	0.002868235	0.515	2.8715169000000005	4.880416365499999	-12.37937962	17	22	10	3UTR		0	1
hsa-miR-3680-3p	NM_022754	SFXN1	TTTTGCATGACCCTGGGAGTAGG#CTGCTGCCTGCCCCAGGTGTCCCGCT#....((..(((((((((.(((((#.))))))))))).)))..)).	3202	3228	1	-25.6	0	0.00070207	0.368	-0.7321106	-0.207146121	-13.40388393	16	21	11	3UTR		0	0
hsa-miR-3680-3p	NM_022755	IPPK	TTTTGCATGACCCTGGGAGTAGG#TCTACTCTCAGAGGTGCAAAAA#((((((...((((((((((((((#))))))))))).))))))))).	2940	2962	1	-24.6	0	0.000157842	0.676	4.320868533333334	3.634193971250001	-8.851285568	20	22	11	3UTR		0	0
hsa-miR-3680-3p	NM_022780	RMND5A	TTTTGCATGACCCTGGGAGTAGG#CCTCTCCAGGTAGTCTCGCAGGTTATGCAGC#..((((((((.((((.(((....#.))).)))))))))))).	4644	4675	1	-21	1	0.000805189	0.559	0.70775835	0.2799661400000002	-8.014824275	15	18	12	3UTR		0	0
hsa-miR-3680-3p	NM_022782	MPHOSPH9	TTTTGCATGACCCTGGGAGTAGG#CCTGCTCCCTTCTCAGCAAGGAGGGTGGCCTGTCTGACAGTGCAGT#..((((((.((((((((((((((#)))))))))............))))).)............))))).	5210	5256	1	-24.1	1	0.001620862	0.471	2.6875793846153853	1.3804345085000003	-6.013390378	20	46	9	3UTR		0	0
hsa-miR-3680-3p	NM_022896	LPIN3	TTTTGCATGACCCTGGGAGTAGG#CTGCTCCAGGCGTCAGTGTGGC#..((((((((((((.(((((((.#)))))))))).)))).))))).	2935	2957	1	-22.8	1	2.443795e-07	0.426	0	0	-5.69245028	19	22	10	3UTR		0	0
hsa-miR-3680-3p	NM_022978	SERF1B	TTTTGCATGACCCTGGGAGTAGG#TCTGCTCACTGCAACCTCCGCCTCCCGGGTTCAAGCGAT#..((((.(((.((((((((..((#.))..)))))))).))).)))).	950	989	1	-25	0	0.01034693	0.412	0.261763625	-0.06754015	-9.32546173	17	23	8	3UTR		0	0
hsa-miR-3680-3p	NM_023079	UBE2Z	TTTTGCATGACCCTGGGAGTAGG#CCGATCCCAGGGTGTGGGAGT#.(((.(((.(((((((((...((#))..)))))))))))).))).	1299	1320	1	-24.2	0	4.640565e-08	0.368	1.7488115555555555	1.117460439	-8.96875167	17	21	12	3UTR		0	0
hsa-miR-3680-3p	NM_023934	FUNDC2	TTTTGCATGACCCTGGGAGTAGG#TGCTCTTGGGGTGGGTGCT#....((((.((((((((((((..#))))))))))))..)))).	4261	4280	1	-22.9	0	3.298851e-05	0.559	-0.574521033	-0.011428835	-10.60295213	16	19	12	3UTR		0	0
hsa-miR-3680-3p	NM_024009	GJB3	TTTTGCATGACCCTGGGAGTAGG#CCTGCTCCCAGGGACTTGGGTGGATGCGC#...(((((..(((((((((((((#)))))))))))))..........))))).	2108	2137	1	-29.5	0	7.480174e-05	0.471	0.040716215	-0.029808771	-8.81343632	18	29	13	3UTR		0	0
hsa-miR-3680-3p	NM_024029	YIPF2	TTTTGCATGACCCTGGGAGTAGG#CTGCTGGCTCGGCCCGGCCGGCCTGGCTTCACAGAGGGTCTGCGGAT#.((((((.(((((((((((((((#.)))).)))).))..))))))))))).	1947	1994	1	-22.9	1	0.000319963	0.485	0.629469743	1.1171081046250002	-6.106959767	21	27	11	3UTR		0	1
hsa-miR-3680-3p	NM_024050	DDA1	TTTTGCATGACCCTGGGAGTAGG#TCTTTCCCAGGCTGGAGTGCAGT#..((((((..(((((((((.(((#)))))))))))..)..)))))).	1755	1778	1	-21.7	1	9.235482e-08	0.441	0.33883687272727275	0.041852681	-7.255896846	18	23	11	3UTR		0	0
hsa-miR-3680-3p	NM_024074	TMEM38A	TTTTGCATGACCCTGGGAGTAGG#TGCTCCTAGCCTCGTGCAGT#..((((((((..(((((((((..#)))))))))..)))))))).	1917	1937	1	-24.5	1	0.000135015	0.485	-0.424918733	-0.362206313	-11.1285785	17	20	9	3UTR		0	0
hsa-miR-3680-3p	NM_024090	ELOVL6	TTTTGCATGACCCTGGGAGTAGG#CCGCCTCCCAGGTTCCAGCAAT#..((((..((.((((((((..((#))..)))))))).))..)))).	4592	4614	1	-23.7	0	0.007366427	0.441	0.427075875	-0.114934266	-11.63909666	16	22	8	3UTR		0	1
hsa-miR-3680-3p	NM_024092	TMEM109	TTTTGCATGACCCTGGGAGTAGG#CTGCTTCGGGGCCATGCAGC#..(((((((.((((.(((((((.#))))))))))).))))))).	895	915	1	-25.1	1	1.041088e-05	0.382	0.9154895	-0.030175989	-6.934956748	18	20	11	3UTR		0	0
hsa-miR-3680-3p	NM_024096	DCTPP1	TTTTGCATGACCCTGGGAGTAGG#CCTGCAGGGCAGAGAGATCTGGTTTCTAGCAAATTCCCAGTAGGATGTCATGTAAGT#.((((((((((.((((((((...#.))))))))......)))))))))).	871	928	1	-21.5	1	0.009141626	0.544	2.5684624	3.113249153	-7.140128147	18	26	10	3UTR		0	0
hsa-miR-3680-3p	NM_024105	ALG12	TTTTGCATGACCCTGGGAGTAGG#CTATTCCAGGTGTTATGGTAAAGG#((((((((((((((.(((((((.#)))))))))).)))))).))))).	2409	2433	1	-21.6	1	0.01016986	0.5	-0.17798827	-0.3052851	-4.673024006	21	24	10	3UTR		0	0
hsa-miR-3680-3p	NM_024113	CSTPP1	TTTTGCATGACCCTGGGAGTAGG#CCTGCTCCCACCCAGCCCTTGGTGTGCC#....((((.(((.((((((((((#))))))))))..........))))))).	1075	1103	1	-22.1	0	7.480834e-05	0.324	0.0078865	0.8394516200000005	-11.89208274	17	28	10	3UTR		0	0
hsa-miR-3680-3p	NM_024300	CHCHD7	TTTTGCATGACCCTGGGAGTAGG#CCTTTTTGCTTGCTCTCAGTGCCATGCC#....(((((.(.(((((((((((#.))))))))))).).))))).	593	621	1	-23	0	0.00247212	0.471	3.2377002727272735	1.9012503925000002	-14.13587225	17	21	11	3UTR		0	0
hsa-miR-3680-3p	NM_024306	FA2H	TTTTGCATGACCCTGGGAGTAGG#CTGCTCCCAGGACGGTCT#........((((((((((((((.#)))))))))))...))).	2066	2084	1	-24	0	0.000913048	0.574	1.2983626470588234	2.2936657557500006	-19.42387987	14	18	11	3UTR		0	0
hsa-miR-3680-3p	NM_024511	HAUS3	TTTTGCATGACCCTGGGAGTAGG#CCGCCTCCCAGGTTCAAGTGAT#..((((.(((.((((((((..((#))..)))))))).))).)))).	3728	3750	1	-23	0	0.005814257	0.426	2.374332875	2.124343043	-9.32546173	17	22	8	3UTR		0	0
hsa-miR-3680-3p	NM_024544	MUL1	TTTTGCATGACCCTGGGAGTAGG#CCTGGGAGGATGCCGTGGCGTCTCCTCCCAGGAGCCAGATCAGTGCGAGT#.((((((((((((((((((.(((#.))).)))))))).).....))).)))))).	1413	1463	1	-22.3	1	0.01799673	0.441	1.459947808	2.7618372562499998	-3.793324837	21	31	8	3UTR		0	0
hsa-miR-3680-3p	NM_024569	MPZL1	TTTTGCATGACCCTGGGAGTAGG#CCTGCTTCTGGGCCTTTGCAC#...((((....((((((((((((#))))))))))))....)))).	3885	3906	1	-22.3	0	4.718536e-06	0.426	-0.1154899	-0.508682664	-13.95184572	16	21	12	3UTR		0	0
hsa-miR-3680-3p	NM_024577	SH3TC2	TTTTGCATGACCCTGGGAGTAGG#ACTCCTGGGTCCTGGGAAAT#((((.((.(((((.((((((...#))))))))))).)).)))).	17142	17162	1	-22.5	0	6.582637e-07	0.544	0.6613351166666668	0.054484933750000006	-11.22708647	17	20	11	3UTR		0	0
hsa-miR-3680-3p	NM_024585	ARMC7	TTTTGCATGACCCTGGGAGTAGG#CCTACCCCAGAAGTGTAT#...(((((....(((((.(((((#))))))))))..))))).	1735	1753	1	-19.5	0	0.009666064	0.426	-0.25718262	-0.353631115	-14.98501411	15	18	10	3UTR		0	0
hsa-miR-3680-3p	NM_024594	PANK3	TTTTGCATGACCCTGGGAGTAGG#TTGCTTTAGGGTCATGGCAT#...(((((((((((.(((((((.#)))))))))))))))).)).	6306	6326	1	-22	0	9.203935e-05	0.618	0.061108475	0.22650266974999994	-7.249989754	18	20	16	3UTR		0	1
hsa-miR-3680-3p	NM_024599	RHBDF2	TTTTGCATGACCCTGGGAGTAGG#CCTGCTCCCAGGGAGTGCT#....((((..(((((((((((((#))))))))))))).)))).	3470	3489	1	-33.6	0	3.646998e-06	0.324	0.060901138	-0.021797831	-11.8454586	17	19	13	3UTR		0	0
hsa-miR-3680-3p	NM_024603	BEND5	TTTTGCATGACCCTGGGAGTAGG#TCGGGTTCTGGGGTCAGCGGC#..((((.(((((((((((.(.((#)).).))))))))))))))).	1441	1462	1	-20.2	0	0.000151636	0.441	1.8506356363636365	2.966352262499999	-6.500687254	18	21	15	3UTR		0	0
hsa-miR-3680-3p	NM_024607	PPP1R3B	TTTTGCATGACCCTGGGAGTAGG#CCTCTCCCAGGTGGGTAAC#..((((.(.(.((((((((.(((#)))))))))))).))))).	3395	3414	1	-20.5	0	3.665738e-05	0.632	0	0	-10.38185139	17	19	12	3UTR		0	0
hsa-miR-3680-3p	NM_024627	RTL10	TTTTGCATGACCCTGGGAGTAGG#GCTCCTGGGGGTGTGTGAGT#.(((((((..((((((((((...#))))))))))..))))))).	4053	4073	1	-24.5	1	0.02295904	0.368	-0.17306629	-0.20039071	-6.092220964	17	20	10	3UTR		0	0
hsa-miR-3680-3p	NM_024709	C1orf115	TTTTGCATGACCCTGGGAGTAGG#CCCAGTGGTCAATCCTGCAGAGA#(((((((((((((((((......#))))).)))))....))))))).	672	695	1	-23.1	1	0.000273445	0.441	0.081785482	-0.327433583	-3.937574446	17	23	7	3UTR		0	0
hsa-miR-3680-3p	NM_024734	CLMN	TTTTGCATGACCCTGGGAGTAGG#CCTACACCCAGGCTGATGCT#....((((.(.((((((.(((((#))))).)))))).).)))).	6130	6150	1	-25.3	0	0.003761134	0.618	-0.349552078	0.084510447	-13.4277266	16	20	6	3UTR		0	0
hsa-miR-3680-3p	NM_024769	CLMP	TTTTGCATGACCCTGGGAGTAGG#TTCCCAGGCTCAGCAT#...(((.(((.((((((((....#)))))))).)))))).	2804	2820	1	-20.5	0	0.002581833	0.574	0.8323657250000001	0.47551739150000005	-10.8830012	14	16	8	3UTR		0	0
hsa-miR-3680-3p	NM_024770	METTL8	TTTTGCATGACCCTGGGAGTAGG#CCTACTCCAGTGTCATTGGCAAGT#.((((((((((.((.((((((((#)))))))))).)))))..))))).	9531	9555	1	-24	1	0.000115178	0.426	3.420240583333333	2.502724384	-7.875577707	20	24	10	3UTR		0	0
hsa-miR-3680-3p	NM_024809	TCTN2	TTTTGCATGACCCTGGGAGTAGG#CCCAGGGTGGTCTGTAAC#..((((((.((((((((......#)))))))).)..))))).	2707	2725	1	-20.2	1	1.979883e-05	0.412	-0.267190625	0.043995637500000004	-6.013390378	14	18	8	3UTR		0	0
hsa-miR-3680-3p	NM_024811	CPSF7	TTTTGCATGACCCTGGGAGTAGG#TCTAGGAGAGTGACTGGGTGTGCCAAAATATGCCCAGGGTCCTGCC#....(((.(((((((((.(((..#.))).))))))))).))).	2090	2136	1	-25	0	5.497143e-07	0.456	4.342812222222223	3.9191360024999997	-11.8601974	15	19	9	3UTR		0	0
hsa-miR-3680-3p	NM_024813	RPAP2	TTTTGCATGACCCTGGGAGTAGG#CCTACCTTACTGGGGTCATACAGC#..(((.((((((((((..(((((#)))))....)))))))))).))).	14360	14384	1	-22.6	0	0.00014751	0.5	-0.23525656	0.000850537	-6.857959481	18	24	10	3UTR		0	0
hsa-miR-3680-3p	NM_024824	ZC3H14	TTTTGCATGACCCTGGGAGTAGG#CCTGTGCCTCCCAGGTTCAAGCGAT#..((((.(((.((((((((((((#))))...)))))))).))).)))).	14058	14083	1	-25.7	0	6.259414e-05	0.426	-0.218962073	-0.231053816	-9.32546173	19	25	8	3UTR		0	1
hsa-miR-3680-3p	NM_024872	DOK3	TTTTGCATGACCCTGGGAGTAGG#CCTGCTCCTGGCGCCATCCTAGGAGCCAGCCACGCACGCAAGCGTCATGCC#....(((((((((((((((((((#))))))))))).)..............................))))))).	2281	2332	1	-24	0	0.000317656	0.324	0.015120234	0.45684335	-9.546562469	19	51	11	3UTR		0	0
hsa-miR-3680-3p	NM_024896	ERMP1	TTTTGCATGACCCTGGGAGTAGG#CTAGTCTCAGGGCTTGTGTAAT#..((((((((((((((((.(((.#))).)))))))).)))))))).	4846	4868	1	-25.7	1	0.01126384	0.588	3.1417095	3.6469976062500002	-4.957000719	19	22	8	3UTR		0	0
hsa-miR-3680-3p	NM_024902	DNAJC22	TTTTGCATGACCCTGGGAGTAGG#CCTACTCCTAGAAGCATACAAT#..(((.(((...(((((((((((#)))))))))))...))).))).	3201	3223	1	-21.9	0	0.000963831	0.559	0.091682536	0.143521755	-14.27204373	17	22	11	3UTR		0	0
hsa-miR-3680-3p	NM_024936	ZCCHC4	TTTTGCATGACCCTGGGAGTAGG#CTGCTTCCAGAGGTGTGCAC#...(((((.(((((((((((((.#)))))))))).)))))))).	1664	1684	1	-26.6	0	3.970661e-05	0.5	0.7616773785714285	0.982841129	-7.570929852	18	20	10	3UTR		0	0
hsa-miR-3680-3p	NM_025010	KLHL18	TTTTGCATGACCCTGGGAGTAGG#CCCACATTCGGATCCCAGGGTCCTGA#.....((.((((((((((...((#.))...)))))))))).)).	2581	2607	1	-23	0	1.297526e-05	0.353	0.7996648000000001	0.3917261525000001	-15.97923457	14	20	10	3UTR		0	0
hsa-miR-3680-3p	NM_025065	RPF1	TTTTGCATGACCCTGGGAGTAGG#CCTTGATTTTTATACCAGATTAACCTTGGATTCCCAGTGTCTGGCAC#...(((..(((.(((((((((((#.)))...)))))))).)))..))).	1397	1444	1	-23	0	3.285992e-05	0.588	0.20678696142857142	0.072458153	-13.71866497	17	25	8	3UTR		0	1
hsa-miR-3680-3p	NM_025098	MOGAT2	TTTTGCATGACCCTGGGAGTAGG#CTGCAGTCCAGGCATGTAGGC#.((((((((..((((((.((((.#))))..)))))))))))))).	2155	2176	1	-20.3	1	0.001399864	0.397	-0.260972862	-0.021448612	-7.860605781	18	21	14	3UTR		0	0
hsa-miR-3680-3p	NM_025140	CCDC92	TTTTGCATGACCCTGGGAGTAGG#CCTTTCCCAGGGCGGCAC#...(((.((.(((((((((.(((#))))))))))))))))).	1838	1856	1	-24.2	0	1.92255e-05	0.353	4.446954111111111	3.430051478	-9.300733197	17	18	17	3UTR		0	0
hsa-miR-3680-3p	NM_025153	ATP10B	TTTTGCATGACCCTGGGAGTAGG#CTGCTCTCAGGCAGCACATCTTGCAAAC#.((((((.((.(((((((((((.#))))))))))).......)).)))))).	5432	5460	1	-23.6	1	3.48006e-05	0.544	4.203797100000001	4.7087140537500005	-8.931734242	19	28	11	3UTR		0	0
hsa-miR-3680-3p	NM_025176	NINL	TTTTGCATGACCCTGGGAGTAGG#CCTTAGATTCCGTGGGTCATGA#.....((((((((..((((((((#)))...)))))..)))))))).	4298	4320	1	-22.4	0	0.000197239	0.485	1.079100181818182	0.929688969	-15.25788912	16	22	8	3UTR		0	0
hsa-miR-3680-3p	NM_025181	SLC35F5	TTTTGCATGACCCTGGGAGTAGG#ACTCCAGGGTATGCAAGGT#((((((((.(((((.(((((...#)))))))))))))))))).	5010	5029	1	-23.6	1	1.661953e-05	0.544	0.265834625	0.280560568	-5.729413665	18	19	18	3UTR		0	0
hsa-miR-3680-3p	NM_025203	WDCP	TTTTGCATGACCCTGGGAGTAGG#CCTATTTTTCTCCCAGTAGTCAGCT#....((.((((.(((((((((((#)))).....)))))))..)))))).	3085	3110	1	-20.5	0	0.03058821	0.618	4.437993312500001	2.202131089	-14.43705231	17	25	7	3UTR		0	0
hsa-miR-3680-3p	NM_025205	MED28	TTTTGCATGACCCTGGGAGTAGG#CCCAGGGATCATGCT#....(((((((((((((......#))))))).)))))).	6870	6885	1	-25.1	0	0.00019258	0.588	-0.420252264	0.043383102500000006	-9.546562469	13	15	7	3UTR		0	0
hsa-miR-3680-3p	NM_025211	GKAP1	TTTTGCATGACCCTGGGAGTAGG#CCTTTGAAGTCAACACAAAGTTTAAAACTTCCAGGATTTTGCAAAGT#(((((((.((.(((((((((...#.))))))))).)).))))))).	1538	1585	1	-22.9	1	0.004218606	0.676	0.7139458777777777	0.23453477499999997	-9.075983851	18	22	9	3UTR		0	0
hsa-miR-3680-3p	NM_025222	WDR82	TTTTGCATGACCCTGGGAGTAGG#CTTGCTTGCAGGAAGCCATGCAGT#..(((((((..((((.(((((((#))))))).))))....))))))).	1804	1828	1	-22.7	1	4.739244e-05	0.515	1.6295644285714286	1.1383262037500004	-9.257330743	18	24	7	3UTR		0	0
hsa-miR-3680-3p	NM_025237	SOST	TTTTGCATGACCCTGGGAGTAGG#GGTCCGAGGGTGGTGGGAGGG#((((.(((.(((((.(((.(...#).))).))))).))).)))).	1612	1633	1	-23.1	0	0.007279446	0.426	1.9723144000000001	1.203781286	-9.84845084	16	21	5	3UTR		0	1
hsa-miR-3680-3p	NM_025263	PRR3	TTTTGCATGACCCTGGGAGTAGG#TCTAACCTGGGGTCAAGTTTGGGTGACTGGTGCAGAGT#(((((((((((((((((..((((#)))).))))))))))...............))))))).	1096	1134	1	-21.6	1	0.000628389	0.471	0.337136275	0.3453604	-3.937574446	21	38	10	3UTR		0	0
hsa-miR-3680-3p	NM_030579	CYB5B	TTTTGCATGACCCTGGGAGTAGG#CTTACTCCCAAAGTACCTGCT#....(((.(((..((((((((((#))))))))))..)).).))).	698	719	1	-19.8	0	0.01710692	0.5	0.8477584	0.063125226	-16.49613132	16	21	10	3UTR		0	0
hsa-miR-3680-3p	NM_030613	ZFP2	TTTTGCATGACCCTGGGAGTAGG#CCTACTTCCACCAGGTTATGG#.....(((((((.((((((((((#))))))))))...))))))).	2287	2308	1	-24.5	0	0.00074872	0.603	-0.10022688	0.021612278	-14.95473026	17	21	10	3UTR		0	0
hsa-miR-3680-3p	NM_030627	CPEB4	TTTTGCATGACCCTGGGAGTAGG#CCCAGGGAAGTGCT#....((((..(((((((......#)))))))..)))).	4011	4025	1	-21.7	0	3.131546e-06	0.632	2.0570112857142857	1.639450183	-11.8454586	11	14	7	3UTR		0	0
hsa-miR-3680-3p	NM_030629	CMIP	TTTTGCATGACCCTGGGAGTAGG#GCTCCCAGCTCAAGGCAGGAA#((((((.(((..((((((((...#)))))))).)))..)))))).	2164	2185	1	-21.7	0	0.000612638	0.471	0.6987527499999999	3.123514404	-11.65283877	17	21	8	3UTR		0	0
hsa-miR-3680-3p	NM_030640	DUSP16	TTTTGCATGACCCTGGGAGTAGG#CCACTTCCAGAGTGTGGTCATGCC#....((((((((((((((((.((#)))))))))).....)))))))).	5131	5155	1	-25.5	0	0.000630166	0.588	5.300666666666667	4.3154080624999995	-9.546562469	18	24	10	3UTR		0	0
hsa-miR-3680-3p	NM_030650	LNPK	TTTTGCATGACCCTGGGAGTAGG#CTAAGACACAGGGTCATAGGGATAGCAGGC#.(((((((((((((((...(((.#)))...).))))))))).......))))).	6792	6822	1	-19.5	1	0.001280344	0.5	2.3478306956521733	2.7802048637500008	-3.793324837	18	30	9	3UTR		0	0
hsa-miR-3680-3p	NM_030761	WNT4	TTTTGCATGACCCTGGGAGTAGG#CCGAGTCCCTGGGGTCCCAGGTACCATAGGTACTGCAAGAT#(((((((.((((((((((.(.((#)).).)))).)))))).................))))))).	2711	2752	1	-22.3	1	0.014172	0.426	0.33339390909090905	2.3398949512500002	-6.251209375	20	41	7	3UTR		0	0
hsa-miR-3680-3p	NM_030768	ILKAP	TTTTGCATGACCCTGGGAGTAGG#ACTCCCATGGTTGTAAAT#.((((((..(((.(((((((...#))))))).))))))))).	1413	1431	1	-19.7	1	3.657317e-06	0.635	-0.068164857	0.209393839	-8.452480037	16	18	9	3UTR		0	0
hsa-miR-3680-3p	NM_030786	SYNC	TTTTGCATGACCCTGGGAGTAGG#TACTAAATAAAACCCATCAGCATGGGGTTATGTAGAAA#(((((((((((((((((......#.))))........))))))))))))).	2728	2766	1	-21.4	1	0.01736868	0.691	2.2486159480000003	2.303055386	-3.937574446	17	27	13	3UTR		0	0
hsa-miR-3680-3p	NM_030817	APOLD1	TTTTGCATGACCCTGGGAGTAGG#CCGACTCCTGGGTTCAAGCAAT#..((((.(((.(((((((((.((#)).))))))))).))).)))).	3215	3237	1	-24	0	0.02213641	0.426	-0.023606378	0.14815567124999998	-9.32546173	18	22	9	3UTR		0	0
hsa-miR-3680-3p	NM_030901	OR7A17	TTTTGCATGACCCTGGGAGTAGG#CTTCCTGGTCATGTAAAC#.(((((((((((..(((((....#))))).))))))))))).	1851	1869	1	-21.9	1	0.02620466	0.544	0	0	-5.939295368	16	18	11	3UTR		0	0
hsa-miR-3680-3p	NM_030905	OR2J2	TTTTGCATGACCCTGGGAGTAGG#TCTGTTGTCATTGTTTTTCCTAGGGTCTTAGCC#....((..(((((((((((....#.)))))))))))...)).	1171	1204	1	-20.6	0	0.002770508	0.588	0	0	-13.40388393	13	18	11	3UTR		0	0
hsa-miR-3680-3p	NM_030915	LBH	TTTTGCATGACCCTGGGAGTAGG#CCTGTGGACTCCCATGGGTCATACCAGCCAGCAT#...((((((((((((((((((((#)))....))))))).)))))))........))).	527	561	1	-25.4	0	0.004733215	0.485	0.073474739	2.497189833	-6.514540194	20	34	7	3UTR		0	0
hsa-miR-3680-3p	NM_030916	NECTIN4	TTTTGCATGACCCTGGGAGTAGG#CTACTTCCAAGGCATCTTCATGCAGGC#.(((((((((((.(((((((((.#))))))))).)).....))))))))).	2861	2888	1	-25.2	1	0.000220932	0.412	1.3447613125000002	2.0382209500000004	-5.08245545	20	27	9	3UTR		0	0
hsa-miR-3680-3p	NM_030930	UNC93B1	TTTTGCATGACCCTGGGAGTAGG#CCTATCCCCAGGGTCCGCCGAGAG#(((((...(((((((((.(((((#))))).)))))))))...))))).	2219	2243	1	-27.7	0	0.000126923	0.485	0.8441699177777777	-0.49887249	-9.695854671	19	24	9	3UTR		0	0
hsa-miR-3680-3p	NM_030940	ISCA1	TTTTGCATGACCCTGGGAGTAGG#TCTGCCCTCTGAGGCAGTCAGCGAAGG#((((((.(((((((.((((((((#)))))..))).)))..)))))))))).	1288	1315	1	-19.9	0	0.000260505	0.485	0.1004097	0.25617311749999994	-6.216710541	21	27	10	3UTR		0	0
hsa-miR-3680-3p	NM_030955	ADAMTS12	TTTTGCATGACCCTGGGAGTAGG#CTTGCTGCAGGGGCTGTATATGCAAAGA#(((((((((.((((.(.((((((#)))))).).)))).....))))))))).	5840	5868	1	-20.4	1	0.001423192	0.426	2.6776053888888884	2.7307562447500002	-5.915530475	20	28	9	3UTR		0	0
hsa-miR-3680-3p	NM_030958	SLCO5A1	TTTTGCATGACCCTGGGAGTAGG#TCTGGCTGCCAGGGAGTGTAAGGG#((((((((..((((((.((((((#)))).)).)))))).)))))))).	4579	4603	1	-24.4	1	0.000199041	0.544	-0.481905425	0.00078722	-6.236470573	20	24	8	3UTR		0	0
hsa-miR-3680-3p	NM_030964	SPRY4	TTTTGCATGACCCTGGGAGTAGG#CCTTGGTTCTCCCAGCTTGGTTGTGTAGC#..(((((((((((((((((....#.)))))))...)))))))))).	3716	3745	1	-23	1	0.001053763	0.529	0.7972346999999999	0.780331475	-4.957000719	17	22	10	3UTR		0	1
hsa-miR-3680-3p	NM_030981	RAB1B	TTTTGCATGACCCTGGGAGTAGG#CCTGGGCTGCCCCCTTGGGGTGCCCCCCGCTCCCAGGTTCCCCTCTGGTGTCATGTCAGGC#.(((((((((((((((((((.((#.)).)))))))))............)))))).)))).	1740	1801	1	-27.2	1	0.000357785	0.426	0.44733112500000016	1.1352369550000003	-3.793324837	21	37	9	3UTR		0	0
hsa-miR-3680-3p	NM_031412	GABARAPL1	TTTTGCATGACCCTGGGAGTAGG#TATTCCTGGGGTTTAATTGTTGTGCAGT#..(((((((((((((((((((..#)))))))))))))........)))))).	874	902	1	-23.2	1	0.007058472	0.588	-0.043748585	0.3772979537500001	-4.957000719	19	28	13	3UTR		0	0
hsa-miR-3680-3p	NM_031418	ANO3	TTTTGCATGACCCTGGGAGTAGG#CTATTCTCAGGAATTCTGTAT#...((((.((.(((((((((((.#)))))))))))...)))))).	5579	5600	1	-19.7	0	0.001623275	0.721	3.3839978181818187	1.9231936874999995	-11.6529496	17	21	11	3UTR		0	0
hsa-miR-3680-3p	NM_031435	THAP2	TTTTGCATGACCCTGGGAGTAGG#TCTTTACTAAGGAATGCCTCCCAAGGAAATGCAAAGG#((((((((..((.((((((....#.)))))).))..)))))))).	2534	2571	1	-22.5	1	0.02348181	0.574	0.657402214	0.29899453931250003	-7.525601185	16	21	8	3UTR		0	0
hsa-miR-3680-3p	NM_001142579	ZNF780A	TTTTGCATGACCCTGGGAGTAGG#TTGCTTCCTGCTGAATTGGGGTGTAGTAGGGGTTGTGCAGT#..((((((((((((((((((((.#))))))))....................)))))))))))).	1140	1181	1	-23.9	1	0.000591332	0.456	0	0	-4.957000719	20	41	12	3UTR		0	0
hsa-miR-3680-3p	NM_001142593	ITPK1	TTTTGCATGACCCTGGGAGTAGG#GCCTCCGGGGTCTTGCGC#...((((.(((((((((.((...#)).))))))))).)))).	3293	3311	1	-23.2	0	8.179287e-07	0.382	-0.043314678	-0.130353985	-8.828175123	15	18	9	3UTR		0	0
hsa-miR-3680-3p	NM_001142645	NEMP2	TTTTGCATGACCCTGGGAGTAGG#TCTGCTTCCAGGGCTCATA#......(((((((((((((((((#))))))))))))).)))).	5264	5283	1	-25.8	0	0.003641049	0.618	1.9167165833333337	1.2258342000000004	-15.5665584	17	19	13	3UTR		0	0
hsa-miR-3680-3p	NM_001142651	NEURL1B	TTTTGCATGACCCTGGGAGTAGG#CCTCACAGAACTCCCTGGGGTGGTGTAGAAA#((((((((.(((((((((((...#.)))))).))))).)))))))).	2341	2372	1	-29	1	0.000774059	0.485	0.5979317083333333	0.812353175	-4.993964104	19	23	8	3UTR		0	0
hsa-miR-3680-3p	NM_001142946	C11orf21	TTTTGCATGACCCTGGGAGTAGG#CTGCCCCCAGCAACGTGTGAAAT#(((((((((...(((((.((((.#)))).)))))...))))))))).	905	928	1	-21.6	1	0.000896898	0.485	0.6117224555555556	-0.183643654	-11.3516587	18	23	9	3UTR		0	0
hsa-miR-3680-3p	NM_001143826	MAPRE2	TTTTGCATGACCCTGGGAGTAGG#CTTGCCCCCATGTAGCCCATTTCCCAGGTTATGCT#....((((((.((((((((..((#.))..)))))))))))))).	1706	1741	1	-22.2	0	0.02760404	0.471	0.9977010000000002	1.067717155	-12.37133694	16	20	14	3UTR		0	0
hsa-miR-3680-3p	NM_001143888	BSDC1	TTTTGCATGACCCTGGGAGTAGG#CCCACGCTGGTCTGTCCCCATGCCTTCCCAGGGCTTCTTCATGTCGGAT#.((((((((((((((((((((((#.)).)))..)))))))).....))))).)))).	2005	2054	1	-24.1	1	0.000545909	0.412	4.440309922580644	3.477023033749999	-3.793324837	22	33	8	3UTR		0	0
hsa-miR-3680-3p	NM_001144822	CD58	TTTTGCATGACCCTGGGAGTAGG#ACTTCAGGAGCCAGGGTCAGAGCT#....((.(((((((((.......#.)))))))))..)).	1231	1255	1	-20.8	0	5.446626e-05	0.5	-0.403444859	-0.385287033	-11.090249	11	15	9	3UTR		0	0
hsa-miR-3680-3p	NM_001144869	LIPT2	TTTTGCATGACCCTGGGAGTAGG#CCTGGTTCCAGTTCTGGCTCTGTGGAAA#(((((((.((((((((((.((((#)))).))))))....)).))))))))).	1966	1994	1	-19.4	1	0.000818697	0.515	2.00735156	1.9589586349999992	-6.251209375	21	28	9	3UTR		0	0
hsa-miR-3680-3p	NM_001144878	IMPA1	TTTTGCATGACCCTGGGAGTAGG#TCTCGCTCTGTTGCCCAGGGTCTGTCTCTGACTGTGCTGTGGTGCAGT#..(((((((((((((((((((((#.)))))).)))))))))...................)))))).	2581	2629	1	-23.6	1	1.600014e-06	0.485	3.724197829268294	3.5596487100000003	-4.957000719	21	43	9	3UTR		0	0
hsa-miR-3680-3p	NM_001144900	MIEF2	TTTTGCATGACCCTGGGAGTAGG#AGTCCCTGGGGTCGATGCT#....((((((((((((((.(...#).)))).)))))).)))).	926	945	1	-22.8	0	0.001411421	0.338	0	0	-9.546562469	15	19	6	3UTR		0	0
hsa-miR-3680-3p	NM_001144936	ZFTA	TTTTGCATGACCCTGGGAGTAGG#CCATACCCCAGGGTTACTGAATCAGAAA#(((((((((((((((((.(((((#)).))))))))))))).))...))))).	4781	4809	1	-23.8	1	0.01095955	0.529	1.731704795238095	1.3927526250000004	-3.937574446	22	28	13	3UTR		0	0
hsa-miR-3680-3p	NM_001144952	SDK2	TTTTGCATGACCCTGGGAGTAGG#TCTGCTCCAAGGAGTGTTCTGCAAAAA#(((((((.((((((.((((((((#)))))))).)))...))).))))))).	8422	8449	1	-23.5	1	0.002491562	0.5	5.516695	4.781556187500002	-6.986658936	21	27	8	3UTR		0	0
hsa-miR-3680-3p	NM_001144990	NWD2	TTTTGCATGACCCTGGGAGTAGG#CCTAGTCTGCAGTGAACGGTCTAAAGGTGCAAAAT#((((((((((((((((((.((((#)))).))).))).....)))).....)))))))).	6026	6061	1	-20.9	1	0.006241922	0.603	1.251621668965517	1.1442140575000002	-3.937574446	22	35	8	3UTR		0	1
hsa-miR-3680-3p	NM_001144995	CCDC85C	TTTTGCATGACCCTGGGAGTAGG#CCACCCTTCCGGGGTCAGGCAGC#..((((.((((((((((((..((#))...)))))))))))).)))).	10290	10313	1	-26.7	0	1.13174e-06	0.368	2.2713192583333335	2.6362312250000004	-6.500687254	18	23	12	3UTR		0	0
hsa-miR-3680-3p	NM_001145004	GOLGA6L6	TTTTGCATGACCCTGGGAGTAGG#CTGCTCTTGTGGGGAGGCGAAT#.(((((.(..((((((((((((.#))))))))).)))..)))))).	3260	3282	1	-21.3	0	5.227536e-05	0.544	0.4072908846153847	0.944811858	-7.635907499	18	22	9	3UTR		0	0
hsa-miR-3680-3p	NM_001145078	ZNF805	TTTTGCATGACCCTGGGAGTAGG#CCTTTTTTCTAGGGTCAGTCTGCT#....(((((((((((((((.(((#)))..))))))))))))...))).	6164	6188	1	-22.7	0	0.000163219	0.559	-0.143256483	-0.181964558	-9.546562469	18	24	12	3UTR		0	0
hsa-miR-3680-3p	NM_001145095	HHLA1	TTTTGCATGACCCTGGGAGTAGG#GCCACCAGTGGTTAGCAGAT#.(((((.(((((((((..((...#))..)))).)))))))))).	4068	4088	1	-20.1	0	0.000255555	0.544	0.12382204	0.8313075868750001	-5.337011372	16	20	10	3UTR		0	1
hsa-miR-3680-3p	NM_001145106	FIBCD1	TTTTGCATGACCCTGGGAGTAGG#CCGGCAGGCCTGGGGTCTGCAGT#..(((((.(((((((((.((.((#)).))...)))))))))))))).	2340	2363	1	-23.2	0	1.41569e-08	0.309	4.195751244444445	2.824272293749999	-7.270635649	18	23	14	3UTR		0	0
hsa-miR-3680-3p	NM_001145118	GRID2IP	TTTTGCATGACCCTGGGAGTAGG#CCTGCTCCTAGTGGGTCCCTGTGAGGG#(((((((.(((((((((((((((#))))))))))..)))))..))))))).	4021	4048	1	-27.6	1	7.235716e-06	0.397	3.457980117647059	2.830092279	-6.251209375	22	27	10	3UTR		0	0
hsa-miR-3680-3p	NM_001145144	SLC1A5	TTTTGCATGACCCTGGGAGTAGG#GCTCTGGGGGTCTGCC#....(((.((((((.(((((...#))))).))))))))).	1198	1214	1	-23.8	0	6.916779e-06	0.382	4.727882395	4.0434111040000005	-12.59564696	14	16	9	3UTR		0	0
hsa-miR-3680-3p	NM_001145176	SHISA7	TTTTGCATGACCCTGGGAGTAGG#CCACACCCGGGGTCAAGTG#....((.((((((((((.((.((#)))).)))))))))).)).	3589	3608	1	-23.8	0	0.000434704	0.426	0.23077557999999998	0.064338045	-11.090249	16	19	10	3UTR		0	0
hsa-miR-3680-3p	NM_001145194	AKAIN1	TTTTGCATGACCCTGGGAGTAGG#CCTGCCCCTAGGGTGGATCTAAAGAAAGAAATCCTTTCATGTT#....(((((((((((((.(((((#))))).))))))).......................)))))).	2970	3013	1	-23.5	0	0.006319034	0.603	1.1830932777777774	0.165505329	-9.546562469	18	43	7	3UTR		0	0
hsa-miR-3680-3p	NM_001145204	SHISA9	TTTTGCATGACCCTGGGAGTAGG#CCTCTGAATAAACTTCATCAATTGAACTGGGCTCCTTGGGGTCTGCAGT#..(((((.((((((((((((...#.)))))).))))))))))).	4876	4925	1	-24.7	0	3.157534e-06	0.529	0.052057315384615395	0.02253748	-7.270635649	17	20	11	3UTR		0	0
hsa-miR-3680-3p	NM_001145272	ADAMDEC1	TTTTGCATGACCCTGGGAGTAGG#CTGTCCCAGGAATCTTGTGAAT#.((((((.((.(((((((.(((.#))))))))))..)).)))))).	1353	1375	1	-19.8	1	0.001908017	0.603	0.7513853342857144	1.6619548162500006	-8.931734242	18	22	10	3UTR		0	0
hsa-miR-3680-3p	NM_001145288	SLC17A8	TTTTGCATGACCCTGGGAGTAGG#TCATCTGCCAGGGTCAGTGCT#....((((((((((((.((....#.)).))))))))).))).	2480	2501	1	-24.9	0	0.000324041	0.5	0.057979	0.021716248750000014	-9.546562469	14	18	9	3UTR		0	0
hsa-miR-3680-3p	NM_001145291	PDE6B	TTTTGCATGACCCTGGGAGTAGG#CTGCAACCTCCACCTCCCAGGTTCAAGCGAT#..((((.(((.((((((((..((#.))..)))))))).))).)))).	2826	2857	1	-25.3	0	0.01270096	0.412	0.16340137499999996	0.001245483	-9.32546173	17	23	8	3UTR		0	0
hsa-miR-3680-3p	NM_001145347	ZNF576	TTTTGCATGACCCTGGGAGTAGG#TTTACAGCCTAAGACAGGGGTCTGCAAAC#.((((((.((((((.(...((((#.))))...).)))))))))))).	2522	2551	1	-21.9	1	0.000561747	0.5	0.11147203333333333	0.14965767189655169	-6.842409327	17	23	12	3UTR		0	0
hsa-miR-3680-3p	NM_001145408	NONO	TTTTGCATGACCCTGGGAGTAGG#CCTATCTTAGGTAGTCATGCT#....((((((((((((((.((((#)))))))))))..))))))).	2635	2656	1	-23	0	0.002661708	0.603	1.8335873750000002	1.931870268	-9.546562469	18	21	11	3UTR		0	0
hsa-miR-3680-3p	NM_001145414	CHM	TTTTGCATGACCCTGGGAGTAGG#CTATTTCCAGTGTATCATGTT#....((((((.(((((((((((.#)))))))))).)..)))))).	1414	1435	1	-19.6	0	0.000522782	0.647	0.1190177	0.10239661500000002	-12.37133694	17	21	10	3UTR		0	0
hsa-miR-3680-3p	NM_001145417	MSL2	TTTTGCATGACCCTGGGAGTAGG#CCTACTCCTGGTAGGGAAATAGCT#....((((..(((((((((((((#)))))))))...))))..)).)).	1684	1708	1	-22.1	0	0.000118437	0.559	2.28621825	2.1466060875000004	-11.8454586	17	24	9	3UTR		0	0
hsa-miR-3680-3p	NM_001145511	NFIA	TTTTGCATGACCCTGGGAGTAGG#TTTGCTACCTGGGGTGTGTAGAC#.(((((((.((((((((((((((#)))))).))))))))))))))).	5698	5721	1	-23	1	0.000167625	0.529	1.2061130466666667	0.6998411600000001	-4.849714496	21	23	15	3UTR		0	0
hsa-miR-3680-3p	NM_001145524	YPEL3	TTTTGCATGACCCTGGGAGTAGG#TCTGCTCTCCTGGTCCCAGTGCAC#...(((((((((..(((((((((#)))))))))..))))...))))).	811	835	1	-22.6	0	0.000550516	0.412	4.228913333333334	1.7794640075000003	-8.660510724	18	24	9	3UTR		0	0
hsa-miR-3680-3p	NM_001145536	C17orf107	TTTTGCATGACCCTGGGAGTAGG#CCGGCTTCCTGGGTCATAGTT#....(((((((((.((((((.((#)).)))))).))))))).)).	2956	2977	1	-23.5	0	0.001810389	0.456	2.40230988	0.9148861699999999	-10.40340239	17	21	7	3UTR		0	0
hsa-miR-3680-3p	NM_001145546	GALP	TTTTGCATGACCCTGGGAGTAGG#CCTACTCCCACCCTCCACAGCCCTCCAAGAGGAATGTGATGGAGAC#.(((.(((.((((((((((((((#))))))))))....................))...)).))).))).	271	317	1	-21.5	0	0.000246125	0.456	0.1412172405405406	0.234283498	-8.96875167	20	46	10	3UTR		0	0
hsa-miR-3680-3p	NM_001145775	FKBP5	TTTTGCATGACCCTGGGAGTAGG#ACTCCTCTATCATGCAAAAA#((((((((((....((((((...#))))))...)))))))))).	2755	2775	1	-20.3	1	0.151145	0.75	3.3654020000000004	3.983906518750001	-12.25512276	16	20	10	3UTR		0	0
hsa-miR-3680-3p	NM_001145855	SH3BP2	TTTTGCATGACCCTGGGAGTAGG#CCTGGCTCCCAGGGCTAGGGTTAGGGCTCTGGAGGTGCT#....((((..(((((((((((((#)))).)))))))))....................)))).	4692	4731	1	-24.9	0	1.66357e-05	0.368	-0.050019279	-0.224139547	-11.8454586	17	39	9	3UTR		0	0
hsa-miR-3680-3p	NM_001146076	RPAP3	TTTTGCATGACCCTGGGAGTAGG#TTTAGTTGCAGGGTATGTAT#...(((((.((((((.((.((((#)))).)).))))))))))).	2384	2404	1	-18.7	0	0.01156888	0.735	3.3021083333333334	2.9457877312499994	-7.803978932	17	20	11	3UTR		0	0
hsa-miR-3680-3p	NM_001146210	SPDYE6	TTTTGCATGACCCTGGGAGTAGG#CCCAGGGGAGATGTGGAT#.(((((((..(((((((......#)))))))...))))))).	1684	1702	1	-20.5	1	0.000375885	0.515	-0.136465857	-0.08934228	-6.092220964	14	18	7	3UTR		0	0
hsa-miR-3680-3p	NM_001146226	KRT72	TTTTGCATGACCCTGGGAGTAGG#CCTCTCCCTGTTGTCCTCAAGGTGTGATGCT#....((((.((((((((((.(((#))))))))...........))).)).)))).	1546	1577	1	-21.1	0	0.002148679	0.456	-0.208349736	-0.15562637	-10.60295213	17	31	8	3UTR		0	0
hsa-miR-3680-3p	NM_001159651	BOD1	TTTTGCATGACCCTGGGAGTAGG#CTGTCTCTCAGAGTTTGCAAAC#.((((((.(((.(((((((..((#))..))))))).))))))))).	1027	1049	1	-20.1	1	0.06441523	0.618	0.041800428571428606	0.053923721	-9.453763076	18	22	9	3UTR	MIRT611409	0	0
hsa-miR-3680-3p	NM_001159920	FLT1	TTTTGCATGACCCTGGGAGTAGG#TCTAAAATGGGCCCCAGGGGTGCAAGAT#((((((((..(((((((.((...#.))))))))))))))))).	2934	2962	1	-24.5	1	8.368206e-05	0.544	2.364853625	1.151390438	-6.236470573	17	19	17	3UTR		0	1
hsa-miR-3680-3p	NM_001159996	NRG1	TTTTGCATGACCCTGGGAGTAGG#TCTCATTCCCATAGTTATGCT#....(((((((..((((((((((#))).)))))))..))))))).	5384	5405	1	-20.2	0	0.09889861	0.588	3.9696498181818174	2.866592313	-14.18249639	17	21	7	3UTR		0	1
hsa-miR-3680-3p	NM_001160264	FEZF1	TTTTGCATGACCCTGGGAGTAGG#TCTGCAGACCCCAGGGCATGTT#....(((((.(((((((.(((((#)))))....)))))))))))).	1432	1454	1	-23.5	0	0.004332438	0.353	3.5186395	2.7466712287499995	-10.78906894	17	22	12	3UTR		0	0
hsa-miR-3680-3p	NM_001160300	PANX2	TTTTGCATGACCCTGGGAGTAGG#CCTCAGCCATGGAGACCATGTCATGCAGAAT#((((((((((((((((..(.(((#))))..))).)).......))))))))))).	2889	2920	1	-20.9	1	0.003705661	0.559	0.7196271333333332	0.7992072217307693	-3.937574446	20	31	11	3UTR		0	0
hsa-miR-3680-3p	NM_001160325	OR6P1	TTTTGCATGACCCTGGGAGTAGG#CCTTCTTTGAATCTCAGGGGCATGTAAAGC#(((((((((.((((((((.....#.)))))))).))))))))).	1864	1894	1	-23.7	1	0.000655028	0.559	0	0	-5.180080915	17	20	9	3UTR		0	0
hsa-miR-3680-3p	NM_001163120	RDM1	TTTTGCATGACCCTGGGAGTAGG#TCTGAATATCCCAAGGCGAGGTCATGTAAC#..((((((((((((((((.....#.)))))....).)))))))))).	551	581	1	-20.5	1	0.000621468	0.5	1.3892442095238096	1.1306757625000001	-4.957000719	16	23	10	3UTR		0	0
hsa-miR-3680-3p	NM_001163150	ETV1	TTTTGCATGACCCTGGGAGTAGG#TCTGCTTCCATGGTCAC#.......(((((.((((((((((#)))))))))).))))).	4649	4666	1	-21.7	0	0.06793954	0.603	4.3791582799999995	2.5342335749999996	-18.39937555	15	17	10	3UTR		0	0
hsa-miR-3680-3p	NM_001163264	PCYT1B	TTTTGCATGACCCTGGGAGTAGG#CCTGCTCCCAGGCAGAGACCGGGTTGCAC#...((((...(((((((((((((#))))))))))))........)...)))).	3822	3851	1	-25.4	0	0.00032109	0.426	0.6257242190476191	0.695174493	-11.12707125	17	29	12	3UTR		0	0
hsa-miR-3680-3p	NM_001163545	SYNRG	TTTTGCATGACCCTGGGAGTAGG#TATTTTCAGGGTCTGTT#....(((.(((((((((((((..#)))))))))))))))).	7835	7852	1	-21.1	0	0.000288854	0.691	2.1877742307692305	0.925094768	-11.8601974	16	17	16	3UTR		0	0
hsa-miR-3680-3p	NM_001163925	LRTM2	TTTTGCATGACCCTGGGAGTAGG#CCTAGGTGTCATGCT#....(((((((((((((......#)))))).))))))).	3203	3218	1	-22.8	0	0.001884037	0.426	0.5058260714285715	-0.239446637	-9.546562469	13	15	7	3UTR		0	0
hsa-miR-3680-3p	NM_001164178	ENTPD1	TTTTGCATGACCCTGGGAGTAGG#CCTCCCCCTGGGTCCTGTGGGAA#(((((((.(((((.(((.(.(((#)))).))).))))).))))))).	11135	11158	1	-22.7	1	8.541917e-05	0.529	-0.009172	0.18160487374999995	-7.108049293	19	23	7	3UTR		0	1
hsa-miR-3680-3p	NM_001164283	TRAF3IP2	TTTTGCATGACCCTGGGAGTAGG#CCTCTGGCCCCCAGGAAACCTGTTGTGCAGAGC#(((((((((((((((((.(((((#)))...)).))))))......))))))))))).	524	557	1	-23.7	1	0.000155491	0.353	-0.145768435	0.021623178	-3.937574446	22	33	11	3UTR		0	0
hsa-miR-3680-3p	NM_001164479	C5orf63	TTTTGCATGACCCTGGGAGTAGG#CCTACTCTCAGAGTCTTGCAT#...((((.(((.(((((((((((#))))))))))).))).)))).	2419	2440	1	-28.5	0	0.000100644	0.618	0.0256788	0.006143558	-12.17497843	18	21	11	3UTR		0	0
hsa-miR-3680-3p	NM_001164674	SUMF1	TTTTGCATGACCCTGGGAGTAGG#TTGCTGACCTGGGTCAGTGCAT#...((((((((((.((.(((((.#)))))..)).)))))).)))).	1230	1252	1	-21.9	0	0.000544469	0.485	4.998802727272728	4.212418255	-7.371380111	17	22	6	3UTR		0	0
hsa-miR-3680-3p	NM_001164721	PTAFR	TTTTGCATGACCCTGGGAGTAGG#CCTACCTCTTAGGGTCATT#......(((((((((((((((((#))))).)))))))))))).	3424	3443	1	-25.7	0	0.002152741	0.529	3.086997855555556	1.89707685	-15.5665584	17	19	12	3UTR		0	0
hsa-miR-3680-3p	NM_001164781	ATXN3	TTTTGCATGACCCTGGGAGTAGG#CTACAACTTCCACCTCCCGGGTTCAAGCAAT#..((((.(((.((((((((..((#.))..)))))))).))).)))).	3026	3057	1	-24.9	0	0.002657238	0.426	2.7490912499999998	1.368321771	-9.32546173	17	23	8	3UTR		0	0
hsa-miR-3680-3p	NM_001164811	PET117	TTTTGCATGACCCTGGGAGTAGG#CTGCTTTCAGGGTCCCTTATATCTGAATAAAGGAGTGTGGGCAGAC#.(((((..((((((((((((((.#))))))))))))))..........................))))).	485	531	1	-25.4	0	5.995367e-06	0.529	-0.348827464	0.000808025	-7.650646301	19	46	14	3UTR		0	0
hsa-miR-3680-3p	NM_001164816	ACIN1	TTTTGCATGACCCTGGGAGTAGG#CCTGAGTCCCAGGGCCCCTGCAGT#..(((((.(.((((((((.((((#))))..)))))))))...))))).	2278	2302	1	-24.4	0	4.625753e-05	0.397	3.0673087500000005	2.443257033	-8.513142117	18	24	9	3UTR		0	0
hsa-miR-3680-3p	NM_001164829	C1orf210	TTTTGCATGACCCTGGGAGTAGG#CCGCCTCCTGGGTTCAAGCGAT#..((((.(((.((((((((..((#))..)))))))).))).)))).	1055	1077	1	-22	0	0.002691054	0.412	2.461715625	2.182995111	-9.32546173	17	22	8	3UTR		0	0
hsa-miR-3680-3p	NM_001166012	ZSCAN30	TTTTGCATGACCCTGGGAGTAGG#CCTCTTTGTGTCCAGAGGTTGTGCAGT#..(((((((((((((((((.(((#)))))).....)))).)))))))))).	3925	3952	1	-22	1	0.02804076	0.515	0.064633635	-0.046689513	-4.957000719	20	27	10	3UTR		0	0
hsa-miR-3680-3p	NM_001166104	NR3C2	TTTTGCATGACCCTGGGAGTAGG#CTTTTCTCCAGGGTTCACCATGCAGGC#.((((((((((((((((((.((.#)).))).)))))))....)))))))).	4776	4803	1	-24.5	1	0.00257267	0.588	3.1481755086956515	2.931503551	-3.793324837	20	27	8	3UTR		0	1
hsa-miR-3680-3p	NM_001166109	PALLD	TTTTGCATGACCCTGGGAGTAGG#CCCAGGGCCAGCT#....((.((.(((((((......#))))))).)))).	3874	3887	1	-18.9	0	0.000442517	0.441	0.17125529999999997	0.331959095	-12.33275547	11	13	7	3UTR		0	1
hsa-miR-3680-3p	NM_001166305	TMEM44	TTTTGCATGACCCTGGGAGTAGG#GCTCAGAGCCCAGGGTCAGGAGT#..((.(.((((((((((......#.))))))))))).)).	1655	1678	1	-21.7	0	0.00154784	0.441	-0.1137332	0.7279901999999999	-10.61972443	13	16	11	3UTR		0	0
hsa-miR-3680-3p	NM_001166339	SPDYE2B	TTTTGCATGACCCTGGGAGTAGG#CCCAGGGGAGATGTGGAT#.(((((((..(((((((......#)))))))...))))))).	1743	1761	1	-20.5	1	0.000307165	0.5	0.11203957142857143	0.055286171250000044	-6.092220964	14	18	7	3UTR		0	0
hsa-miR-3680-3p	NM_001166340	SENP8	TTTTGCATGACCCTGGGAGTAGG#TCCAGGGTCTGTCAGAT#.((((((.(((((((((......#))))))))))).)))).	3972	3989	1	-20.7	1	0.001743905	0.618	0	0	-6.106959767	15	17	11	3UTR		0	0
hsa-miR-3680-3p	NM_001166356	SHMT2	TTTTGCATGACCCTGGGAGTAGG#ACCCCCGGGGCTGCAGC#..(((((.(.(((((((.((...#)).))))))))))))).	2019	2036	1	-21	0	7.312964e-06	0.368	1.234042	0.876705394	-8.513142117	15	17	13	3UTR		0	0
hsa-miR-3680-3p	NM_001166462	MPP1	TTTTGCATGACCCTGGGAGTAGG#CTGCTAATCAAGGGTGATGCAC#...(((((.(((((((.(((((.#)))))..))).)))).))))).	1924	1946	1	-22.6	0	0.003952374	0.559	1.2183335375000002	1.971830664	-7.570929852	17	22	5	3UTR		0	0
hsa-miR-3680-3p	NM_001166702	FAM104B	TTTTGCATGACCCTGGGAGTAGG#TGTATTTCCAGGGAGAATGTT#....((((..(((((((((((.(#).)))))))))))...)))).	1173	1194	1	-19.8	0	0.000115998	0.647	-0.725085791	0.046610784	-11.8454586	16	21	11	3UTR		0	1
hsa-miR-3680-3p	NM_001167970	TRMT2B	TTTTGCATGACCCTGGGAGTAGG#CTGCAACCTCCGCCTCCCGGGTTCAAGTGAT#..((((.(((.((((((((..((#.))..)))))))).))).)))).	2149	2180	1	-22.4	0	0.001379288	0.412	2.6897168750000002	1.9142452425000003	-9.32546173	17	23	8	3UTR		0	0
hsa-miR-3680-3p	NM_001168237	ABL2	TTTTGCATGACCCTGGGAGTAGG#CTACCTCAGGGTTGTTGTAAGGA#(((((((((((((((((.((((.#))))))))))))))).)))))).	7018	7041	1	-25.4	1	0.004262977	0.691	0.3569608111111111	0.5845415237499999	-3.937574446	21	23	15	3UTR		0	0
hsa-miR-3680-3p	NM_001168335	ME2	TTTTGCATGACCCTGGGAGTAGG#GCTCCCAGGTGATGCC#....((((.(.(((((((((...#)))))))))).)))).	5413	5429	1	-23.7	0	0.000700637	0.5	0.14321283333333332	-0.079678208	-13.4277266	14	16	10	3UTR		0	0
hsa-miR-3680-3p	NM_001168374	KIAA0319	TTTTGCATGACCCTGGGAGTAGG#TTCCCAGAGGTCATGGCCAAGAA#(((((((((((((((((((....#))))))).)))))))..))))).	5785	5808	1	-24.9	1	0.000114438	0.574	1.0913817736363634	0.563966201	-3.937574446	19	23	7	3UTR		0	0
hsa-miR-3680-3p	NM_001168474	TAF7L	TTTTGCATGACCCTGGGAGTAGG#TGCTCACAGTTTGTAGTCATGTAGAAA#(((((((((((.(((.(((((..#))))).)))......))))))))))).	1386	1413	1	-19.3	1	0.01511787	0.691	0.9724545454545453	1.618467963	-7.517426836	19	27	11	3UTR		0	0
hsa-miR-3680-3p	NM_001168683	TXLNG	TTTTGCATGACCCTGGGAGTAGG#ACTCCTAGTGTTGGGTCAGAAGCAT#...(((.(((((((((((((...#))))))).....))))))...))).	1687	1712	1	-20.8	0	0.000437257	0.706	0.3066453888888889	0.36835711625000006	-8.058226729	16	25	7	3UTR		0	0
hsa-miR-3680-3p	NM_001170628	AFF2	TTTTGCATGACCCTGGGAGTAGG#CCTCACCTGGGGTTCTCTGTGTGCAAAGC#(((((((((((((((((.(.(((#)))).)))))))))......)))))))).	3708	3737	1	-22.3	1	0.01625537	0.559	0	0	-3.937574446	21	29	9	3UTR		0	1
hsa-miR-3680-3p	NM_001170629	CHD8	TTTTGCATGACCCTGGGAGTAGG#TTGCTCCCAATTATGAGAGGATTGGGTGGGCAGGGG#((((((.(.(((((((((((((.#)))))))))..............)))).))))))).	8204	8240	1	-22.9	0	0.000108609	0.544	2.371834925925925	2.1681590487499998	-6.537650639	20	36	9	3UTR		0	0
hsa-miR-3680-3p	NM_001170931	FOXO4	TTTTGCATGACCCTGGGAGTAGG#CCTACGGACCAGGTATAGAGAAAGGTCTATGCAGAAA#((((((((((((((((..(((((#)))))...)))))...........))).)))))))).	2795	2832	1	-25	1	0.02667804	0.574	0.049615735714285715	0.25535429000000015	-3.937574446	21	37	8	3UTR		0	0
hsa-miR-3680-3p	NM_001171137	STRBP	TTTTGCATGACCCTGGGAGTAGG#CCTTCTTCACTCTGTAAGATATTGTGTTCACTCCCTGGCTTTTTTCATGCAGAT#.(((((((((.((.((((((...#.)))))).))......))))))))).	3348	3402	1	-22	1	0.01029894	0.632	2.3497148888888884	2.4420746978750008	-7.47493923	17	26	9	3UTR		0	1
hsa-miR-3680-3p	NM_001171661	CYB5R3	TTTTGCATGACCCTGGGAGTAGG#CCTACCCCAGGGCCCTGGCC#....((..(.(((((((.(((((#))))))))))))..)..)).	1571	1591	1	-24.1	0	8.355522e-06	0.294	0	0	-14.6463904	15	20	12	3UTR		0	0
hsa-miR-3680-3p	NM_001171904	DCAF1	TTTTGCATGACCCTGGGAGTAGG#ACTCTCCAGGGGCAGGTAAAGC#((((((.((.((((((((((...#)))).)))))).)).)))))).	4762	4784	1	-22.7	0	0.00049154	0.5	5.123186907272728	5.152176549749998	-6.723767449	18	22	6	3UTR		0	0
hsa-miR-3680-3p	NM_001171905	NUDT16	TTTTGCATGACCCTGGGAGTAGG#ACCCCCAGGCATGCAAAT#.((((((((..((((((.((...#)).)))))))))))))).	718	736	1	-22.2	1	9.822243e-06	0.544	-0.55587225	-0.145306885	-7.860605781	16	18	14	3UTR		0	0
hsa-miR-3680-3p	NM_001172173	CSRNP3	TTTTGCATGACCCTGGGAGTAGG#CCTGCTTTCTCAGGGGTCAGGAAAAT#((((.(.((((((((((((((((#)))))))))...)))))))).)))).	10014	10040	1	-24.4	0	0.000409335	0.618	0	0	-9.600298156	21	26	9	3UTR		0	0
hsa-miR-3680-3p	NM_001172430	AMPD3	TTTTGCATGACCCTGGGAGTAGG#TCTACTATGATGACTTCAGAAGATACAATGGTCCCAGGGGCCAAGTAGAAA#((((((.((.((((((((.((..#.)).))))))))..)).)))))).	3686	3737	1	-24.1	0	0.04959902	0.632	-0.405753163	0.27224856124999997	-6.723767449	18	24	8	3UTR		0	0
hsa-miR-3680-3p	NM_001172644	TK2	TTTTGCATGACCCTGGGAGTAGG#CCGCTCCCAGGCCCCTGTGAGTGTGGGCACCTGTGCATGCAAT#..((((((((((((((((((.((#))))))))))).....................)).))))))).	2150	2193	1	-25	1	0.000125824	0.368	-0.034772338	0.11705251825000001	-4.957000719	20	43	11	3UTR		0	0
hsa-miR-3680-3p	NM_001172895	CAV1	TTTTGCATGACCCTGGGAGTAGG#CTTAGTCCCTCATGCAAAT#.(((((((((....((((.((((#)))).))))))))))))).	3056	3075	1	-20.8	1	0.02657234	0.632	0.6675445555555556	2.4214290625000006	-12.11087315	17	19	13	3UTR		0	0
hsa-miR-3680-3p	NM_001173513	TXNRD3	TTTTGCATGACCCTGGGAGTAGG#CTGCTCTGTTACTCAGGGACCAGTGCAGGGC#((((((((..((((((((((((.#)))))))......)))))....)))))))).	2048	2079	1	-23	1	0.002998927	0.5	4.951961666666667	4.317107258	-6.236470573	20	31	8	3UTR		0	0
hsa-miR-3680-3p	NM_001174072	SERINC5	TTTTGCATGACCCTGGGAGTAGG#CCTTCTGCCGGTTGGTCTGATGCAAGAG#((((((((((((((((.((.(((#))).)).))))..))))..)))))))).	3917	3945	1	-24	1	8.194892e-05	0.544	0.27474859799999996	-0.002373395	-3.937574446	21	28	8	3UTR		0	1
hsa-miR-3680-3p	NM_001177478	HDX	TTTTGCATGACCCTGGGAGTAGG#CCTTCAAGTCTCTCCTAGGGTCTGCT#....(((.(((((((((((.(((#.))))))))))))))))).	3969	3995	1	-27	0	0.001081123	0.618	0.6506661818181819	1.466887033	-11.8601974	17	19	17	3UTR		0	0
hsa-miR-3680-3p	NM_001177563	PPP2R1B	TTTTGCATGACCCTGGGAGTAGG#CTCAGGGTTAATGTAGT#..(((((((((((((((......#)))))))))).))))).	2006	2023	1	-19.5	1	0.03231807	0.632	0.12061999375000002	0.40636090750000003	-4.957000719	15	17	10	3UTR		0	0
hsa-miR-3680-3p	NM_001177984	SCN8A	TTTTGCATGACCCTGGGAGTAGG#CTTGCTTCTGGGGTTTGTGAT#..(((((.(((((((((((((((#)))))))))))))))))))).	11195	11216	1	-23.7	0	0.000346395	0.632	1.5772083333333333	1.296973398	-7.270635649	20	21	20	3UTR		0	1
hsa-miR-3680-3p	NM_001178065	CASR	TTTTGCATGACCCTGGGAGTAGG#GCTTCCAGGGTACCAGAGA#(((((....(((((((((((...#)))))))))))..))))).	6424	6443	1	-21.6	0	0.000338695	0.529	0.034200345	-0.011243533	-10.75224433	16	19	11	3UTR		0	0
hsa-miR-3680-3p	NM_001178091	BCAT1	TTTTGCATGACCCTGGGAGTAGG#CTCATTCTCAGGGTTAAGAAAGGAATGTAAAT#.(((((((((((((((((((.((#)).)))))))))))).........))))))).	7049	7081	1	-21.4	1	0.002361545	0.691	0.11081769499999998	0.183682615	-3.793324837	21	32	12	3UTR		0	0
hsa-miR-3680-3p	NM_001178099	ZNF182	TTTTGCATGACCCTGGGAGTAGG#CCTACTCCTGGGTAGACAAC#..(((....((((.(((((((((#)))))))))))))...))).	3232	3252	1	-21.7	0	0.00014785	0.618	0.019087111111111128	0.5925746562500002	-12.62851052	16	20	13	3UTR		0	0
hsa-miR-3680-3p	NM_001178111	SCAMP5	TTTTGCATGACCCTGGGAGTAGG#CCTGGGTACCTGACCCCCAGGGGATGAAAATGCAAGGA#((((((((..(((((((.(((((#.)))).).))))))).......)))))))).	1775	1813	1	-25.5	1	0.1060351	0.456	0.3450157	0.003236678	-6.236470573	20	31	8	3UTR		0	0
hsa-miR-3680-3p	NM_001183	ATP6AP1	TTTTGCATGACCCTGGGAGTAGG#TCTGCGTAGATGCTAGACCAACCAGCTTCCCAGGGTTCGTCGCT#....((((((((((((((((.((#.)).))).)))))))).))).)).	1629	1673	1	-24.6	0	7.129099e-05	0.456	-0.115833058	0.077373739	-9.546562469	18	24	8	3UTR		0	0
hsa-miR-3680-3p	NM_001184938	EPB41L5	TTTTGCATGACCCTGGGAGTAGG#CTCTTAGGCTTTGGGACTCTTTGTCATGCAAGT#.((((((((((((((((((....#))))))))..............)))))))))).	2140	2173	1	-21.7	1	0.006793421	0.618	0.6209151293749999	1.1730856944999999	-3.793324837	18	33	10	3UTR		0	0
hsa-miR-3680-3p	NM_001185085	ATP12A	TTTTGCATGACCCTGGGAGTAGG#CCTGAGAAGGTATGTTTTCATGGTCTCCTTGCTCGAAAAAGGCCAACTCACCCGAGGGTCTGCAGGAG#(((((((.((((((((((((.((#.)).)))).))..))))))))))))).	3895	3963	1	-26.3	1	0.000686747	0.441	0	0	-6.251209375	21	27	13	3UTR		0	0
hsa-miR-3680-3p	NM_001190839	MGP	TTTTGCATGACCCTGGGAGTAGG#CTGCAGTGAGGGTCAAAGGAGAG#((((...(((((((.(..((((.#))))..).)))))))...)))).	627	650	1	-19	0	0.003414373	0.618	0.19993284000000006	-0.077764696	-12.23670648	16	23	7	3UTR		0	0
hsa-miR-3680-3p	NM_001190881	ORC4	TTTTGCATGACCCTGGGAGTAGG#CCTAAGTGTGTAACAGGCTATATACATATCATCAGGGTCTGTGTAAGT#.(((((((((((((((((.....#.)).)))))))).))))))).	2067	2115	1	-20	1	0.000157942	0.632	0.075315	0.14532228249999993	-3.793324837	17	21	8	3UTR		0	0
hsa-miR-3680-3p	NM_001190956	ADAM18	TTTTGCATGACCCTGGGAGTAGG#CTTGGAGCTCAAAGCACTTCTTGGGTCTGTAAAT#.((((((.(((((.((((((...#.)))))).))))))))))).	1221	1255	1	-21.5	1	0.01422867	0.632	0.7245206666666667	0.079500691	-6.963799684	17	20	11	3UTR		0	0
hsa-miR-3680-3p	NM_001190964	ZMYM2	TTTTGCATGACCCTGGGAGTAGG#TTCCCAGGTGTCACTTATTGTAT#...((((((((((((((((....#)))))))).)))).....)))).	6282	6305	1	-20.2	0	0.001979728	0.662	0.6680258072727271	0.942294505	-6.514540194	16	23	8	3UTR		0	0
hsa-miR-3680-3p	NM_004798	KIF3B	TTTTGCATGACCCTGGGAGTAGG#CCTCTCCCAGGGCGGAAACAGCATTTGCC#....(((((.(((((((((.(((#))))))))))))))...........))).	2435	2464	1	-23.1	0	4.090171e-05	0.471	4.618459333333334	2.671539953	-10.78906894	17	29	14	3UTR		0	0
hsa-miR-3680-3p	NM_004820	CYP7B1	TTTTGCATGACCCTGGGAGTAGG#CCTATATTTCCAGGGTATGTGTGCAT#...((((((((((((((((((((#)))))..)))))))))...)))))).	2171	2197	1	-24.1	0	0.001503543	0.706	0.19654742800000005	0.13527379374999998	-6.514540194	20	26	9	3UTR		0	0
hsa-miR-3680-3p	NM_004822	NTN1	TTTTGCATGACCCTGGGAGTAGG#CTGCCTCAGGGTGGTTGGAGAGA#((((.(((.((((((((.((((.#)))))))))))).)).).)))).	4167	4190	1	-23.5	0	0.000303428	0.441	-0.179627125	-0.027883496	-9.113001279	19	23	12	3UTR		0	0
hsa-miR-3680-3p	NM_004841	RASAL2	TTTTGCATGACCCTGGGAGTAGG#CCTTTTTTCCAGAGGTGTGCAAT#..((((((.((((((((((.(((#)))..))))))).))))))))).	4922	4945	1	-21.6	1	0.000178757	0.603	0.6535791636363636	0.604811956	-6.013390378	19	23	9	3UTR		0	0
hsa-miR-3680-3p	NM_004862	LITAF	TTTTGCATGACCCTGGGAGTAGG#TTGCTGCTTGGAGTCGTGCAT#...((((((((((.((.(((((.#))))).)).)).)))))))).	734	755	1	-22.9	0	4.853318e-05	0.515	0.15848746363636362	-0.119988484	-7.371380111	17	21	8	3UTR		0	0
hsa-miR-3680-3p	NM_004872	TMEM59	TTTTGCATGACCCTGGGAGTAGG#TCTTGACTCACTGCAACCTCCACAGCTCCCAGGTTCAAGCGAT#..((((.(((.((((((((((((#.))).....))))))))).))).)))).	5414	5457	1	-26.4	0	0.01069988	0.412	1.9058724017647057	1.6512111978750004	-9.32546173	19	28	9	3UTR	MIRT613946	0	1
hsa-miR-3680-3p	NM_004873	BAG5	TTTTGCATGACCCTGGGAGTAGG#CCTACTCCCCAAAAATGTGTGGCTTTGGGTCTGCAT#...((((.(((((.(((((((((#))))))))).................))))))))).	4250	4286	1	-27.2	0	5.649382e-05	0.559	1.9881428888888886	2.7840172850000005	-9.68501504	18	36	9	3UTR		0	0
hsa-miR-3680-3p	NM_004888	ATP6V1G1	TTTTGCATGACCCTGGGAGTAGG#TTTGACCCAGATGGTCTGCAGAAC#(((((((.(((((((((......#.)))))..))))))))))).	1133	1157	1	-21.6	1	0.00014595	0.574	0.3529999999999999	0.17625	-6.251209375	16	20	11	3UTR		0	0
hsa-miR-3680-3p	NM_004892	SEC22B	TTTTGCATGACCCTGGGAGTAGG#CCTTTTAAATATTATTGCCAGGGTCTGCAAT#..(((((.((((((((.(((((.#.))))).))))))))))))).	2070	2101	1	-27.1	0	0.000938658	0.691	0	0	-7.270635649	18	21	13	3UTR		0	0
hsa-miR-3680-3p	NM_004925	AQP3	TTTTGCATGACCCTGGGAGTAGG#AGTTCCAGGGTGTGTAT#...(((((.(((((((((.(...#).)))))))))))))).	1385	1402	1	-20.4	0	0.01220807	0.485	4.7797848	2.415304793	-7.570929852	15	17	14	3UTR		0	0
hsa-miR-3680-3p	NM_004932	CDH6	TTTTGCATGACCCTGGGAGTAGG#GCTCCCAAAGAGTTGTGCAGAAA#((((((((((((.(((((((...#)))))))..).))))))))))).	6043	6066	1	-23.6	1	0.00102317	0.794	0.4595026153846154	0.4032620675000001	-5.226705059	19	23	11	3UTR	MIRT669109	0	0
hsa-miR-3680-3p	NM_004974	KCNA2	TTTTGCATGACCCTGGGAGTAGG#ACTCCTAGGTTTCAAGCAGGAG#((((((.(((.(((((((((...#)))))))))..))).)))))).	5388	5410	1	-23.1	0	0.0100437	0.515	0.0375768	0.13169701374999998	-8.306035456	18	22	9	3UTR		0	0
hsa-miR-3680-3p	NM_004976	KCNC1	TTTTGCATGACCCTGGGAGTAGG#CCTGCCCCCCAGGGAGTGCAGAT#.(((((((..(((((((.(((((#)))))..))))))).))))))).	3478	3501	1	-29.9	1	1.96146e-06	0.412	-0.214043571	0.002419327	-6.092220964	19	23	7	3UTR		0	0
hsa-miR-3680-3p	NM_004998	MYO1E	TTTTGCATGACCCTGGGAGTAGG#CTGCTTTCTAGGTCAGTCCCTGCAGAC#.(((((((((((..((((((((.#))))))))..))))).....)))))).	4607	4634	1	-22.6	1	0.000666455	0.529	0.20141740437499994	0.7859653892499999	-5.939295368	19	27	8	3UTR		0	0
hsa-miR-3680-3p	NM_005011	NRF1	TTTTGCATGACCCTGGGAGTAGG#CCAGACACAGTCACCCAGTTTTTGTTCATACCAGGGTCATGCGT#...(((((((((((((.......#.))))))))))))).	2097	2141	1	-26.4	0	0.01349672	0.485	2.342454076923077	1.9797021724999995	-6.514540194	13	15	13	3UTR		0	0
hsa-miR-3680-3p	NM_005014	OMD	TTTTGCATGACCCTGGGAGTAGG#CCTAGAGCTGGGGATCATGGGAAT#.(((.(((((((((((...((((#))))...)))))).))))).))).	4162	4186	1	-22.4	0	0.005285098	0.529	0	0	-7.912362012	18	24	6	3UTR		0	0
hsa-miR-3680-3p	NM_005027	PIK3R2	TTTTGCATGACCCTGGGAGTAGG#CCTGGGCACCCTGATTTTTAAGCCATAGACCTGGGGTCAGGGCAGGAA#((((((.((((((((((..((((#.)).))..))))))))))..)))))).	3147	3195	1	-25.4	0	4.813101e-08	0.471	0.14101113	0.9614374493749998	-5.481260981	20	27	10	3UTR		0	0
hsa-miR-3680-3p	NM_005082	TRIM25	TTTTGCATGACCCTGGGAGTAGG#GCTCCCAAGGGTTGAGATTTCTGCAGAC#.(((((((((((((((((((...#))))))).)))))).......)))))).	4851	4879	1	-24	1	0.01690903	0.441	0.9900662296296298	1.057119449	-3.793324837	19	28	7	3UTR		0	0
hsa-miR-3680-3p	NM_005093	CBFA2T2	TTTTGCATGACCCTGGGAGTAGG#CCAGGCTCCCAGGTCAGTAGAC#.(((((.(((.(((((((((.((#))..))))))))))))))))).	6852	6874	1	-25.2	0	0.000217208	0.618	0.5722644111111109	0.5960592574999999	-8.161785848	19	22	17	3UTR		0	0
hsa-miR-3680-3p	NM_005099	ADAMTS4	TTTTGCATGACCCTGGGAGTAGG#CCTTGAACTCTCAGGCTCAAGCAAC#..((((.(((.((((((((((((#)))...))))))))).))).)))).	7141	7166	1	-23.6	0	0.009055222	0.441	2.0381486533333333	1.445674003	-9.32546173	19	25	9	3UTR		0	0
hsa-miR-3680-3p	NM_005114	HS3ST1	TTTTGCATGACCCTGGGAGTAGG#CCTGCTGCTTACAGGGGTGGTGTC#....((((.(((((((.((((((#)))))).))....))))).)))).	4206	4230	1	-23.4	0	6.764008e-05	0.529	1.1813636363636364	0.08395	-10.60295213	17	24	6	3UTR		0	0
hsa-miR-3680-3p	NM_005117	FGF19	TTTTGCATGACCCTGGGAGTAGG#TCTACTTCCAGGGACCATTTGCC#....(((((.(((((((((((((#)))))))))))))..))..))).	1282	1305	1	-23.8	0	0.000214304	0.515	2.2718084615384617	1.9395776550000003	-10.78906894	18	23	13	3UTR		0	0
hsa-miR-3680-3p	NM_005161	APLNR	TTTTGCATGACCCTGGGAGTAGG#TCTTGTTCCAGGGTCAGTGGC#..((((.(((((((((((..(((#)))..))))))))))))))).	2949	2970	1	-22.3	0	3.86242e-06	0.426	1.6483420909090905	1.2242112500000002	-6.500687254	18	21	15	3UTR		0	0
hsa-miR-3680-3p	NM_005215	DCC	TTTTGCATGACCCTGGGAGTAGG#CCTGGTCAGTGAGGTTATGTAAAAG#(((((((((((((...((.((((#)))).))...).)))))))))))).	9044	9069	1	-21.8	1	0.004280637	0.632	0.036261786	0.039641144	-5.762913004	19	25	12	3UTR		0	0
hsa-miR-3680-3p	NM_005246	FER	TTTTGCATGACCCTGGGAGTAGG#CCTGTAATCCCAGGCATGTAAT#..(((((((..(((((((.((((#))))...)))))))))))))).	3434	3456	1	-22.3	1	7.38051e-05	0.412	-0.0698357	0.042071712	-9.024281663	18	22	14	3UTR	MIRT626648	0	1
hsa-miR-3680-3p	NM_005250	FOXL1	TTTTGCATGACCCTGGGAGTAGG#CTTGCAGCTTCCGGGGAAATGCAAC#..((((((..((((((((((...#.))))))))))..)))))).	2591	2616	1	-25.9	1	0.001374122	0.485	-0.2353885	-0.21547193	-7.255896846	16	20	10	3UTR		0	0
hsa-miR-3680-3p	NM_005263	GFI1	TTTTGCATGACCCTGGGAGTAGG#CCTGCTTCATCCTAGGGCCTGGCT#....((..(.(((((((((((((#)))))....)))))))).)..)).	3823	3847	1	-22.8	0	0.000404355	0.5	1.9942905529411765	2.0327332350000002	-14.6463904	16	24	8	3UTR		0	0
hsa-miR-3680-3p	NM_005275	GNL1	TTTTGCATGACCCTGGGAGTAGG#CCAAATCCTGGGGGCTCATGCAGT#..((((((((((((((((...((#))...))))))))..)))))))).	2778	2802	1	-24.3	1	0.000124339	0.588	-0.481892131	-0.110769647	-4.957000719	18	24	8	3UTR		0	0
hsa-miR-3680-3p	NM_005288	GPR12	TTTTGCATGACCCTGGGAGTAGG#TTTCAGGGTCATTGGGGAAT#((((.(((((((((((((.....#)))))))))))).).)))).	2740	2760	1	-20.6	0	0.02251732	0.618	0.3863187378571428	0.24940661724999988	-8.056611621	17	20	12	3UTR		0	0
[truncated: 874 more rows]
